# Supplementary material for: In-silico comparison of two induction regimens (7 + 3 vs 7 + 3 plus additional bone marrow evaluation) in acute myeloid leukemia treatment
Source: BMC Syst Biol. 2019 Jan 31;13:18. doi: 10.1186/s12918-019-0684-0 (PMC6357450; doi:10.1186/s12918-019-0684-0)
Supplement: Supplementary file 2 — R script file containing the program to simulate the AML model. (R 7 kb) [file 12918_2019_684_MOESM2_ESM.r]

#########################################################################################################
#
#  Supplementary Material 
#
#  Autors: Jan Christoph Banck(1,2), Dennis Görlich(1)
#  Affiliations:
#  (1) Institute of Biostatistics and Clinical Research, Westfälische Wilhelms-Universität Münster, Germany
#  (2) IIIrd Department of Medicine, University Hospital Grosshadern, Munich, Germany
#
#########################################################################################################
#
#  This R Script allows to solve the ordinary differential equation of the published AML Model. 
#
#########################################################################################################

###############################
# Load required packages
###############################
library("deSolve")

################################
# Definition des ODE-Modells
################################

LeukemiaModel <- function(t, state, parameters) {
  with(as.list(c(state, parameters)),{                    # The with( ) function applys an expression to a dataset."with(data, expression)"
    s <- (1/(1+kc*C2))                  
    xmax <- 2E9                                         #xmax=2c1  c1=2*10^9        
    x <- sum(state[c(1,3,4)])
    dxt <- (10E-10)*max(0,x-3*xmax)                       # eigentlich 1.5 * xmax, da 1.5*2=3 und ab 2-3 Knochenmarkdichte mit letalen Konsequenzen
    
    dpctblastenl=0
    dtherazeit=0
    dtherastart=0
    dzyklus2=0
    dtheraende=0
    dtherazeitmin1=0
    
    dC1 <- (2*acmax*s -1)*pc*C1 - dxt*C1 -chemocyt*pc*C1 -chemoanthra*pc*C1
    dC2 <- 2*(1-acmax*s)*pc*C1-dc2*C2 -chemoanthra*C2
    
    dL11 <- (2*almax1*s -1)*pl1*L11 - dxt*L11  -chemocyt*pl1*L11 -chemoanthra*pl1*L11
    dL12 <- 2*(1-almax1*s)*pl1*L11-d2*L12 - dxt*L12 -chemoanthra*L12
    
    dchemocyt<-0
    dchemoanthra<-0
    
    list(c(dC1,dC2,dL11,dL12,dchemocyt, dchemoanthra, dtherazeit, dtherastart, dpctblastenl, dzyklus2, dtheraende,dtherazeitmin1))
    
  }) # end with(as.list ...
}

eventfun_standard <- function(t, y, parms){            
  # 7+3 Arm
  with(as.list(y),{              
    pctblastenl <- (L11+L12) / (C1+L11+L12) # Calculate blast percentage
    
    # First cycle:
    if(!is.na(pctblastenl)){
		if(pctblastenl >= 0.2){ # Diagnostic threshold
			therastart=1
		}
    }
    if(!is.na(therastart)){
		if(therastart>=1){
			chemocyt <- parms[8]     #get cytarabine-like treatement effectiveness
            chemoanthra <- parms[9]  #get anthracycline-like treatement effectiveness
            therazeit=therazeit+1
		}
	}
        
    
    if(therazeit>7) chemocyt=0 		#set to 0 after 7 days cytarabine
    if(therazeit>3) chemoanthra=0 	#set to 0 after 3 days anthracycline
    
    if(therazeit==8){theraende=1}                                              
    
    
    # Set cell numbers to 0 when compartmens have implausibly low values 
    if(C1 < 1/70)  C1<- 0
    if(C2 < 1/70)  C2<- 0
    if(L11< 1/70) L11<- 0
    if(L12< 1/70) L12<- 0
    
    return(c(C1,C2,L11,L12,chemocyt,chemoanthra,therazeit,therastart,pctblastenl,zyklus2, theraende, therazeitmin1))
  })
}


eventfun_evaluation <- function(t, y, parms){            
  # Evaluation Arm
  with(as.list(y),{              
    pctblastenl= (L11+L12) / (C1+L11+L12)  # Calculate blast percentage
    
    #1.Zyklus double induction:
    if(!is.na(pctblastenl)){
		if(pctblasten >= 0.2){  # Diagnostic threshold
			therastart=1
		}
	}	
    if(!is.na(therastart)){
		if(therastart>=1){
			chemocyt <- parms[8]      #get cytarabine-like treatement effectiveness
            chemoanthra <- parms[9]   #get anthracycline-like treatement effectiveness
            therazeit=therazeit+1
		}
	}
    
    
    
    if (therazeit>7) chemocyt=0			#set to 0 after 7 days cytarabine
    if (therazeit>3) chemoanthra=0		#set to 0 after 3 days cytarabine
    
        
    # First bone marrow evaluation 
    if(!is.na(therazeit) && !is.na(pctblastenl)){if(therazeit == 14  && pctblastenl >= 0.055) {zyklus2=1}}                                                                     #Indikatorvariable 2.Zyklus 
    if (zyklus2>=1 && therazeit<=18) {
		chemocyt=parms[8]     #get cytarabine-like treatement effectiveness
        chemoanthra=parms[9]  #get anthracycline-like treatement effectiveness
	}
    
    if (therazeit>18) chemocyt=0      #stop treatment
    if (therazeit>15) chemoanthra=0   #stop treatment
    
    # Second bone marrow evaluation
    if(!is.na(therazeit) && !is.na(pctblastenl) && !is.na(zyklus2)){if(therazeit == 21 && pctblastenl >= 0.05 && zyklus2 < 1) {zyklus2=2}}
    if (zyklus2>=2 && therazeit<=25 && therazeit>=21) {
		chemocyt=parms[8]     #get cytarabine-like treatement effectiveness
        chemoanthra=parms[9]  #get anthracycline-like treatement effectiveness
	}
    
    
    if (therazeit>25) chemocyt=0	#stop treatment
    if (therazeit>22) chemoanthra=0 #stop treatment
    
    # Set therapy end markers (technical variables)
    if(therazeit==19 && zyklus2==1) {theraende=2}
    if(therazeit==26 && zyklus2==2) {theraende=3} 
    if(therazeit==8) {theraende=1}                                                    
    
    
    # Hardcoded cell population extinction    
    if(C1 < 1/70)  C1<- 0
    if(C2 < 1/70)  C2<- 0
    if(L11< 1/70) L11<- 0
    if(L12< 1/70) L12<- 0
    
    return(c(C1,C2,L11,L12,chemocyt,chemoanthra,therazeit,therastart,pctblastenl,zyklus2, theraende, therazeitmin1))
  })
}


########## Prepare Simulation ###############

# Initial state (healthy stedy state)    
state <- c(C1=2E9, C2=(0.45/2.3)*2E9, L11=1, L12=0, chemocyt=0, chemoanthra=0, therazeit=0, therastart=0, pctblastenl=0, zyklus2=0, theraende=0, therazeitmin1=0)       # Berechnung von C2 aus Formel (A9) #L1 mit 70, da im Paper 1 mitotische pro kg KG pro Klon
times <- seq(1, 200, by = 1) # define simulation length (change for longer simulations)


plist=cbind(acmax=0.87, #self renewal healthy HSC
            pc=0.45,    #proliferation healthy HSC 
            dc2=2.3,    #apoptosis rate healthy HSC 
            kc=(((2*0.87)-1)/state[2]), #get kc according to Stiehl 2013 
            d2=0.1,     #apoptosis rate of LSC (fixed for all simulations)
            almax1=1,   #self-renewal fast LSC  (change for other leukemic clones)
            pl1=2,      #proliferation fast LSC (change for other leukemic clones)
            chemo1=3,   #Exemplary cytarabine-like chemotherapy intensity (change for other therapy intensities)
            chemo2=3    #Exemplary anthracycline-like chemotherapy intensity  (change for other therapy intensities)
            )  


			
#################################
# Start Simulation
#################################
simulation <- ode(y=state, times=times, func=LeukemiaModel, parms=plist[1,], events = list(func = eventfun_standard, root = FALSE, time=times))   
#simulation <- ode(y=state, times=times, func=LeukemiaModel, parms=plist[1,], events = list(func = eventfun_evaluation, root = FALSE, time=times))   
plot(simulation)
