# Supplementary material for: In-silico comparison of two induction regimens (7 + 3 vs 7 + 3 plus additional bone marrow evaluation) in acute myeloid leukemia treatment
Source: BMC Syst Biol. 2019 Jan 31;13:18. doi: 10.1186/s12918-019-0684-0 (PMC6357450; doi:10.1186/s12918-019-0684-0)
Supplement: Supplementary file 3 — File containing the data that was used to generate Figs. 3, 4 and 5. (TXT 3809 kb) [file 12918_2019_684_MOESM3_ESM.txt]

#########################################################################################################
#
#  Supplementary Material  - Results#  Autors: Jan Christoph Banck(1,2), Dennis Görlich(1)
#  Affiliations:
#  (1) Institute of Biostatistics and Clinical Research, Westfälische Wilhelms-Universität Münster, Germany
#  (2) IIIrd Department of Medicine, University Hospital Grosshadern, Munich, Germany
#
#########################################################################################################
#
#  This data was used to produce Figures 3,4, and 5 of the corresponding article. The file contains several tables
#  For all result "-1" represents a missing value (e.g. no leukaemia, no CR, ..)
#
#########################################################################################################

#Time to 20% blasts 
#Note: 	Chemo1 and chemo2 are set to fixed values, but the simulation stops before treatment,
#		such that these parameters does not have an effect here. 
acmax	pc	dc2	kc	d2	almax1	pl1	chemo1	chemo2	time_to_20pct
1	0.87	0.45	2.3	1.89111111111111e-09	0.1	0	0	5	5	-1
2	0.87	0.45	2.3	1.89111111111111e-09	0.1	0	0.01	5	5	-1
3	0.87	0.45	2.3	1.89111111111111e-09	0.1	0	0.02	5	5	-1
4	0.87	0.45	2.3	1.89111111111111e-09	0.1	0	0.03	5	5	-1
5	0.87	0.45	2.3	1.89111111111111e-09	0.1	0	0.04	5	5	-1
6	0.87	0.45	2.3	1.89111111111111e-09	0.1	0	0.05	5	5	-1
7	0.87	0.45	2.3	1.89111111111111e-09	0.1	0	0.06	5	5	-1
8	0.87	0.45	2.3	1.89111111111111e-09	0.1	0	0.07	5	5	-1
9	0.87	0.45	2.3	1.89111111111111e-09	0.1	0	0.08	5	5	-1
10	0.87	0.45	2.3	1.89111111111111e-09	0.1	0	0.09	5	5	-1
11	0.87	0.45	2.3	1.89111111111111e-09	0.1	0	0.1	5	5	-1
12	0.87	0.45	2.3	1.89111111111111e-09	0.1	0	0.11	5	5	-1
13	0.87	0.45	2.3	1.89111111111111e-09	0.1	0	0.12	5	5	-1
14	0.87	0.45	2.3	1.89111111111111e-09	0.1	0	0.13	5	5	-1
15	0.87	0.45	2.3	1.89111111111111e-09	0.1	0	0.14	5	5	-1
16	0.87	0.45	2.3	1.89111111111111e-09	0.1	0	0.15	5	5	-1
17	0.87	0.45	2.3	1.89111111111111e-09	0.1	0	0.16	5	5	-1
18	0.87	0.45	2.3	1.89111111111111e-09	0.1	0	0.17	5	5	-1
19	0.87	0.45	2.3	1.89111111111111e-09	0.1	0	0.18	5	5	-1
20	0.87	0.45	2.3	1.89111111111111e-09	0.1	0	0.19	5	5	-1
21	0.87	0.45	2.3	1.89111111111111e-09	0.1	0	0.2	5	5	-1
22	0.87	0.45	2.3	1.89111111111111e-09	0.1	0	0.21	5	5	-1
23	0.87	0.45	2.3	1.89111111111111e-09	0.1	0	0.22	5	5	-1
24	0.87	0.45	2.3	1.89111111111111e-09	0.1	0	0.23	5	5	-1
25	0.87	0.45	2.3	1.89111111111111e-09	0.1	0	0.24	5	5	-1
26	0.87	0.45	2.3	1.89111111111111e-09	0.1	0	0.25	5	5	-1
27	0.87	0.45	2.3	1.89111111111111e-09	0.1	0	0.26	5	5	-1
28	0.87	0.45	2.3	1.89111111111111e-09	0.1	0	0.27	5	5	-1
29	0.87	0.45	2.3	1.89111111111111e-09	0.1	0	0.28	5	5	-1
30	0.87	0.45	2.3	1.89111111111111e-09	0.1	0	0.29	5	5	-1
31	0.87	0.45	2.3	1.89111111111111e-09	0.1	0	0.3	5	5	-1
32	0.87	0.45	2.3	1.89111111111111e-09	0.1	0	0.31	5	5	-1
33	0.87	0.45	2.3	1.89111111111111e-09	0.1	0	0.32	5	5	-1
34	0.87	0.45	2.3	1.89111111111111e-09	0.1	0	0.33	5	5	-1
35	0.87	0.45	2.3	1.89111111111111e-09	0.1	0	0.34	5	5	-1
36	0.87	0.45	2.3	1.89111111111111e-09	0.1	0	0.35	5	5	-1
37	0.87	0.45	2.3	1.89111111111111e-09	0.1	0	0.36	5	5	-1
38	0.87	0.45	2.3	1.89111111111111e-09	0.1	0	0.37	5	5	-1
39	0.87	0.45	2.3	1.89111111111111e-09	0.1	0	0.38	5	5	-1
40	0.87	0.45	2.3	1.89111111111111e-09	0.1	0	0.39	5	5	-1
41	0.87	0.45	2.3	1.89111111111111e-09	0.1	0	0.4	5	5	-1
42	0.87	0.45	2.3	1.89111111111111e-09	0.1	0	0.41	5	5	-1
43	0.87	0.45	2.3	1.89111111111111e-09	0.1	0	0.42	5	5	-1
44	0.87	0.45	2.3	1.89111111111111e-09	0.1	0	0.43	5	5	-1
45	0.87	0.45	2.3	1.89111111111111e-09	0.1	0	0.44	5	5	-1
46	0.87	0.45	2.3	1.89111111111111e-09	0.1	0	0.45	5	5	-1
47	0.87	0.45	2.3	1.89111111111111e-09	0.1	0	0.46	5	5	-1
48	0.87	0.45	2.3	1.89111111111111e-09	0.1	0	0.47	5	5	-1
49	0.87	0.45	2.3	1.89111111111111e-09	0.1	0	0.48	5	5	-1
50	0.87	0.45	2.3	1.89111111111111e-09	0.1	0	0.49	5	5	-1
51	0.87	0.45	2.3	1.89111111111111e-09	0.1	0	0.5	5	5	-1
52	0.87	0.45	2.3	1.89111111111111e-09	0.1	0	0.51	5	5	-1
53	0.87	0.45	2.3	1.89111111111111e-09	0.1	0	0.52	5	5	-1
54	0.87	0.45	2.3	1.89111111111111e-09	0.1	0	0.53	5	5	-1
55	0.87	0.45	2.3	1.89111111111111e-09	0.1	0	0.54	5	5	-1
56	0.87	0.45	2.3	1.89111111111111e-09	0.1	0	0.55	5	5	-1
57	0.87	0.45	2.3	1.89111111111111e-09	0.1	0	0.56	5	5	-1
58	0.87	0.45	2.3	1.89111111111111e-09	0.1	0	0.57	5	5	-1
59	0.87	0.45	2.3	1.89111111111111e-09	0.1	0	0.58	5	5	-1
60	0.87	0.45	2.3	1.89111111111111e-09	0.1	0	0.59	5	5	-1
61	0.87	0.45	2.3	1.89111111111111e-09	0.1	0	0.6	5	5	-1
62	0.87	0.45	2.3	1.89111111111111e-09	0.1	0	0.61	5	5	-1
63	0.87	0.45	2.3	1.89111111111111e-09	0.1	0	0.62	5	5	-1
64	0.87	0.45	2.3	1.89111111111111e-09	0.1	0	0.63	5	5	-1
65	0.87	0.45	2.3	1.89111111111111e-09	0.1	0	0.64	5	5	-1
66	0.87	0.45	2.3	1.89111111111111e-09	0.1	0	0.65	5	5	-1
67	0.87	0.45	2.3	1.89111111111111e-09	0.1	0	0.66	5	5	-1
68	0.87	0.45	2.3	1.89111111111111e-09	0.1	0	0.67	5	5	-1
69	0.87	0.45	2.3	1.89111111111111e-09	0.1	0	0.68	5	5	-1
70	0.87	0.45	2.3	1.89111111111111e-09	0.1	0	0.69	5	5	-1
71	0.87	0.45	2.3	1.89111111111111e-09	0.1	0	0.7	5	5	-1
72	0.87	0.45	2.3	1.89111111111111e-09	0.1	0	0.71	5	5	-1
73	0.87	0.45	2.3	1.89111111111111e-09	0.1	0	0.72	5	5	-1
74	0.87	0.45	2.3	1.89111111111111e-09	0.1	0	0.73	5	5	-1
75	0.87	0.45	2.3	1.89111111111111e-09	0.1	0	0.74	5	5	-1
76	0.87	0.45	2.3	1.89111111111111e-09	0.1	0	0.75	5	5	-1
77	0.87	0.45	2.3	1.89111111111111e-09	0.1	0	0.76	5	5	-1
78	0.87	0.45	2.3	1.89111111111111e-09	0.1	0	0.77	5	5	-1
79	0.87	0.45	2.3	1.89111111111111e-09	0.1	0	0.78	5	5	-1
80	0.87	0.45	2.3	1.89111111111111e-09	0.1	0	0.79	5	5	-1
81	0.87	0.45	2.3	1.89111111111111e-09	0.1	0	0.8	5	5	-1
82	0.87	0.45	2.3	1.89111111111111e-09	0.1	0	0.81	5	5	-1
83	0.87	0.45	2.3	1.89111111111111e-09	0.1	0	0.82	5	5	-1
84	0.87	0.45	2.3	1.89111111111111e-09	0.1	0	0.83	5	5	-1
85	0.87	0.45	2.3	1.89111111111111e-09	0.1	0	0.84	5	5	-1
86	0.87	0.45	2.3	1.89111111111111e-09	0.1	0	0.85	5	5	-1
87	0.87	0.45	2.3	1.89111111111111e-09	0.1	0	0.86	5	5	-1
88	0.87	0.45	2.3	1.89111111111111e-09	0.1	0	0.87	5	5	-1
89	0.87	0.45	2.3	1.89111111111111e-09	0.1	0	0.88	5	5	-1
90	0.87	0.45	2.3	1.89111111111111e-09	0.1	0	0.89	5	5	-1
91	0.87	0.45	2.3	1.89111111111111e-09	0.1	0	0.9	5	5	-1
92	0.87	0.45	2.3	1.89111111111111e-09	0.1	0	0.91	5	5	-1
93	0.87	0.45	2.3	1.89111111111111e-09	0.1	0	0.92	5	5	-1
94	0.87	0.45	2.3	1.89111111111111e-09	0.1	0	0.93	5	5	-1
95	0.87	0.45	2.3	1.89111111111111e-09	0.1	0	0.94	5	5	-1
96	0.87	0.45	2.3	1.89111111111111e-09	0.1	0	0.95	5	5	-1
97	0.87	0.45	2.3	1.89111111111111e-09	0.1	0	0.96	5	5	-1
98	0.87	0.45	2.3	1.89111111111111e-09	0.1	0	0.97	5	5	-1
99	0.87	0.45	2.3	1.89111111111111e-09	0.1	0	0.98	5	5	-1
100	0.87	0.45	2.3	1.89111111111111e-09	0.1	0	0.99	5	5	-1
101	0.87	0.45	2.3	1.89111111111111e-09	0.1	0	1	5	5	-1
102	0.87	0.45	2.3	1.89111111111111e-09	0.1	0	1.01	5	5	-1
103	0.87	0.45	2.3	1.89111111111111e-09	0.1	0	1.02	5	5	-1
104	0.87	0.45	2.3	1.89111111111111e-09	0.1	0	1.03	5	5	-1
105	0.87	0.45	2.3	1.89111111111111e-09	0.1	0	1.04	5	5	-1
106	0.87	0.45	2.3	1.89111111111111e-09	0.1	0	1.05	5	5	-1
107	0.87	0.45	2.3	1.89111111111111e-09	0.1	0	1.06	5	5	-1
108	0.87	0.45	2.3	1.89111111111111e-09	0.1	0	1.07	5	5	-1
109	0.87	0.45	2.3	1.89111111111111e-09	0.1	0	1.08	5	5	-1
110	0.87	0.45	2.3	1.89111111111111e-09	0.1	0	1.09	5	5	-1
111	0.87	0.45	2.3	1.89111111111111e-09	0.1	0	1.1	5	5	-1
112	0.87	0.45	2.3	1.89111111111111e-09	0.1	0	1.11	5	5	-1
113	0.87	0.45	2.3	1.89111111111111e-09	0.1	0	1.12	5	5	-1
114	0.87	0.45	2.3	1.89111111111111e-09	0.1	0	1.13	5	5	-1
115	0.87	0.45	2.3	1.89111111111111e-09	0.1	0	1.14	5	5	-1
116	0.87	0.45	2.3	1.89111111111111e-09	0.1	0	1.15	5	5	-1
117	0.87	0.45	2.3	1.89111111111111e-09	0.1	0	1.16	5	5	-1
118	0.87	0.45	2.3	1.89111111111111e-09	0.1	0	1.17	5	5	-1
119	0.87	0.45	2.3	1.89111111111111e-09	0.1	0	1.18	5	5	-1
120	0.87	0.45	2.3	1.89111111111111e-09	0.1	0	1.19	5	5	-1
121	0.87	0.45	2.3	1.89111111111111e-09	0.1	0	1.2	5	5	-1
122	0.87	0.45	2.3	1.89111111111111e-09	0.1	0	1.21	5	5	-1
123	0.87	0.45	2.3	1.89111111111111e-09	0.1	0	1.22	5	5	-1
124	0.87	0.45	2.3	1.89111111111111e-09	0.1	0	1.23	5	5	-1
125	0.87	0.45	2.3	1.89111111111111e-09	0.1	0	1.24	5	5	-1
126	0.87	0.45	2.3	1.89111111111111e-09	0.1	0	1.25	5	5	-1
127	0.87	0.45	2.3	1.89111111111111e-09	0.1	0	1.26	5	5	-1
128	0.87	0.45	2.3	1.89111111111111e-09	0.1	0	1.27	5	5	-1
129	0.87	0.45	2.3	1.89111111111111e-09	0.1	0	1.28	5	5	-1
130	0.87	0.45	2.3	1.89111111111111e-09	0.1	0	1.29	5	5	-1
131	0.87	0.45	2.3	1.89111111111111e-09	0.1	0	1.3	5	5	-1
132	0.87	0.45	2.3	1.89111111111111e-09	0.1	0	1.31	5	5	-1
133	0.87	0.45	2.3	1.89111111111111e-09	0.1	0	1.32	5	5	-1
134	0.87	0.45	2.3	1.89111111111111e-09	0.1	0	1.33	5	5	-1
135	0.87	0.45	2.3	1.89111111111111e-09	0.1	0	1.34	5	5	-1
136	0.87	0.45	2.3	1.89111111111111e-09	0.1	0	1.35	5	5	-1
137	0.87	0.45	2.3	1.89111111111111e-09	0.1	0	1.36	5	5	-1
138	0.87	0.45	2.3	1.89111111111111e-09	0.1	0	1.37	5	5	-1
139	0.87	0.45	2.3	1.89111111111111e-09	0.1	0	1.38	5	5	-1
140	0.87	0.45	2.3	1.89111111111111e-09	0.1	0	1.39	5	5	-1
141	0.87	0.45	2.3	1.89111111111111e-09	0.1	0	1.4	5	5	-1
142	0.87	0.45	2.3	1.89111111111111e-09	0.1	0	1.41	5	5	-1
143	0.87	0.45	2.3	1.89111111111111e-09	0.1	0	1.42	5	5	-1
144	0.87	0.45	2.3	1.89111111111111e-09	0.1	0	1.43	5	5	-1
145	0.87	0.45	2.3	1.89111111111111e-09	0.1	0	1.44	5	5	-1
146	0.87	0.45	2.3	1.89111111111111e-09	0.1	0	1.45	5	5	-1
147	0.87	0.45	2.3	1.89111111111111e-09	0.1	0	1.46	5	5	-1
148	0.87	0.45	2.3	1.89111111111111e-09	0.1	0	1.47	5	5	-1
149	0.87	0.45	2.3	1.89111111111111e-09	0.1	0	1.48	5	5	-1
150	0.87	0.45	2.3	1.89111111111111e-09	0.1	0	1.49	5	5	-1
151	0.87	0.45	2.3	1.89111111111111e-09	0.1	0	1.5	5	5	-1
152	0.87	0.45	2.3	1.89111111111111e-09	0.1	0	1.51	5	5	-1
153	0.87	0.45	2.3	1.89111111111111e-09	0.1	0	1.52	5	5	-1
154	0.87	0.45	2.3	1.89111111111111e-09	0.1	0	1.53	5	5	-1
155	0.87	0.45	2.3	1.89111111111111e-09	0.1	0	1.54	5	5	-1
156	0.87	0.45	2.3	1.89111111111111e-09	0.1	0	1.55	5	5	-1
157	0.87	0.45	2.3	1.89111111111111e-09	0.1	0	1.56	5	5	-1
158	0.87	0.45	2.3	1.89111111111111e-09	0.1	0	1.57	5	5	-1
159	0.87	0.45	2.3	1.89111111111111e-09	0.1	0	1.58	5	5	-1
160	0.87	0.45	2.3	1.89111111111111e-09	0.1	0	1.59	5	5	-1
161	0.87	0.45	2.3	1.89111111111111e-09	0.1	0	1.6	5	5	-1
162	0.87	0.45	2.3	1.89111111111111e-09	0.1	0	1.61	5	5	-1
163	0.87	0.45	2.3	1.89111111111111e-09	0.1	0	1.62	5	5	-1
164	0.87	0.45	2.3	1.89111111111111e-09	0.1	0	1.63	5	5	-1
165	0.87	0.45	2.3	1.89111111111111e-09	0.1	0	1.64	5	5	-1
166	0.87	0.45	2.3	1.89111111111111e-09	0.1	0	1.65	5	5	-1
167	0.87	0.45	2.3	1.89111111111111e-09	0.1	0	1.66	5	5	-1
168	0.87	0.45	2.3	1.89111111111111e-09	0.1	0	1.67	5	5	-1
169	0.87	0.45	2.3	1.89111111111111e-09	0.1	0	1.68	5	5	-1
170	0.87	0.45	2.3	1.89111111111111e-09	0.1	0	1.69	5	5	-1
171	0.87	0.45	2.3	1.89111111111111e-09	0.1	0	1.7	5	5	-1
172	0.87	0.45	2.3	1.89111111111111e-09	0.1	0	1.71	5	5	-1
173	0.87	0.45	2.3	1.89111111111111e-09	0.1	0	1.72	5	5	-1
174	0.87	0.45	2.3	1.89111111111111e-09	0.1	0	1.73	5	5	-1
175	0.87	0.45	2.3	1.89111111111111e-09	0.1	0	1.74	5	5	-1
176	0.87	0.45	2.3	1.89111111111111e-09	0.1	0	1.75	5	5	-1
177	0.87	0.45	2.3	1.89111111111111e-09	0.1	0	1.76	5	5	-1
178	0.87	0.45	2.3	1.89111111111111e-09	0.1	0	1.77	5	5	-1
179	0.87	0.45	2.3	1.89111111111111e-09	0.1	0	1.78	5	5	-1
180	0.87	0.45	2.3	1.89111111111111e-09	0.1	0	1.79	5	5	-1
181	0.87	0.45	2.3	1.89111111111111e-09	0.1	0	1.8	5	5	-1
182	0.87	0.45	2.3	1.89111111111111e-09	0.1	0	1.81	5	5	-1
183	0.87	0.45	2.3	1.89111111111111e-09	0.1	0	1.82	5	5	-1
184	0.87	0.45	2.3	1.89111111111111e-09	0.1	0	1.83	5	5	-1
185	0.87	0.45	2.3	1.89111111111111e-09	0.1	0	1.84	5	5	-1
186	0.87	0.45	2.3	1.89111111111111e-09	0.1	0	1.85	5	5	-1
187	0.87	0.45	2.3	1.89111111111111e-09	0.1	0	1.86	5	5	-1
188	0.87	0.45	2.3	1.89111111111111e-09	0.1	0	1.87	5	5	-1
189	0.87	0.45	2.3	1.89111111111111e-09	0.1	0	1.88	5	5	-1
190	0.87	0.45	2.3	1.89111111111111e-09	0.1	0	1.89	5	5	-1
191	0.87	0.45	2.3	1.89111111111111e-09	0.1	0	1.9	5	5	-1
192	0.87	0.45	2.3	1.89111111111111e-09	0.1	0	1.91	5	5	-1
193	0.87	0.45	2.3	1.89111111111111e-09	0.1	0	1.92	5	5	-1
194	0.87	0.45	2.3	1.89111111111111e-09	0.1	0	1.93	5	5	-1
195	0.87	0.45	2.3	1.89111111111111e-09	0.1	0	1.94	5	5	-1
196	0.87	0.45	2.3	1.89111111111111e-09	0.1	0	1.95	5	5	-1
197	0.87	0.45	2.3	1.89111111111111e-09	0.1	0	1.96	5	5	-1
198	0.87	0.45	2.3	1.89111111111111e-09	0.1	0	1.97	5	5	-1
199	0.87	0.45	2.3	1.89111111111111e-09	0.1	0	1.98	5	5	-1
200	0.87	0.45	2.3	1.89111111111111e-09	0.1	0	1.99	5	5	-1
201	0.87	0.45	2.3	1.89111111111111e-09	0.1	0	2	5	5	-1
202	0.87	0.45	2.3	1.89111111111111e-09	0.1	0.01	0	5	5	-1
203	0.87	0.45	2.3	1.89111111111111e-09	0.1	0.01	0.01	5	5	-1
204	0.87	0.45	2.3	1.89111111111111e-09	0.1	0.01	0.02	5	5	-1
205	0.87	0.45	2.3	1.89111111111111e-09	0.1	0.01	0.03	5	5	-1
206	0.87	0.45	2.3	1.89111111111111e-09	0.1	0.01	0.04	5	5	-1
207	0.87	0.45	2.3	1.89111111111111e-09	0.1	0.01	0.05	5	5	-1
208	0.87	0.45	2.3	1.89111111111111e-09	0.1	0.01	0.06	5	5	-1
209	0.87	0.45	2.3	1.89111111111111e-09	0.1	0.01	0.07	5	5	-1
210	0.87	0.45	2.3	1.89111111111111e-09	0.1	0.01	0.08	5	5	-1
211	0.87	0.45	2.3	1.89111111111111e-09	0.1	0.01	0.09	5	5	-1
212	0.87	0.45	2.3	1.89111111111111e-09	0.1	0.01	0.1	5	5	-1
213	0.87	0.45	2.3	1.89111111111111e-09	0.1	0.01	0.11	5	5	-1
214	0.87	0.45	2.3	1.89111111111111e-09	0.1	0.01	0.12	5	5	-1
215	0.87	0.45	2.3	1.89111111111111e-09	0.1	0.01	0.13	5	5	-1
216	0.87	0.45	2.3	1.89111111111111e-09	0.1	0.01	0.14	5	5	-1
217	0.87	0.45	2.3	1.89111111111111e-09	0.1	0.01	0.15	5	5	-1
218	0.87	0.45	2.3	1.89111111111111e-09	0.1	0.01	0.16	5	5	-1
219	0.87	0.45	2.3	1.89111111111111e-09	0.1	0.01	0.17	5	5	-1
220	0.87	0.45	2.3	1.89111111111111e-09	0.1	0.01	0.18	5	5	-1
221	0.87	0.45	2.3	1.89111111111111e-09	0.1	0.01	0.19	5	5	-1
222	0.87	0.45	2.3	1.89111111111111e-09	0.1	0.01	0.2	5	5	-1
223	0.87	0.45	2.3	1.89111111111111e-09	0.1	0.01	0.21	5	5	-1
224	0.87	0.45	2.3	1.89111111111111e-09	0.1	0.01	0.22	5	5	-1
225	0.87	0.45	2.3	1.89111111111111e-09	0.1	0.01	0.23	5	5	-1
226	0.87	0.45	2.3	1.89111111111111e-09	0.1	0.01	0.24	5	5	-1
227	0.87	0.45	2.3	1.89111111111111e-09	0.1	0.01	0.25	5	5	-1
228	0.87	0.45	2.3	1.89111111111111e-09	0.1	0.01	0.26	5	5	-1
229	0.87	0.45	2.3	1.89111111111111e-09	0.1	0.01	0.27	5	5	-1
230	0.87	0.45	2.3	1.89111111111111e-09	0.1	0.01	0.28	5	5	-1
231	0.87	0.45	2.3	1.89111111111111e-09	0.1	0.01	0.29	5	5	-1
232	0.87	0.45	2.3	1.89111111111111e-09	0.1	0.01	0.3	5	5	-1
233	0.87	0.45	2.3	1.89111111111111e-09	0.1	0.01	0.31	5	5	-1
234	0.87	0.45	2.3	1.89111111111111e-09	0.1	0.01	0.32	5	5	-1
235	0.87	0.45	2.3	1.89111111111111e-09	0.1	0.01	0.33	5	5	-1
236	0.87	0.45	2.3	1.89111111111111e-09	0.1	0.01	0.34	5	5	-1
237	0.87	0.45	2.3	1.89111111111111e-09	0.1	0.01	0.35	5	5	-1
238	0.87	0.45	2.3	1.89111111111111e-09	0.1	0.01	0.36	5	5	-1
239	0.87	0.45	2.3	1.89111111111111e-09	0.1	0.01	0.37	5	5	-1
240	0.87	0.45	2.3	1.89111111111111e-09	0.1	0.01	0.38	5	5	-1
241	0.87	0.45	2.3	1.89111111111111e-09	0.1	0.01	0.39	5	5	-1
242	0.87	0.45	2.3	1.89111111111111e-09	0.1	0.01	0.4	5	5	-1
243	0.87	0.45	2.3	1.89111111111111e-09	0.1	0.01	0.41	5	5	-1
244	0.87	0.45	2.3	1.89111111111111e-09	0.1	0.01	0.42	5	5	-1
245	0.87	0.45	2.3	1.89111111111111e-09	0.1	0.01	0.43	5	5	-1
246	0.87	0.45	2.3	1.89111111111111e-09	0.1	0.01	0.44	5	5	-1
247	0.87	0.45	2.3	1.89111111111111e-09	0.1	0.01	0.45	5	5	-1
248	0.87	0.45	2.3	1.89111111111111e-09	0.1	0.01	0.46	5	5	-1
249	0.87	0.45	2.3	1.89111111111111e-09	0.1	0.01	0.47	5	5	-1
250	0.87	0.45	2.3	1.89111111111111e-09	0.1	0.01	0.48	5	5	-1
251	0.87	0.45	2.3	1.89111111111111e-09	0.1	0.01	0.49	5	5	-1
252	0.87	0.45	2.3	1.89111111111111e-09	0.1	0.01	0.5	5	5	-1
253	0.87	0.45	2.3	1.89111111111111e-09	0.1	0.01	0.51	5	5	-1
254	0.87	0.45	2.3	1.89111111111111e-09	0.1	0.01	0.52	5	5	-1
255	0.87	0.45	2.3	1.89111111111111e-09	0.1	0.01	0.53	5	5	-1
256	0.87	0.45	2.3	1.89111111111111e-09	0.1	0.01	0.54	5	5	-1
257	0.87	0.45	2.3	1.89111111111111e-09	0.1	0.01	0.55	5	5	-1
258	0.87	0.45	2.3	1.89111111111111e-09	0.1	0.01	0.56	5	5	-1
259	0.87	0.45	2.3	1.89111111111111e-09	0.1	0.01	0.57	5	5	-1
260	0.87	0.45	2.3	1.89111111111111e-09	0.1	0.01	0.58	5	5	-1
261	0.87	0.45	2.3	1.89111111111111e-09	0.1	0.01	0.59	5	5	-1
262	0.87	0.45	2.3	1.89111111111111e-09	0.1	0.01	0.6	5	5	-1
263	0.87	0.45	2.3	1.89111111111111e-09	0.1	0.01	0.61	5	5	-1
264	0.87	0.45	2.3	1.89111111111111e-09	0.1	0.01	0.62	5	5	-1
265	0.87	0.45	2.3	1.89111111111111e-09	0.1	0.01	0.63	5	5	-1
266	0.87	0.45	2.3	1.89111111111111e-09	0.1	0.01	0.64	5	5	-1
267	0.87	0.45	2.3	1.89111111111111e-09	0.1	0.01	0.65	5	5	-1
268	0.87	0.45	2.3	1.89111111111111e-09	0.1	0.01	0.66	5	5	-1
269	0.87	0.45	2.3	1.89111111111111e-09	0.1	0.01	0.67	5	5	-1
270	0.87	0.45	2.3	1.89111111111111e-09	0.1	0.01	0.68	5	5	-1
271	0.87	0.45	2.3	1.89111111111111e-09	0.1	0.01	0.69	5	5	-1
272	0.87	0.45	2.3	1.89111111111111e-09	0.1	0.01	0.7	5	5	-1
273	0.87	0.45	2.3	1.89111111111111e-09	0.1	0.01	0.71	5	5	-1
274	0.87	0.45	2.3	1.89111111111111e-09	0.1	0.01	0.72	5	5	-1
275	0.87	0.45	2.3	1.89111111111111e-09	0.1	0.01	0.73	5	5	-1
276	0.87	0.45	2.3	1.89111111111111e-09	0.1	0.01	0.74	5	5	-1
277	0.87	0.45	2.3	1.89111111111111e-09	0.1	0.01	0.75	5	5	-1
278	0.87	0.45	2.3	1.89111111111111e-09	0.1	0.01	0.76	5	5	-1
279	0.87	0.45	2.3	1.89111111111111e-09	0.1	0.01	0.77	5	5	-1
280	0.87	0.45	2.3	1.89111111111111e-09	0.1	0.01	0.78	5	5	-1
281	0.87	0.45	2.3	1.89111111111111e-09	0.1	0.01	0.79	5	5	-1
282	0.87	0.45	2.3	1.89111111111111e-09	0.1	0.01	0.8	5	5	-1
283	0.87	0.45	2.3	1.89111111111111e-09	0.1	0.01	0.81	5	5	-1
284	0.87	0.45	2.3	1.89111111111111e-09	0.1	0.01	0.82	5	5	-1
285	0.87	0.45	2.3	1.89111111111111e-09	0.1	0.01	0.83	5	5	-1
286	0.87	0.45	2.3	1.89111111111111e-09	0.1	0.01	0.84	5	5	-1
287	0.87	0.45	2.3	1.89111111111111e-09	0.1	0.01	0.85	5	5	-1
288	0.87	0.45	2.3	1.89111111111111e-09	0.1	0.01	0.86	5	5	-1
289	0.87	0.45	2.3	1.89111111111111e-09	0.1	0.01	0.87	5	5	-1
290	0.87	0.45	2.3	1.89111111111111e-09	0.1	0.01	0.88	5	5	-1
291	0.87	0.45	2.3	1.89111111111111e-09	0.1	0.01	0.89	5	5	-1
292	0.87	0.45	2.3	1.89111111111111e-09	0.1	0.01	0.9	5	5	-1
293	0.87	0.45	2.3	1.89111111111111e-09	0.1	0.01	0.91	5	5	-1
294	0.87	0.45	2.3	1.89111111111111e-09	0.1	0.01	0.92	5	5	-1
295	0.87	0.45	2.3	1.89111111111111e-09	0.1	0.01	0.93	5	5	-1
296	0.87	0.45	2.3	1.89111111111111e-09	0.1	0.01	0.94	5	5	-1
297	0.87	0.45	2.3	1.89111111111111e-09	0.1	0.01	0.95	5	5	-1
298	0.87	0.45	2.3	1.89111111111111e-09	0.1	0.01	0.96	5	5	-1
299	0.87	0.45	2.3	1.89111111111111e-09	0.1	0.01	0.97	5	5	-1
300	0.87	0.45	2.3	1.89111111111111e-09	0.1	0.01	0.98	5	5	-1
301	0.87	0.45	2.3	1.89111111111111e-09	0.1	0.01	0.99	5	5	-1
302	0.87	0.45	2.3	1.89111111111111e-09	0.1	0.01	1	5	5	-1
303	0.87	0.45	2.3	1.89111111111111e-09	0.1	0.01	1.01	5	5	-1
304	0.87	0.45	2.3	1.89111111111111e-09	0.1	0.01	1.02	5	5	-1
305	0.87	0.45	2.3	1.89111111111111e-09	0.1	0.01	1.03	5	5	-1
306	0.87	0.45	2.3	1.89111111111111e-09	0.1	0.01	1.04	5	5	-1
307	0.87	0.45	2.3	1.89111111111111e-09	0.1	0.01	1.05	5	5	-1
308	0.87	0.45	2.3	1.89111111111111e-09	0.1	0.01	1.06	5	5	-1
309	0.87	0.45	2.3	1.89111111111111e-09	0.1	0.01	1.07	5	5	-1
310	0.87	0.45	2.3	1.89111111111111e-09	0.1	0.01	1.08	5	5	-1
311	0.87	0.45	2.3	1.89111111111111e-09	0.1	0.01	1.09	5	5	-1
312	0.87	0.45	2.3	1.89111111111111e-09	0.1	0.01	1.1	5	5	-1
313	0.87	0.45	2.3	1.89111111111111e-09	0.1	0.01	1.11	5	5	-1
314	0.87	0.45	2.3	1.89111111111111e-09	0.1	0.01	1.12	5	5	-1
315	0.87	0.45	2.3	1.89111111111111e-09	0.1	0.01	1.13	5	5	-1
316	0.87	0.45	2.3	1.89111111111111e-09	0.1	0.01	1.14	5	5	-1
317	0.87	0.45	2.3	1.89111111111111e-09	0.1	0.01	1.15	5	5	-1
318	0.87	0.45	2.3	1.89111111111111e-09	0.1	0.01	1.16	5	5	-1
319	0.87	0.45	2.3	1.89111111111111e-09	0.1	0.01	1.17	5	5	-1
320	0.87	0.45	2.3	1.89111111111111e-09	0.1	0.01	1.18	5	5	-1
321	0.87	0.45	2.3	1.89111111111111e-09	0.1	0.01	1.19	5	5	-1
322	0.87	0.45	2.3	1.89111111111111e-09	0.1	0.01	1.2	5	5	-1
323	0.87	0.45	2.3	1.89111111111111e-09	0.1	0.01	1.21	5	5	-1
324	0.87	0.45	2.3	1.89111111111111e-09	0.1	0.01	1.22	5	5	-1
325	0.87	0.45	2.3	1.89111111111111e-09	0.1	0.01	1.23	5	5	-1
326	0.87	0.45	2.3	1.89111111111111e-09	0.1	0.01	1.24	5	5	-1
327	0.87	0.45	2.3	1.89111111111111e-09	0.1	0.01	1.25	5	5	-1
328	0.87	0.45	2.3	1.89111111111111e-09	0.1	0.01	1.26	5	5	-1
329	0.87	0.45	2.3	1.89111111111111e-09	0.1	0.01	1.27	5	5	-1
330	0.87	0.45	2.3	1.89111111111111e-09	0.1	0.01	1.28	5	5	-1
331	0.87	0.45	2.3	1.89111111111111e-09	0.1	0.01	1.29	5	5	-1
332	0.87	0.45	2.3	1.89111111111111e-09	0.1	0.01	1.3	5	5	-1
333	0.87	0.45	2.3	1.89111111111111e-09	0.1	0.01	1.31	5	5	-1
334	0.87	0.45	2.3	1.89111111111111e-09	0.1	0.01	1.32	5	5	-1
335	0.87	0.45	2.3	1.89111111111111e-09	0.1	0.01	1.33	5	5	-1
336	0.87	0.45	2.3	1.89111111111111e-09	0.1	0.01	1.34	5	5	-1
337	0.87	0.45	2.3	1.89111111111111e-09	0.1	0.01	1.35	5	5	-1
338	0.87	0.45	2.3	1.89111111111111e-09	0.1	0.01	1.36	5	5	-1
339	0.87	0.45	2.3	1.89111111111111e-09	0.1	0.01	1.37	5	5	-1
340	0.87	0.45	2.3	1.89111111111111e-09	0.1	0.01	1.38	5	5	-1
341	0.87	0.45	2.3	1.89111111111111e-09	0.1	0.01	1.39	5	5	-1
342	0.87	0.45	2.3	1.89111111111111e-09	0.1	0.01	1.4	5	5	-1
343	0.87	0.45	2.3	1.89111111111111e-09	0.1	0.01	1.41	5	5	-1
344	0.87	0.45	2.3	1.89111111111111e-09	0.1	0.01	1.42	5	5	-1
345	0.87	0.45	2.3	1.89111111111111e-09	0.1	0.01	1.43	5	5	-1
346	0.87	0.45	2.3	1.89111111111111e-09	0.1	0.01	1.44	5	5	-1
347	0.87	0.45	2.3	1.89111111111111e-09	0.1	0.01	1.45	5	5	-1
348	0.87	0.45	2.3	1.89111111111111e-09	0.1	0.01	1.46	5	5	-1
349	0.87	0.45	2.3	1.89111111111111e-09	0.1	0.01	1.47	5	5	-1
350	0.87	0.45	2.3	1.89111111111111e-09	0.1	0.01	1.48	5	5	-1
351	0.87	0.45	2.3	1.89111111111111e-09	0.1	0.01	1.49	5	5	-1
352	0.87	0.45	2.3	1.89111111111111e-09	0.1	0.01	1.5	5	5	-1
353	0.87	0.45	2.3	1.89111111111111e-09	0.1	0.01	1.51	5	5	-1
354	0.87	0.45	2.3	1.89111111111111e-09	0.1	0.01	1.52	5	5	-1
355	0.87	0.45	2.3	1.89111111111111e-09	0.1	0.01	1.53	5	5	-1
356	0.87	0.45	2.3	1.89111111111111e-09	0.1	0.01	1.54	5	5	-1
357	0.87	0.45	2.3	1.89111111111111e-09	0.1	0.01	1.55	5	5	-1
358	0.87	0.45	2.3	1.89111111111111e-09	0.1	0.01	1.56	5	5	-1
359	0.87	0.45	2.3	1.89111111111111e-09	0.1	0.01	1.57	5	5	-1
360	0.87	0.45	2.3	1.89111111111111e-09	0.1	0.01	1.58	5	5	-1
361	0.87	0.45	2.3	1.89111111111111e-09	0.1	0.01	1.59	5	5	-1
362	0.87	0.45	2.3	1.89111111111111e-09	0.1	0.01	1.6	5	5	-1
363	0.87	0.45	2.3	1.89111111111111e-09	0.1	0.01	1.61	5	5	-1
364	0.87	0.45	2.3	1.89111111111111e-09	0.1	0.01	1.62	5	5	-1
365	0.87	0.45	2.3	1.89111111111111e-09	0.1	0.01	1.63	5	5	-1
366	0.87	0.45	2.3	1.89111111111111e-09	0.1	0.01	1.64	5	5	-1
367	0.87	0.45	2.3	1.89111111111111e-09	0.1	0.01	1.65	5	5	-1
368	0.87	0.45	2.3	1.89111111111111e-09	0.1	0.01	1.66	5	5	-1
369	0.87	0.45	2.3	1.89111111111111e-09	0.1	0.01	1.67	5	5	-1
370	0.87	0.45	2.3	1.89111111111111e-09	0.1	0.01	1.68	5	5	-1
371	0.87	0.45	2.3	1.89111111111111e-09	0.1	0.01	1.69	5	5	-1
372	0.87	0.45	2.3	1.89111111111111e-09	0.1	0.01	1.7	5	5	-1
373	0.87	0.45	2.3	1.89111111111111e-09	0.1	0.01	1.71	5	5	-1
374	0.87	0.45	2.3	1.89111111111111e-09	0.1	0.01	1.72	5	5	-1
375	0.87	0.45	2.3	1.89111111111111e-09	0.1	0.01	1.73	5	5	-1
376	0.87	0.45	2.3	1.89111111111111e-09	0.1	0.01	1.74	5	5	-1
377	0.87	0.45	2.3	1.89111111111111e-09	0.1	0.01	1.75	5	5	-1
378	0.87	0.45	2.3	1.89111111111111e-09	0.1	0.01	1.76	5	5	-1
379	0.87	0.45	2.3	1.89111111111111e-09	0.1	0.01	1.77	5	5	-1
380	0.87	0.45	2.3	1.89111111111111e-09	0.1	0.01	1.78	5	5	-1
381	0.87	0.45	2.3	1.89111111111111e-09	0.1	0.01	1.79	5	5	-1
382	0.87	0.45	2.3	1.89111111111111e-09	0.1	0.01	1.8	5	5	-1
383	0.87	0.45	2.3	1.89111111111111e-09	0.1	0.01	1.81	5	5	-1
384	0.87	0.45	2.3	1.89111111111111e-09	0.1	0.01	1.82	5	5	-1
385	0.87	0.45	2.3	1.89111111111111e-09	0.1	0.01	1.83	5	5	-1
386	0.87	0.45	2.3	1.89111111111111e-09	0.1	0.01	1.84	5	5	-1
387	0.87	0.45	2.3	1.89111111111111e-09	0.1	0.01	1.85	5	5	-1
388	0.87	0.45	2.3	1.89111111111111e-09	0.1	0.01	1.86	5	5	-1
389	0.87	0.45	2.3	1.89111111111111e-09	0.1	0.01	1.87	5	5	-1
390	0.87	0.45	2.3	1.89111111111111e-09	0.1	0.01	1.88	5	5	-1
391	0.87	0.45	2.3	1.89111111111111e-09	0.1	0.01	1.89	5	5	-1
392	0.87	0.45	2.3	1.89111111111111e-09	0.1	0.01	1.9	5	5	-1
393	0.87	0.45	2.3	1.89111111111111e-09	0.1	0.01	1.91	5	5	-1
394	0.87	0.45	2.3	1.89111111111111e-09	0.1	0.01	1.92	5	5	-1
395	0.87	0.45	2.3	1.89111111111111e-09	0.1	0.01	1.93	5	5	-1
396	0.87	0.45	2.3	1.89111111111111e-09	0.1	0.01	1.94	5	5	-1
397	0.87	0.45	2.3	1.89111111111111e-09	0.1	0.01	1.95	5	5	-1
398	0.87	0.45	2.3	1.89111111111111e-09	0.1	0.01	1.96	5	5	-1
399	0.87	0.45	2.3	1.89111111111111e-09	0.1	0.01	1.97	5	5	-1
400	0.87	0.45	2.3	1.89111111111111e-09	0.1	0.01	1.98	5	5	-1
401	0.87	0.45	2.3	1.89111111111111e-09	0.1	0.01	1.99	5	5	-1
402	0.87	0.45	2.3	1.89111111111111e-09	0.1	0.01	2	5	5	-1
403	0.87	0.45	2.3	1.89111111111111e-09	0.1	0.02	0	5	5	-1
404	0.87	0.45	2.3	1.89111111111111e-09	0.1	0.02	0.01	5	5	-1
405	0.87	0.45	2.3	1.89111111111111e-09	0.1	0.02	0.02	5	5	-1
406	0.87	0.45	2.3	1.89111111111111e-09	0.1	0.02	0.03	5	5	-1
407	0.87	0.45	2.3	1.89111111111111e-09	0.1	0.02	0.04	5	5	-1
408	0.87	0.45	2.3	1.89111111111111e-09	0.1	0.02	0.05	5	5	-1
409	0.87	0.45	2.3	1.89111111111111e-09	0.1	0.02	0.06	5	5	-1
410	0.87	0.45	2.3	1.89111111111111e-09	0.1	0.02	0.07	5	5	-1
411	0.87	0.45	2.3	1.89111111111111e-09	0.1	0.02	0.08	5	5	-1
412	0.87	0.45	2.3	1.89111111111111e-09	0.1	0.02	0.09	5	5	-1
413	0.87	0.45	2.3	1.89111111111111e-09	0.1	0.02	0.1	5	5	-1
414	0.87	0.45	2.3	1.89111111111111e-09	0.1	0.02	0.11	5	5	-1
415	0.87	0.45	2.3	1.89111111111111e-09	0.1	0.02	0.12	5	5	-1
416	0.87	0.45	2.3	1.89111111111111e-09	0.1	0.02	0.13	5	5	-1
417	0.87	0.45	2.3	1.89111111111111e-09	0.1	0.02	0.14	5	5	-1
418	0.87	0.45	2.3	1.89111111111111e-09	0.1	0.02	0.15	5	5	-1
419	0.87	0.45	2.3	1.89111111111111e-09	0.1	0.02	0.16	5	5	-1
420	0.87	0.45	2.3	1.89111111111111e-09	0.1	0.02	0.17	5	5	-1
421	0.87	0.45	2.3	1.89111111111111e-09	0.1	0.02	0.18	5	5	-1
422	0.87	0.45	2.3	1.89111111111111e-09	0.1	0.02	0.19	5	5	-1
423	0.87	0.45	2.3	1.89111111111111e-09	0.1	0.02	0.2	5	5	-1
424	0.87	0.45	2.3	1.89111111111111e-09	0.1	0.02	0.21	5	5	-1
425	0.87	0.45	2.3	1.89111111111111e-09	0.1	0.02	0.22	5	5	-1
426	0.87	0.45	2.3	1.89111111111111e-09	0.1	0.02	0.23	5	5	-1
427	0.87	0.45	2.3	1.89111111111111e-09	0.1	0.02	0.24	5	5	-1
428	0.87	0.45	2.3	1.89111111111111e-09	0.1	0.02	0.25	5	5	-1
429	0.87	0.45	2.3	1.89111111111111e-09	0.1	0.02	0.26	5	5	-1
430	0.87	0.45	2.3	1.89111111111111e-09	0.1	0.02	0.27	5	5	-1
431	0.87	0.45	2.3	1.89111111111111e-09	0.1	0.02	0.28	5	5	-1
432	0.87	0.45	2.3	1.89111111111111e-09	0.1	0.02	0.29	5	5	-1
433	0.87	0.45	2.3	1.89111111111111e-09	0.1	0.02	0.3	5	5	-1
434	0.87	0.45	2.3	1.89111111111111e-09	0.1	0.02	0.31	5	5	-1
435	0.87	0.45	2.3	1.89111111111111e-09	0.1	0.02	0.32	5	5	-1
436	0.87	0.45	2.3	1.89111111111111e-09	0.1	0.02	0.33	5	5	-1
437	0.87	0.45	2.3	1.89111111111111e-09	0.1	0.02	0.34	5	5	-1
438	0.87	0.45	2.3	1.89111111111111e-09	0.1	0.02	0.35	5	5	-1
439	0.87	0.45	2.3	1.89111111111111e-09	0.1	0.02	0.36	5	5	-1
440	0.87	0.45	2.3	1.89111111111111e-09	0.1	0.02	0.37	5	5	-1
441	0.87	0.45	2.3	1.89111111111111e-09	0.1	0.02	0.38	5	5	-1
442	0.87	0.45	2.3	1.89111111111111e-09	0.1	0.02	0.39	5	5	-1
443	0.87	0.45	2.3	1.89111111111111e-09	0.1	0.02	0.4	5	5	-1
444	0.87	0.45	2.3	1.89111111111111e-09	0.1	0.02	0.41	5	5	-1
445	0.87	0.45	2.3	1.89111111111111e-09	0.1	0.02	0.42	5	5	-1
446	0.87	0.45	2.3	1.89111111111111e-09	0.1	0.02	0.43	5	5	-1
447	0.87	0.45	2.3	1.89111111111111e-09	0.1	0.02	0.44	5	5	-1
448	0.87	0.45	2.3	1.89111111111111e-09	0.1	0.02	0.45	5	5	-1
449	0.87	0.45	2.3	1.89111111111111e-09	0.1	0.02	0.46	5	5	-1
450	0.87	0.45	2.3	1.89111111111111e-09	0.1	0.02	0.47	5	5	-1
451	0.87	0.45	2.3	1.89111111111111e-09	0.1	0.02	0.48	5	5	-1
452	0.87	0.45	2.3	1.89111111111111e-09	0.1	0.02	0.49	5	5	-1
453	0.87	0.45	2.3	1.89111111111111e-09	0.1	0.02	0.5	5	5	-1
454	0.87	0.45	2.3	1.89111111111111e-09	0.1	0.02	0.51	5	5	-1
455	0.87	0.45	2.3	1.89111111111111e-09	0.1	0.02	0.52	5	5	-1
456	0.87	0.45	2.3	1.89111111111111e-09	0.1	0.02	0.53	5	5	-1
457	0.87	0.45	2.3	1.89111111111111e-09	0.1	0.02	0.54	5	5	-1
458	0.87	0.45	2.3	1.89111111111111e-09	0.1	0.02	0.55	5	5	-1
459	0.87	0.45	2.3	1.89111111111111e-09	0.1	0.02	0.56	5	5	-1
460	0.87	0.45	2.3	1.89111111111111e-09	0.1	0.02	0.57	5	5	-1
461	0.87	0.45	2.3	1.89111111111111e-09	0.1	0.02	0.58	5	5	-1
462	0.87	0.45	2.3	1.89111111111111e-09	0.1	0.02	0.59	5	5	-1
463	0.87	0.45	2.3	1.89111111111111e-09	0.1	0.02	0.6	5	5	-1
464	0.87	0.45	2.3	1.89111111111111e-09	0.1	0.02	0.61	5	5	-1
465	0.87	0.45	2.3	1.89111111111111e-09	0.1	0.02	0.62	5	5	-1
466	0.87	0.45	2.3	1.89111111111111e-09	0.1	0.02	0.63	5	5	-1
467	0.87	0.45	2.3	1.89111111111111e-09	0.1	0.02	0.64	5	5	-1
468	0.87	0.45	2.3	1.89111111111111e-09	0.1	0.02	0.65	5	5	-1
469	0.87	0.45	2.3	1.89111111111111e-09	0.1	0.02	0.66	5	5	-1
470	0.87	0.45	2.3	1.89111111111111e-09	0.1	0.02	0.67	5	5	-1
471	0.87	0.45	2.3	1.89111111111111e-09	0.1	0.02	0.68	5	5	-1
472	0.87	0.45	2.3	1.89111111111111e-09	0.1	0.02	0.69	5	5	-1
473	0.87	0.45	2.3	1.89111111111111e-09	0.1	0.02	0.7	5	5	-1
474	0.87	0.45	2.3	1.89111111111111e-09	0.1	0.02	0.71	5	5	-1
475	0.87	0.45	2.3	1.89111111111111e-09	0.1	0.02	0.72	5	5	-1
476	0.87	0.45	2.3	1.89111111111111e-09	0.1	0.02	0.73	5	5	-1
477	0.87	0.45	2.3	1.89111111111111e-09	0.1	0.02	0.74	5	5	-1
478	0.87	0.45	2.3	1.89111111111111e-09	0.1	0.02	0.75	5	5	-1
479	0.87	0.45	2.3	1.89111111111111e-09	0.1	0.02	0.76	5	5	-1
480	0.87	0.45	2.3	1.89111111111111e-09	0.1	0.02	0.77	5	5	-1
481	0.87	0.45	2.3	1.89111111111111e-09	0.1	0.02	0.78	5	5	-1
482	0.87	0.45	2.3	1.89111111111111e-09	0.1	0.02	0.79	5	5	-1
483	0.87	0.45	2.3	1.89111111111111e-09	0.1	0.02	0.8	5	5	-1
484	0.87	0.45	2.3	1.89111111111111e-09	0.1	0.02	0.81	5	5	-1
485	0.87	0.45	2.3	1.89111111111111e-09	0.1	0.02	0.82	5	5	-1
486	0.87	0.45	2.3	1.89111111111111e-09	0.1	0.02	0.83	5	5	-1
487	0.87	0.45	2.3	1.89111111111111e-09	0.1	0.02	0.84	5	5	-1
488	0.87	0.45	2.3	1.89111111111111e-09	0.1	0.02	0.85	5	5	-1
489	0.87	0.45	2.3	1.89111111111111e-09	0.1	0.02	0.86	5	5	-1
490	0.87	0.45	2.3	1.89111111111111e-09	0.1	0.02	0.87	5	5	-1
491	0.87	0.45	2.3	1.89111111111111e-09	0.1	0.02	0.88	5	5	-1
492	0.87	0.45	2.3	1.89111111111111e-09	0.1	0.02	0.89	5	5	-1
493	0.87	0.45	2.3	1.89111111111111e-09	0.1	0.02	0.9	5	5	-1
494	0.87	0.45	2.3	1.89111111111111e-09	0.1	0.02	0.91	5	5	-1
495	0.87	0.45	2.3	1.89111111111111e-09	0.1	0.02	0.92	5	5	-1
496	0.87	0.45	2.3	1.89111111111111e-09	0.1	0.02	0.93	5	5	-1
497	0.87	0.45	2.3	1.89111111111111e-09	0.1	0.02	0.94	5	5	-1
498	0.87	0.45	2.3	1.89111111111111e-09	0.1	0.02	0.95	5	5	-1
499	0.87	0.45	2.3	1.89111111111111e-09	0.1	0.02	0.96	5	5	-1
500	0.87	0.45	2.3	1.89111111111111e-09	0.1	0.02	0.97	5	5	-1
501	0.87	0.45	2.3	1.89111111111111e-09	0.1	0.02	0.98	5	5	-1
502	0.87	0.45	2.3	1.89111111111111e-09	0.1	0.02	0.99	5	5	-1
503	0.87	0.45	2.3	1.89111111111111e-09	0.1	0.02	1	5	5	-1
504	0.87	0.45	2.3	1.89111111111111e-09	0.1	0.02	1.01	5	5	-1
505	0.87	0.45	2.3	1.89111111111111e-09	0.1	0.02	1.02	5	5	-1
506	0.87	0.45	2.3	1.89111111111111e-09	0.1	0.02	1.03	5	5	-1
507	0.87	0.45	2.3	1.89111111111111e-09	0.1	0.02	1.04	5	5	-1
508	0.87	0.45	2.3	1.89111111111111e-09	0.1	0.02	1.05	5	5	-1
509	0.87	0.45	2.3	1.89111111111111e-09	0.1	0.02	1.06	5	5	-1
510	0.87	0.45	2.3	1.89111111111111e-09	0.1	0.02	1.07	5	5	-1
511	0.87	0.45	2.3	1.89111111111111e-09	0.1	0.02	1.08	5	5	-1
512	0.87	0.45	2.3	1.89111111111111e-09	0.1	0.02	1.09	5	5	-1
513	0.87	0.45	2.3	1.89111111111111e-09	0.1	0.02	1.1	5	5	-1
514	0.87	0.45	2.3	1.89111111111111e-09	0.1	0.02	1.11	5	5	-1
515	0.87	0.45	2.3	1.89111111111111e-09	0.1	0.02	1.12	5	5	-1
516	0.87	0.45	2.3	1.89111111111111e-09	0.1	0.02	1.13	5	5	-1
517	0.87	0.45	2.3	1.89111111111111e-09	0.1	0.02	1.14	5	5	-1
518	0.87	0.45	2.3	1.89111111111111e-09	0.1	0.02	1.15	5	5	-1
519	0.87	0.45	2.3	1.89111111111111e-09	0.1	0.02	1.16	5	5	-1
520	0.87	0.45	2.3	1.89111111111111e-09	0.1	0.02	1.17	5	5	-1
521	0.87	0.45	2.3	1.89111111111111e-09	0.1	0.02	1.18	5	5	-1
522	0.87	0.45	2.3	1.89111111111111e-09	0.1	0.02	1.19	5	5	-1
523	0.87	0.45	2.3	1.89111111111111e-09	0.1	0.02	1.2	5	5	-1
524	0.87	0.45	2.3	1.89111111111111e-09	0.1	0.02	1.21	5	5	-1
525	0.87	0.45	2.3	1.89111111111111e-09	0.1	0.02	1.22	5	5	-1
526	0.87	0.45	2.3	1.89111111111111e-09	0.1	0.02	1.23	5	5	-1
527	0.87	0.45	2.3	1.89111111111111e-09	0.1	0.02	1.24	5	5	-1
528	0.87	0.45	2.3	1.89111111111111e-09	0.1	0.02	1.25	5	5	-1
529	0.87	0.45	2.3	1.89111111111111e-09	0.1	0.02	1.26	5	5	-1
530	0.87	0.45	2.3	1.89111111111111e-09	0.1	0.02	1.27	5	5	-1
531	0.87	0.45	2.3	1.89111111111111e-09	0.1	0.02	1.28	5	5	-1
532	0.87	0.45	2.3	1.89111111111111e-09	0.1	0.02	1.29	5	5	-1
533	0.87	0.45	2.3	1.89111111111111e-09	0.1	0.02	1.3	5	5	-1
534	0.87	0.45	2.3	1.89111111111111e-09	0.1	0.02	1.31	5	5	-1
535	0.87	0.45	2.3	1.89111111111111e-09	0.1	0.02	1.32	5	5	-1
536	0.87	0.45	2.3	1.89111111111111e-09	0.1	0.02	1.33	5	5	-1
537	0.87	0.45	2.3	1.89111111111111e-09	0.1	0.02	1.34	5	5	-1
538	0.87	0.45	2.3	1.89111111111111e-09	0.1	0.02	1.35	5	5	-1
539	0.87	0.45	2.3	1.89111111111111e-09	0.1	0.02	1.36	5	5	-1
540	0.87	0.45	2.3	1.89111111111111e-09	0.1	0.02	1.37	5	5	-1
541	0.87	0.45	2.3	1.89111111111111e-09	0.1	0.02	1.38	5	5	-1
542	0.87	0.45	2.3	1.89111111111111e-09	0.1	0.02	1.39	5	5	-1
543	0.87	0.45	2.3	1.89111111111111e-09	0.1	0.02	1.4	5	5	-1
544	0.87	0.45	2.3	1.89111111111111e-09	0.1	0.02	1.41	5	5	-1
545	0.87	0.45	2.3	1.89111111111111e-09	0.1	0.02	1.42	5	5	-1
546	0.87	0.45	2.3	1.89111111111111e-09	0.1	0.02	1.43	5	5	-1
547	0.87	0.45	2.3	1.89111111111111e-09	0.1	0.02	1.44	5	5	-1
548	0.87	0.45	2.3	1.89111111111111e-09	0.1	0.02	1.45	5	5	-1
549	0.87	0.45	2.3	1.89111111111111e-09	0.1	0.02	1.46	5	5	-1
550	0.87	0.45	2.3	1.89111111111111e-09	0.1	0.02	1.47	5	5	-1
551	0.87	0.45	2.3	1.89111111111111e-09	0.1	0.02	1.48	5	5	-1
552	0.87	0.45	2.3	1.89111111111111e-09	0.1	0.02	1.49	5	5	-1
553	0.87	0.45	2.3	1.89111111111111e-09	0.1	0.02	1.5	5	5	-1
554	0.87	0.45	2.3	1.89111111111111e-09	0.1	0.02	1.51	5	5	-1
555	0.87	0.45	2.3	1.89111111111111e-09	0.1	0.02	1.52	5	5	-1
556	0.87	0.45	2.3	1.89111111111111e-09	0.1	0.02	1.53	5	5	-1
557	0.87	0.45	2.3	1.89111111111111e-09	0.1	0.02	1.54	5	5	-1
558	0.87	0.45	2.3	1.89111111111111e-09	0.1	0.02	1.55	5	5	-1
559	0.87	0.45	2.3	1.89111111111111e-09	0.1	0.02	1.56	5	5	-1
560	0.87	0.45	2.3	1.89111111111111e-09	0.1	0.02	1.57	5	5	-1
561	0.87	0.45	2.3	1.89111111111111e-09	0.1	0.02	1.58	5	5	-1
562	0.87	0.45	2.3	1.89111111111111e-09	0.1	0.02	1.59	5	5	-1
563	0.87	0.45	2.3	1.89111111111111e-09	0.1	0.02	1.6	5	5	-1
564	0.87	0.45	2.3	1.89111111111111e-09	0.1	0.02	1.61	5	5	-1
565	0.87	0.45	2.3	1.89111111111111e-09	0.1	0.02	1.62	5	5	-1
566	0.87	0.45	2.3	1.89111111111111e-09	0.1	0.02	1.63	5	5	-1
567	0.87	0.45	2.3	1.89111111111111e-09	0.1	0.02	1.64	5	5	-1
568	0.87	0.45	2.3	1.89111111111111e-09	0.1	0.02	1.65	5	5	-1
569	0.87	0.45	2.3	1.89111111111111e-09	0.1	0.02	1.66	5	5	-1
570	0.87	0.45	2.3	1.89111111111111e-09	0.1	0.02	1.67	5	5	-1
571	0.87	0.45	2.3	1.89111111111111e-09	0.1	0.02	1.68	5	5	-1
572	0.87	0.45	2.3	1.89111111111111e-09	0.1	0.02	1.69	5	5	-1
573	0.87	0.45	2.3	1.89111111111111e-09	0.1	0.02	1.7	5	5	-1
574	0.87	0.45	2.3	1.89111111111111e-09	0.1	0.02	1.71	5	5	-1
575	0.87	0.45	2.3	1.89111111111111e-09	0.1	0.02	1.72	5	5	-1
576	0.87	0.45	2.3	1.89111111111111e-09	0.1	0.02	1.73	5	5	-1
577	0.87	0.45	2.3	1.89111111111111e-09	0.1	0.02	1.74	5	5	-1
578	0.87	0.45	2.3	1.89111111111111e-09	0.1	0.02	1.75	5	5	-1
579	0.87	0.45	2.3	1.89111111111111e-09	0.1	0.02	1.76	5	5	-1
580	0.87	0.45	2.3	1.89111111111111e-09	0.1	0.02	1.77	5	5	-1
581	0.87	0.45	2.3	1.89111111111111e-09	0.1	0.02	1.78	5	5	-1
582	0.87	0.45	2.3	1.89111111111111e-09	0.1	0.02	1.79	5	5	-1
583	0.87	0.45	2.3	1.89111111111111e-09	0.1	0.02	1.8	5	5	-1
584	0.87	0.45	2.3	1.89111111111111e-09	0.1	0.02	1.81	5	5	-1
585	0.87	0.45	2.3	1.89111111111111e-09	0.1	0.02	1.82	5	5	-1
586	0.87	0.45	2.3	1.89111111111111e-09	0.1	0.02	1.83	5	5	-1
587	0.87	0.45	2.3	1.89111111111111e-09	0.1	0.02	1.84	5	5	-1
588	0.87	0.45	2.3	1.89111111111111e-09	0.1	0.02	1.85	5	5	-1
589	0.87	0.45	2.3	1.89111111111111e-09	0.1	0.02	1.86	5	5	-1
590	0.87	0.45	2.3	1.89111111111111e-09	0.1	0.02	1.87	5	5	-1
591	0.87	0.45	2.3	1.89111111111111e-09	0.1	0.02	1.88	5	5	-1
592	0.87	0.45	2.3	1.89111111111111e-09	0.1	0.02	1.89	5	5	-1
593	0.87	0.45	2.3	1.89111111111111e-09	0.1	0.02	1.9	5	5	-1
594	0.87	0.45	2.3	1.89111111111111e-09	0.1	0.02	1.91	5	5	-1
595	0.87	0.45	2.3	1.89111111111111e-09	0.1	0.02	1.92	5	5	-1
596	0.87	0.45	2.3	1.89111111111111e-09	0.1	0.02	1.93	5	5	-1
597	0.87	0.45	2.3	1.89111111111111e-09	0.1	0.02	1.94	5	5	-1
598	0.87	0.45	2.3	1.89111111111111e-09	0.1	0.02	1.95	5	5	-1
599	0.87	0.45	2.3	1.89111111111111e-09	0.1	0.02	1.96	5	5	-1
600	0.87	0.45	2.3	1.89111111111111e-09	0.1	0.02	1.97	5	5	-1
601	0.87	0.45	2.3	1.89111111111111e-09	0.1	0.02	1.98	5	5	-1
602	0.87	0.45	2.3	1.89111111111111e-09	0.1	0.02	1.99	5	5	-1
603	0.87	0.45	2.3	1.89111111111111e-09	0.1	0.02	2	5	5	-1
604	0.87	0.45	2.3	1.89111111111111e-09	0.1	0.03	0	5	5	-1
605	0.87	0.45	2.3	1.89111111111111e-09	0.1	0.03	0.01	5	5	-1
606	0.87	0.45	2.3	1.89111111111111e-09	0.1	0.03	0.02	5	5	-1
607	0.87	0.45	2.3	1.89111111111111e-09	0.1	0.03	0.03	5	5	-1
608	0.87	0.45	2.3	1.89111111111111e-09	0.1	0.03	0.04	5	5	-1
609	0.87	0.45	2.3	1.89111111111111e-09	0.1	0.03	0.05	5	5	-1
610	0.87	0.45	2.3	1.89111111111111e-09	0.1	0.03	0.06	5	5	-1
611	0.87	0.45	2.3	1.89111111111111e-09	0.1	0.03	0.07	5	5	-1
612	0.87	0.45	2.3	1.89111111111111e-09	0.1	0.03	0.08	5	5	-1
613	0.87	0.45	2.3	1.89111111111111e-09	0.1	0.03	0.09	5	5	-1
614	0.87	0.45	2.3	1.89111111111111e-09	0.1	0.03	0.1	5	5	-1
615	0.87	0.45	2.3	1.89111111111111e-09	0.1	0.03	0.11	5	5	-1
616	0.87	0.45	2.3	1.89111111111111e-09	0.1	0.03	0.12	5	5	-1
617	0.87	0.45	2.3	1.89111111111111e-09	0.1	0.03	0.13	5	5	-1
618	0.87	0.45	2.3	1.89111111111111e-09	0.1	0.03	0.14	5	5	-1
619	0.87	0.45	2.3	1.89111111111111e-09	0.1	0.03	0.15	5	5	-1
620	0.87	0.45	2.3	1.89111111111111e-09	0.1	0.03	0.16	5	5	-1
621	0.87	0.45	2.3	1.89111111111111e-09	0.1	0.03	0.17	5	5	-1
622	0.87	0.45	2.3	1.89111111111111e-09	0.1	0.03	0.18	5	5	-1
623	0.87	0.45	2.3	1.89111111111111e-09	0.1	0.03	0.19	5	5	-1
624	0.87	0.45	2.3	1.89111111111111e-09	0.1	0.03	0.2	5	5	-1
625	0.87	0.45	2.3	1.89111111111111e-09	0.1	0.03	0.21	5	5	-1
626	0.87	0.45	2.3	1.89111111111111e-09	0.1	0.03	0.22	5	5	-1
627	0.87	0.45	2.3	1.89111111111111e-09	0.1	0.03	0.23	5	5	-1
628	0.87	0.45	2.3	1.89111111111111e-09	0.1	0.03	0.24	5	5	-1
629	0.87	0.45	2.3	1.89111111111111e-09	0.1	0.03	0.25	5	5	-1
630	0.87	0.45	2.3	1.89111111111111e-09	0.1	0.03	0.26	5	5	-1
631	0.87	0.45	2.3	1.89111111111111e-09	0.1	0.03	0.27	5	5	-1
632	0.87	0.45	2.3	1.89111111111111e-09	0.1	0.03	0.28	5	5	-1
633	0.87	0.45	2.3	1.89111111111111e-09	0.1	0.03	0.29	5	5	-1
634	0.87	0.45	2.3	1.89111111111111e-09	0.1	0.03	0.3	5	5	-1
635	0.87	0.45	2.3	1.89111111111111e-09	0.1	0.03	0.31	5	5	-1
636	0.87	0.45	2.3	1.89111111111111e-09	0.1	0.03	0.32	5	5	-1
637	0.87	0.45	2.3	1.89111111111111e-09	0.1	0.03	0.33	5	5	-1
638	0.87	0.45	2.3	1.89111111111111e-09	0.1	0.03	0.34	5	5	-1
639	0.87	0.45	2.3	1.89111111111111e-09	0.1	0.03	0.35	5	5	-1
640	0.87	0.45	2.3	1.89111111111111e-09	0.1	0.03	0.36	5	5	-1
641	0.87	0.45	2.3	1.89111111111111e-09	0.1	0.03	0.37	5	5	-1
642	0.87	0.45	2.3	1.89111111111111e-09	0.1	0.03	0.38	5	5	-1
643	0.87	0.45	2.3	1.89111111111111e-09	0.1	0.03	0.39	5	5	-1
644	0.87	0.45	2.3	1.89111111111111e-09	0.1	0.03	0.4	5	5	-1
645	0.87	0.45	2.3	1.89111111111111e-09	0.1	0.03	0.41	5	5	-1
646	0.87	0.45	2.3	1.89111111111111e-09	0.1	0.03	0.42	5	5	-1
647	0.87	0.45	2.3	1.89111111111111e-09	0.1	0.03	0.43	5	5	-1
648	0.87	0.45	2.3	1.89111111111111e-09	0.1	0.03	0.44	5	5	-1
649	0.87	0.45	2.3	1.89111111111111e-09	0.1	0.03	0.45	5	5	-1
650	0.87	0.45	2.3	1.89111111111111e-09	0.1	0.03	0.46	5	5	-1
651	0.87	0.45	2.3	1.89111111111111e-09	0.1	0.03	0.47	5	5	-1
652	0.87	0.45	2.3	1.89111111111111e-09	0.1	0.03	0.48	5	5	-1
653	0.87	0.45	2.3	1.89111111111111e-09	0.1	0.03	0.49	5	5	-1
654	0.87	0.45	2.3	1.89111111111111e-09	0.1	0.03	0.5	5	5	-1
655	0.87	0.45	2.3	1.89111111111111e-09	0.1	0.03	0.51	5	5	-1
656	0.87	0.45	2.3	1.89111111111111e-09	0.1	0.03	0.52	5	5	-1
657	0.87	0.45	2.3	1.89111111111111e-09	0.1	0.03	0.53	5	5	-1
658	0.87	0.45	2.3	1.89111111111111e-09	0.1	0.03	0.54	5	5	-1
659	0.87	0.45	2.3	1.89111111111111e-09	0.1	0.03	0.55	5	5	-1
660	0.87	0.45	2.3	1.89111111111111e-09	0.1	0.03	0.56	5	5	-1
661	0.87	0.45	2.3	1.89111111111111e-09	0.1	0.03	0.57	5	5	-1
662	0.87	0.45	2.3	1.89111111111111e-09	0.1	0.03	0.58	5	5	-1
663	0.87	0.45	2.3	1.89111111111111e-09	0.1	0.03	0.59	5	5	-1
664	0.87	0.45	2.3	1.89111111111111e-09	0.1	0.03	0.6	5	5	-1
665	0.87	0.45	2.3	1.89111111111111e-09	0.1	0.03	0.61	5	5	-1
666	0.87	0.45	2.3	1.89111111111111e-09	0.1	0.03	0.62	5	5	-1
667	0.87	0.45	2.3	1.89111111111111e-09	0.1	0.03	0.63	5	5	-1
668	0.87	0.45	2.3	1.89111111111111e-09	0.1	0.03	0.64	5	5	-1
669	0.87	0.45	2.3	1.89111111111111e-09	0.1	0.03	0.65	5	5	-1
670	0.87	0.45	2.3	1.89111111111111e-09	0.1	0.03	0.66	5	5	-1
671	0.87	0.45	2.3	1.89111111111111e-09	0.1	0.03	0.67	5	5	-1
672	0.87	0.45	2.3	1.89111111111111e-09	0.1	0.03	0.68	5	5	-1
673	0.87	0.45	2.3	1.89111111111111e-09	0.1	0.03	0.69	5	5	-1
674	0.87	0.45	2.3	1.89111111111111e-09	0.1	0.03	0.7	5	5	-1
675	0.87	0.45	2.3	1.89111111111111e-09	0.1	0.03	0.71	5	5	-1
676	0.87	0.45	2.3	1.89111111111111e-09	0.1	0.03	0.72	5	5	-1
677	0.87	0.45	2.3	1.89111111111111e-09	0.1	0.03	0.73	5	5	-1
678	0.87	0.45	2.3	1.89111111111111e-09	0.1	0.03	0.74	5	5	-1
679	0.87	0.45	2.3	1.89111111111111e-09	0.1	0.03	0.75	5	5	-1
680	0.87	0.45	2.3	1.89111111111111e-09	0.1	0.03	0.76	5	5	-1
681	0.87	0.45	2.3	1.89111111111111e-09	0.1	0.03	0.77	5	5	-1
682	0.87	0.45	2.3	1.89111111111111e-09	0.1	0.03	0.78	5	5	-1
683	0.87	0.45	2.3	1.89111111111111e-09	0.1	0.03	0.79	5	5	-1
684	0.87	0.45	2.3	1.89111111111111e-09	0.1	0.03	0.8	5	5	-1
685	0.87	0.45	2.3	1.89111111111111e-09	0.1	0.03	0.81	5	5	-1
686	0.87	0.45	2.3	1.89111111111111e-09	0.1	0.03	0.82	5	5	-1
687	0.87	0.45	2.3	1.89111111111111e-09	0.1	0.03	0.83	5	5	-1
688	0.87	0.45	2.3	1.89111111111111e-09	0.1	0.03	0.84	5	5	-1
689	0.87	0.45	2.3	1.89111111111111e-09	0.1	0.03	0.85	5	5	-1
690	0.87	0.45	2.3	1.89111111111111e-09	0.1	0.03	0.86	5	5	-1
691	0.87	0.45	2.3	1.89111111111111e-09	0.1	0.03	0.87	5	5	-1
692	0.87	0.45	2.3	1.89111111111111e-09	0.1	0.03	0.88	5	5	-1
693	0.87	0.45	2.3	1.89111111111111e-09	0.1	0.03	0.89	5	5	-1
694	0.87	0.45	2.3	1.89111111111111e-09	0.1	0.03	0.9	5	5	-1
695	0.87	0.45	2.3	1.89111111111111e-09	0.1	0.03	0.91	5	5	-1
696	0.87	0.45	2.3	1.89111111111111e-09	0.1	0.03	0.92	5	5	-1
697	0.87	0.45	2.3	1.89111111111111e-09	0.1	0.03	0.93	5	5	-1
698	0.87	0.45	2.3	1.89111111111111e-09	0.1	0.03	0.94	5	5	-1
699	0.87	0.45	2.3	1.89111111111111e-09	0.1	0.03	0.95	5	5	-1
700	0.87	0.45	2.3	1.89111111111111e-09	0.1	0.03	0.96	5	5	-1
701	0.87	0.45	2.3	1.89111111111111e-09	0.1	0.03	0.97	5	5	-1
702	0.87	0.45	2.3	1.89111111111111e-09	0.1	0.03	0.98	5	5	-1
703	0.87	0.45	2.3	1.89111111111111e-09	0.1	0.03	0.99	5	5	-1
704	0.87	0.45	2.3	1.89111111111111e-09	0.1	0.03	1	5	5	-1
705	0.87	0.45	2.3	1.89111111111111e-09	0.1	0.03	1.01	5	5	-1
706	0.87	0.45	2.3	1.89111111111111e-09	0.1	0.03	1.02	5	5	-1
707	0.87	0.45	2.3	1.89111111111111e-09	0.1	0.03	1.03	5	5	-1
708	0.87	0.45	2.3	1.89111111111111e-09	0.1	0.03	1.04	5	5	-1
709	0.87	0.45	2.3	1.89111111111111e-09	0.1	0.03	1.05	5	5	-1
710	0.87	0.45	2.3	1.89111111111111e-09	0.1	0.03	1.06	5	5	-1
711	0.87	0.45	2.3	1.89111111111111e-09	0.1	0.03	1.07	5	5	-1
712	0.87	0.45	2.3	1.89111111111111e-09	0.1	0.03	1.08	5	5	-1
713	0.87	0.45	2.3	1.89111111111111e-09	0.1	0.03	1.09	5	5	-1
714	0.87	0.45	2.3	1.89111111111111e-09	0.1	0.03	1.1	5	5	-1
715	0.87	0.45	2.3	1.89111111111111e-09	0.1	0.03	1.11	5	5	-1
716	0.87	0.45	2.3	1.89111111111111e-09	0.1	0.03	1.12	5	5	-1
717	0.87	0.45	2.3	1.89111111111111e-09	0.1	0.03	1.13	5	5	-1
718	0.87	0.45	2.3	1.89111111111111e-09	0.1	0.03	1.14	5	5	-1
719	0.87	0.45	2.3	1.89111111111111e-09	0.1	0.03	1.15	5	5	-1
720	0.87	0.45	2.3	1.89111111111111e-09	0.1	0.03	1.16	5	5	-1
721	0.87	0.45	2.3	1.89111111111111e-09	0.1	0.03	1.17	5	5	-1
722	0.87	0.45	2.3	1.89111111111111e-09	0.1	0.03	1.18	5	5	-1
723	0.87	0.45	2.3	1.89111111111111e-09	0.1	0.03	1.19	5	5	-1
724	0.87	0.45	2.3	1.89111111111111e-09	0.1	0.03	1.2	5	5	-1
725	0.87	0.45	2.3	1.89111111111111e-09	0.1	0.03	1.21	5	5	-1
726	0.87	0.45	2.3	1.89111111111111e-09	0.1	0.03	1.22	5	5	-1
727	0.87	0.45	2.3	1.89111111111111e-09	0.1	0.03	1.23	5	5	-1
728	0.87	0.45	2.3	1.89111111111111e-09	0.1	0.03	1.24	5	5	-1
729	0.87	0.45	2.3	1.89111111111111e-09	0.1	0.03	1.25	5	5	-1
730	0.87	0.45	2.3	1.89111111111111e-09	0.1	0.03	1.26	5	5	-1
731	0.87	0.45	2.3	1.89111111111111e-09	0.1	0.03	1.27	5	5	-1
732	0.87	0.45	2.3	1.89111111111111e-09	0.1	0.03	1.28	5	5	-1
733	0.87	0.45	2.3	1.89111111111111e-09	0.1	0.03	1.29	5	5	-1
734	0.87	0.45	2.3	1.89111111111111e-09	0.1	0.03	1.3	5	5	-1
735	0.87	0.45	2.3	1.89111111111111e-09	0.1	0.03	1.31	5	5	-1
736	0.87	0.45	2.3	1.89111111111111e-09	0.1	0.03	1.32	5	5	-1
737	0.87	0.45	2.3	1.89111111111111e-09	0.1	0.03	1.33	5	5	-1
738	0.87	0.45	2.3	1.89111111111111e-09	0.1	0.03	1.34	5	5	-1
739	0.87	0.45	2.3	1.89111111111111e-09	0.1	0.03	1.35	5	5	-1
740	0.87	0.45	2.3	1.89111111111111e-09	0.1	0.03	1.36	5	5	-1
741	0.87	0.45	2.3	1.89111111111111e-09	0.1	0.03	1.37	5	5	-1
742	0.87	0.45	2.3	1.89111111111111e-09	0.1	0.03	1.38	5	5	-1
743	0.87	0.45	2.3	1.89111111111111e-09	0.1	0.03	1.39	5	5	-1
744	0.87	0.45	2.3	1.89111111111111e-09	0.1	0.03	1.4	5	5	-1
745	0.87	0.45	2.3	1.89111111111111e-09	0.1	0.03	1.41	5	5	-1
746	0.87	0.45	2.3	1.89111111111111e-09	0.1	0.03	1.42	5	5	-1
747	0.87	0.45	2.3	1.89111111111111e-09	0.1	0.03	1.43	5	5	-1
748	0.87	0.45	2.3	1.89111111111111e-09	0.1	0.03	1.44	5	5	-1
749	0.87	0.45	2.3	1.89111111111111e-09	0.1	0.03	1.45	5	5	-1
750	0.87	0.45	2.3	1.89111111111111e-09	0.1	0.03	1.46	5	5	-1
751	0.87	0.45	2.3	1.89111111111111e-09	0.1	0.03	1.47	5	5	-1
752	0.87	0.45	2.3	1.89111111111111e-09	0.1	0.03	1.48	5	5	-1
753	0.87	0.45	2.3	1.89111111111111e-09	0.1	0.03	1.49	5	5	-1
754	0.87	0.45	2.3	1.89111111111111e-09	0.1	0.03	1.5	5	5	-1
755	0.87	0.45	2.3	1.89111111111111e-09	0.1	0.03	1.51	5	5	-1
756	0.87	0.45	2.3	1.89111111111111e-09	0.1	0.03	1.52	5	5	-1
757	0.87	0.45	2.3	1.89111111111111e-09	0.1	0.03	1.53	5	5	-1
758	0.87	0.45	2.3	1.89111111111111e-09	0.1	0.03	1.54	5	5	-1
759	0.87	0.45	2.3	1.89111111111111e-09	0.1	0.03	1.55	5	5	-1
760	0.87	0.45	2.3	1.89111111111111e-09	0.1	0.03	1.56	5	5	-1
761	0.87	0.45	2.3	1.89111111111111e-09	0.1	0.03	1.57	5	5	-1
762	0.87	0.45	2.3	1.89111111111111e-09	0.1	0.03	1.58	5	5	-1
763	0.87	0.45	2.3	1.89111111111111e-09	0.1	0.03	1.59	5	5	-1
764	0.87	0.45	2.3	1.89111111111111e-09	0.1	0.03	1.6	5	5	-1
765	0.87	0.45	2.3	1.89111111111111e-09	0.1	0.03	1.61	5	5	-1
766	0.87	0.45	2.3	1.89111111111111e-09	0.1	0.03	1.62	5	5	-1
767	0.87	0.45	2.3	1.89111111111111e-09	0.1	0.03	1.63	5	5	-1
768	0.87	0.45	2.3	1.89111111111111e-09	0.1	0.03	1.64	5	5	-1
769	0.87	0.45	2.3	1.89111111111111e-09	0.1	0.03	1.65	5	5	-1
770	0.87	0.45	2.3	1.89111111111111e-09	0.1	0.03	1.66	5	5	-1
771	0.87	0.45	2.3	1.89111111111111e-09	0.1	0.03	1.67	5	5	-1
772	0.87	0.45	2.3	1.89111111111111e-09	0.1	0.03	1.68	5	5	-1
773	0.87	0.45	2.3	1.89111111111111e-09	0.1	0.03	1.69	5	5	-1
774	0.87	0.45	2.3	1.89111111111111e-09	0.1	0.03	1.7	5	5	-1
775	0.87	0.45	2.3	1.89111111111111e-09	0.1	0.03	1.71	5	5	-1
776	0.87	0.45	2.3	1.89111111111111e-09	0.1	0.03	1.72	5	5	-1
777	0.87	0.45	2.3	1.89111111111111e-09	0.1	0.03	1.73	5	5	-1
778	0.87	0.45	2.3	1.89111111111111e-09	0.1	0.03	1.74	5	5	-1
779	0.87	0.45	2.3	1.89111111111111e-09	0.1	0.03	1.75	5	5	-1
780	0.87	0.45	2.3	1.89111111111111e-09	0.1	0.03	1.76	5	5	-1
781	0.87	0.45	2.3	1.89111111111111e-09	0.1	0.03	1.77	5	5	-1
782	0.87	0.45	2.3	1.89111111111111e-09	0.1	0.03	1.78	5	5	-1
783	0.87	0.45	2.3	1.89111111111111e-09	0.1	0.03	1.79	5	5	-1
784	0.87	0.45	2.3	1.89111111111111e-09	0.1	0.03	1.8	5	5	-1
785	0.87	0.45	2.3	1.89111111111111e-09	0.1	0.03	1.81	5	5	-1
786	0.87	0.45	2.3	1.89111111111111e-09	0.1	0.03	1.82	5	5	-1
787	0.87	0.45	2.3	1.89111111111111e-09	0.1	0.03	1.83	5	5	-1
788	0.87	0.45	2.3	1.89111111111111e-09	0.1	0.03	1.84	5	5	-1
789	0.87	0.45	2.3	1.89111111111111e-09	0.1	0.03	1.85	5	5	-1
790	0.87	0.45	2.3	1.89111111111111e-09	0.1	0.03	1.86	5	5	-1
791	0.87	0.45	2.3	1.89111111111111e-09	0.1	0.03	1.87	5	5	-1
792	0.87	0.45	2.3	1.89111111111111e-09	0.1	0.03	1.88	5	5	-1
793	0.87	0.45	2.3	1.89111111111111e-09	0.1	0.03	1.89	5	5	-1
794	0.87	0.45	2.3	1.89111111111111e-09	0.1	0.03	1.9	5	5	-1
795	0.87	0.45	2.3	1.89111111111111e-09	0.1	0.03	1.91	5	5	-1
796	0.87	0.45	2.3	1.89111111111111e-09	0.1	0.03	1.92	5	5	-1
797	0.87	0.45	2.3	1.89111111111111e-09	0.1	0.03	1.93	5	5	-1
798	0.87	0.45	2.3	1.89111111111111e-09	0.1	0.03	1.94	5	5	-1
799	0.87	0.45	2.3	1.89111111111111e-09	0.1	0.03	1.95	5	5	-1
800	0.87	0.45	2.3	1.89111111111111e-09	0.1	0.03	1.96	5	5	-1
801	0.87	0.45	2.3	1.89111111111111e-09	0.1	0.03	1.97	5	5	-1
802	0.87	0.45	2.3	1.89111111111111e-09	0.1	0.03	1.98	5	5	-1
803	0.87	0.45	2.3	1.89111111111111e-09	0.1	0.03	1.99	5	5	-1
804	0.87	0.45	2.3	1.89111111111111e-09	0.1	0.03	2	5	5	-1
805	0.87	0.45	2.3	1.89111111111111e-09	0.1	0.04	0	5	5	-1
806	0.87	0.45	2.3	1.89111111111111e-09	0.1	0.04	0.01	5	5	-1
807	0.87	0.45	2.3	1.89111111111111e-09	0.1	0.04	0.02	5	5	-1
808	0.87	0.45	2.3	1.89111111111111e-09	0.1	0.04	0.03	5	5	-1
809	0.87	0.45	2.3	1.89111111111111e-09	0.1	0.04	0.04	5	5	-1
810	0.87	0.45	2.3	1.89111111111111e-09	0.1	0.04	0.05	5	5	-1
811	0.87	0.45	2.3	1.89111111111111e-09	0.1	0.04	0.06	5	5	-1
812	0.87	0.45	2.3	1.89111111111111e-09	0.1	0.04	0.07	5	5	-1
813	0.87	0.45	2.3	1.89111111111111e-09	0.1	0.04	0.08	5	5	-1
814	0.87	0.45	2.3	1.89111111111111e-09	0.1	0.04	0.09	5	5	-1
815	0.87	0.45	2.3	1.89111111111111e-09	0.1	0.04	0.1	5	5	-1
816	0.87	0.45	2.3	1.89111111111111e-09	0.1	0.04	0.11	5	5	-1
817	0.87	0.45	2.3	1.89111111111111e-09	0.1	0.04	0.12	5	5	-1
818	0.87	0.45	2.3	1.89111111111111e-09	0.1	0.04	0.13	5	5	-1
819	0.87	0.45	2.3	1.89111111111111e-09	0.1	0.04	0.14	5	5	-1
820	0.87	0.45	2.3	1.89111111111111e-09	0.1	0.04	0.15	5	5	-1
821	0.87	0.45	2.3	1.89111111111111e-09	0.1	0.04	0.16	5	5	-1
822	0.87	0.45	2.3	1.89111111111111e-09	0.1	0.04	0.17	5	5	-1
823	0.87	0.45	2.3	1.89111111111111e-09	0.1	0.04	0.18	5	5	-1
824	0.87	0.45	2.3	1.89111111111111e-09	0.1	0.04	0.19	5	5	-1
825	0.87	0.45	2.3	1.89111111111111e-09	0.1	0.04	0.2	5	5	-1
826	0.87	0.45	2.3	1.89111111111111e-09	0.1	0.04	0.21	5	5	-1
827	0.87	0.45	2.3	1.89111111111111e-09	0.1	0.04	0.22	5	5	-1
828	0.87	0.45	2.3	1.89111111111111e-09	0.1	0.04	0.23	5	5	-1
829	0.87	0.45	2.3	1.89111111111111e-09	0.1	0.04	0.24	5	5	-1
830	0.87	0.45	2.3	1.89111111111111e-09	0.1	0.04	0.25	5	5	-1
831	0.87	0.45	2.3	1.89111111111111e-09	0.1	0.04	0.26	5	5	-1
832	0.87	0.45	2.3	1.89111111111111e-09	0.1	0.04	0.27	5	5	-1
833	0.87	0.45	2.3	1.89111111111111e-09	0.1	0.04	0.28	5	5	-1
834	0.87	0.45	2.3	1.89111111111111e-09	0.1	0.04	0.29	5	5	-1
835	0.87	0.45	2.3	1.89111111111111e-09	0.1	0.04	0.3	5	5	-1
836	0.87	0.45	2.3	1.89111111111111e-09	0.1	0.04	0.31	5	5	-1
837	0.87	0.45	2.3	1.89111111111111e-09	0.1	0.04	0.32	5	5	-1
838	0.87	0.45	2.3	1.89111111111111e-09	0.1	0.04	0.33	5	5	-1
839	0.87	0.45	2.3	1.89111111111111e-09	0.1	0.04	0.34	5	5	-1
840	0.87	0.45	2.3	1.89111111111111e-09	0.1	0.04	0.35	5	5	-1
841	0.87	0.45	2.3	1.89111111111111e-09	0.1	0.04	0.36	5	5	-1
842	0.87	0.45	2.3	1.89111111111111e-09	0.1	0.04	0.37	5	5	-1
843	0.87	0.45	2.3	1.89111111111111e-09	0.1	0.04	0.38	5	5	-1
844	0.87	0.45	2.3	1.89111111111111e-09	0.1	0.04	0.39	5	5	-1
845	0.87	0.45	2.3	1.89111111111111e-09	0.1	0.04	0.4	5	5	-1
846	0.87	0.45	2.3	1.89111111111111e-09	0.1	0.04	0.41	5	5	-1
847	0.87	0.45	2.3	1.89111111111111e-09	0.1	0.04	0.42	5	5	-1
848	0.87	0.45	2.3	1.89111111111111e-09	0.1	0.04	0.43	5	5	-1
849	0.87	0.45	2.3	1.89111111111111e-09	0.1	0.04	0.44	5	5	-1
850	0.87	0.45	2.3	1.89111111111111e-09	0.1	0.04	0.45	5	5	-1
851	0.87	0.45	2.3	1.89111111111111e-09	0.1	0.04	0.46	5	5	-1
852	0.87	0.45	2.3	1.89111111111111e-09	0.1	0.04	0.47	5	5	-1
853	0.87	0.45	2.3	1.89111111111111e-09	0.1	0.04	0.48	5	5	-1
854	0.87	0.45	2.3	1.89111111111111e-09	0.1	0.04	0.49	5	5	-1
855	0.87	0.45	2.3	1.89111111111111e-09	0.1	0.04	0.5	5	5	-1
856	0.87	0.45	2.3	1.89111111111111e-09	0.1	0.04	0.51	5	5	-1
857	0.87	0.45	2.3	1.89111111111111e-09	0.1	0.04	0.52	5	5	-1
858	0.87	0.45	2.3	1.89111111111111e-09	0.1	0.04	0.53	5	5	-1
859	0.87	0.45	2.3	1.89111111111111e-09	0.1	0.04	0.54	5	5	-1
860	0.87	0.45	2.3	1.89111111111111e-09	0.1	0.04	0.55	5	5	-1
861	0.87	0.45	2.3	1.89111111111111e-09	0.1	0.04	0.56	5	5	-1
862	0.87	0.45	2.3	1.89111111111111e-09	0.1	0.04	0.57	5	5	-1
863	0.87	0.45	2.3	1.89111111111111e-09	0.1	0.04	0.58	5	5	-1
864	0.87	0.45	2.3	1.89111111111111e-09	0.1	0.04	0.59	5	5	-1
865	0.87	0.45	2.3	1.89111111111111e-09	0.1	0.04	0.6	5	5	-1
866	0.87	0.45	2.3	1.89111111111111e-09	0.1	0.04	0.61	5	5	-1
867	0.87	0.45	2.3	1.89111111111111e-09	0.1	0.04	0.62	5	5	-1
868	0.87	0.45	2.3	1.89111111111111e-09	0.1	0.04	0.63	5	5	-1
869	0.87	0.45	2.3	1.89111111111111e-09	0.1	0.04	0.64	5	5	-1
870	0.87	0.45	2.3	1.89111111111111e-09	0.1	0.04	0.65	5	5	-1
871	0.87	0.45	2.3	1.89111111111111e-09	0.1	0.04	0.66	5	5	-1
872	0.87	0.45	2.3	1.89111111111111e-09	0.1	0.04	0.67	5	5	-1
873	0.87	0.45	2.3	1.89111111111111e-09	0.1	0.04	0.68	5	5	-1
874	0.87	0.45	2.3	1.89111111111111e-09	0.1	0.04	0.69	5	5	-1
875	0.87	0.45	2.3	1.89111111111111e-09	0.1	0.04	0.7	5	5	-1
876	0.87	0.45	2.3	1.89111111111111e-09	0.1	0.04	0.71	5	5	-1
877	0.87	0.45	2.3	1.89111111111111e-09	0.1	0.04	0.72	5	5	-1
878	0.87	0.45	2.3	1.89111111111111e-09	0.1	0.04	0.73	5	5	-1
879	0.87	0.45	2.3	1.89111111111111e-09	0.1	0.04	0.74	5	5	-1
880	0.87	0.45	2.3	1.89111111111111e-09	0.1	0.04	0.75	5	5	-1
881	0.87	0.45	2.3	1.89111111111111e-09	0.1	0.04	0.76	5	5	-1
882	0.87	0.45	2.3	1.89111111111111e-09	0.1	0.04	0.77	5	5	-1
883	0.87	0.45	2.3	1.89111111111111e-09	0.1	0.04	0.78	5	5	-1
884	0.87	0.45	2.3	1.89111111111111e-09	0.1	0.04	0.79	5	5	-1
885	0.87	0.45	2.3	1.89111111111111e-09	0.1	0.04	0.8	5	5	-1
886	0.87	0.45	2.3	1.89111111111111e-09	0.1	0.04	0.81	5	5	-1
887	0.87	0.45	2.3	1.89111111111111e-09	0.1	0.04	0.82	5	5	-1
888	0.87	0.45	2.3	1.89111111111111e-09	0.1	0.04	0.83	5	5	-1
889	0.87	0.45	2.3	1.89111111111111e-09	0.1	0.04	0.84	5	5	-1
890	0.87	0.45	2.3	1.89111111111111e-09	0.1	0.04	0.85	5	5	-1
891	0.87	0.45	2.3	1.89111111111111e-09	0.1	0.04	0.86	5	5	-1
892	0.87	0.45	2.3	1.89111111111111e-09	0.1	0.04	0.87	5	5	-1
893	0.87	0.45	2.3	1.89111111111111e-09	0.1	0.04	0.88	5	5	-1
894	0.87	0.45	2.3	1.89111111111111e-09	0.1	0.04	0.89	5	5	-1
895	0.87	0.45	2.3	1.89111111111111e-09	0.1	0.04	0.9	5	5	-1
896	0.87	0.45	2.3	1.89111111111111e-09	0.1	0.04	0.91	5	5	-1
897	0.87	0.45	2.3	1.89111111111111e-09	0.1	0.04	0.92	5	5	-1
898	0.87	0.45	2.3	1.89111111111111e-09	0.1	0.04	0.93	5	5	-1
899	0.87	0.45	2.3	1.89111111111111e-09	0.1	0.04	0.94	5	5	-1
900	0.87	0.45	2.3	1.89111111111111e-09	0.1	0.04	0.95	5	5	-1
901	0.87	0.45	2.3	1.89111111111111e-09	0.1	0.04	0.96	5	5	-1
902	0.87	0.45	2.3	1.89111111111111e-09	0.1	0.04	0.97	5	5	-1
903	0.87	0.45	2.3	1.89111111111111e-09	0.1	0.04	0.98	5	5	-1
904	0.87	0.45	2.3	1.89111111111111e-09	0.1	0.04	0.99	5	5	-1
905	0.87	0.45	2.3	1.89111111111111e-09	0.1	0.04	1	5	5	-1
906	0.87	0.45	2.3	1.89111111111111e-09	0.1	0.04	1.01	5	5	-1
907	0.87	0.45	2.3	1.89111111111111e-09	0.1	0.04	1.02	5	5	-1
908	0.87	0.45	2.3	1.89111111111111e-09	0.1	0.04	1.03	5	5	-1
909	0.87	0.45	2.3	1.89111111111111e-09	0.1	0.04	1.04	5	5	-1
910	0.87	0.45	2.3	1.89111111111111e-09	0.1	0.04	1.05	5	5	-1
911	0.87	0.45	2.3	1.89111111111111e-09	0.1	0.04	1.06	5	5	-1
912	0.87	0.45	2.3	1.89111111111111e-09	0.1	0.04	1.07	5	5	-1
913	0.87	0.45	2.3	1.89111111111111e-09	0.1	0.04	1.08	5	5	-1
914	0.87	0.45	2.3	1.89111111111111e-09	0.1	0.04	1.09	5	5	-1
915	0.87	0.45	2.3	1.89111111111111e-09	0.1	0.04	1.1	5	5	-1
916	0.87	0.45	2.3	1.89111111111111e-09	0.1	0.04	1.11	5	5	-1
917	0.87	0.45	2.3	1.89111111111111e-09	0.1	0.04	1.12	5	5	-1
918	0.87	0.45	2.3	1.89111111111111e-09	0.1	0.04	1.13	5	5	-1
919	0.87	0.45	2.3	1.89111111111111e-09	0.1	0.04	1.14	5	5	-1
920	0.87	0.45	2.3	1.89111111111111e-09	0.1	0.04	1.15	5	5	-1
921	0.87	0.45	2.3	1.89111111111111e-09	0.1	0.04	1.16	5	5	-1
922	0.87	0.45	2.3	1.89111111111111e-09	0.1	0.04	1.17	5	5	-1
923	0.87	0.45	2.3	1.89111111111111e-09	0.1	0.04	1.18	5	5	-1
924	0.87	0.45	2.3	1.89111111111111e-09	0.1	0.04	1.19	5	5	-1
925	0.87	0.45	2.3	1.89111111111111e-09	0.1	0.04	1.2	5	5	-1
926	0.87	0.45	2.3	1.89111111111111e-09	0.1	0.04	1.21	5	5	-1
927	0.87	0.45	2.3	1.89111111111111e-09	0.1	0.04	1.22	5	5	-1
928	0.87	0.45	2.3	1.89111111111111e-09	0.1	0.04	1.23	5	5	-1
929	0.87	0.45	2.3	1.89111111111111e-09	0.1	0.04	1.24	5	5	-1
930	0.87	0.45	2.3	1.89111111111111e-09	0.1	0.04	1.25	5	5	-1
931	0.87	0.45	2.3	1.89111111111111e-09	0.1	0.04	1.26	5	5	-1
932	0.87	0.45	2.3	1.89111111111111e-09	0.1	0.04	1.27	5	5	-1
933	0.87	0.45	2.3	1.89111111111111e-09	0.1	0.04	1.28	5	5	-1
934	0.87	0.45	2.3	1.89111111111111e-09	0.1	0.04	1.29	5	5	-1
935	0.87	0.45	2.3	1.89111111111111e-09	0.1	0.04	1.3	5	5	-1
936	0.87	0.45	2.3	1.89111111111111e-09	0.1	0.04	1.31	5	5	-1
937	0.87	0.45	2.3	1.89111111111111e-09	0.1	0.04	1.32	5	5	-1
938	0.87	0.45	2.3	1.89111111111111e-09	0.1	0.04	1.33	5	5	-1
939	0.87	0.45	2.3	1.89111111111111e-09	0.1	0.04	1.34	5	5	-1
940	0.87	0.45	2.3	1.89111111111111e-09	0.1	0.04	1.35	5	5	-1
941	0.87	0.45	2.3	1.89111111111111e-09	0.1	0.04	1.36	5	5	-1
942	0.87	0.45	2.3	1.89111111111111e-09	0.1	0.04	1.37	5	5	-1
943	0.87	0.45	2.3	1.89111111111111e-09	0.1	0.04	1.38	5	5	-1
944	0.87	0.45	2.3	1.89111111111111e-09	0.1	0.04	1.39	5	5	-1
945	0.87	0.45	2.3	1.89111111111111e-09	0.1	0.04	1.4	5	5	-1
946	0.87	0.45	2.3	1.89111111111111e-09	0.1	0.04	1.41	5	5	-1
947	0.87	0.45	2.3	1.89111111111111e-09	0.1	0.04	1.42	5	5	-1
948	0.87	0.45	2.3	1.89111111111111e-09	0.1	0.04	1.43	5	5	-1
949	0.87	0.45	2.3	1.89111111111111e-09	0.1	0.04	1.44	5	5	-1
950	0.87	0.45	2.3	1.89111111111111e-09	0.1	0.04	1.45	5	5	-1
951	0.87	0.45	2.3	1.89111111111111e-09	0.1	0.04	1.46	5	5	-1
952	0.87	0.45	2.3	1.89111111111111e-09	0.1	0.04	1.47	5	5	-1
953	0.87	0.45	2.3	1.89111111111111e-09	0.1	0.04	1.48	5	5	-1
954	0.87	0.45	2.3	1.89111111111111e-09	0.1	0.04	1.49	5	5	-1
955	0.87	0.45	2.3	1.89111111111111e-09	0.1	0.04	1.5	5	5	-1
956	0.87	0.45	2.3	1.89111111111111e-09	0.1	0.04	1.51	5	5	-1
957	0.87	0.45	2.3	1.89111111111111e-09	0.1	0.04	1.52	5	5	-1
958	0.87	0.45	2.3	1.89111111111111e-09	0.1	0.04	1.53	5	5	-1
959	0.87	0.45	2.3	1.89111111111111e-09	0.1	0.04	1.54	5	5	-1
960	0.87	0.45	2.3	1.89111111111111e-09	0.1	0.04	1.55	5	5	-1
961	0.87	0.45	2.3	1.89111111111111e-09	0.1	0.04	1.56	5	5	-1
962	0.87	0.45	2.3	1.89111111111111e-09	0.1	0.04	1.57	5	5	-1
963	0.87	0.45	2.3	1.89111111111111e-09	0.1	0.04	1.58	5	5	-1
964	0.87	0.45	2.3	1.89111111111111e-09	0.1	0.04	1.59	5	5	-1
965	0.87	0.45	2.3	1.89111111111111e-09	0.1	0.04	1.6	5	5	-1
966	0.87	0.45	2.3	1.89111111111111e-09	0.1	0.04	1.61	5	5	-1
967	0.87	0.45	2.3	1.89111111111111e-09	0.1	0.04	1.62	5	5	-1
968	0.87	0.45	2.3	1.89111111111111e-09	0.1	0.04	1.63	5	5	-1
969	0.87	0.45	2.3	1.89111111111111e-09	0.1	0.04	1.64	5	5	-1
970	0.87	0.45	2.3	1.89111111111111e-09	0.1	0.04	1.65	5	5	-1
971	0.87	0.45	2.3	1.89111111111111e-09	0.1	0.04	1.66	5	5	-1
972	0.87	0.45	2.3	1.89111111111111e-09	0.1	0.04	1.67	5	5	-1
973	0.87	0.45	2.3	1.89111111111111e-09	0.1	0.04	1.68	5	5	-1
974	0.87	0.45	2.3	1.89111111111111e-09	0.1	0.04	1.69	5	5	-1
975	0.87	0.45	2.3	1.89111111111111e-09	0.1	0.04	1.7	5	5	-1
976	0.87	0.45	2.3	1.89111111111111e-09	0.1	0.04	1.71	5	5	-1
977	0.87	0.45	2.3	1.89111111111111e-09	0.1	0.04	1.72	5	5	-1
978	0.87	0.45	2.3	1.89111111111111e-09	0.1	0.04	1.73	5	5	-1
979	0.87	0.45	2.3	1.89111111111111e-09	0.1	0.04	1.74	5	5	-1
980	0.87	0.45	2.3	1.89111111111111e-09	0.1	0.04	1.75	5	5	-1
981	0.87	0.45	2.3	1.89111111111111e-09	0.1	0.04	1.76	5	5	-1
982	0.87	0.45	2.3	1.89111111111111e-09	0.1	0.04	1.77	5	5	-1
983	0.87	0.45	2.3	1.89111111111111e-09	0.1	0.04	1.78	5	5	-1
984	0.87	0.45	2.3	1.89111111111111e-09	0.1	0.04	1.79	5	5	-1
985	0.87	0.45	2.3	1.89111111111111e-09	0.1	0.04	1.8	5	5	-1
986	0.87	0.45	2.3	1.89111111111111e-09	0.1	0.04	1.81	5	5	-1
987	0.87	0.45	2.3	1.89111111111111e-09	0.1	0.04	1.82	5	5	-1
988	0.87	0.45	2.3	1.89111111111111e-09	0.1	0.04	1.83	5	5	-1
989	0.87	0.45	2.3	1.89111111111111e-09	0.1	0.04	1.84	5	5	-1
990	0.87	0.45	2.3	1.89111111111111e-09	0.1	0.04	1.85	5	5	-1
991	0.87	0.45	2.3	1.89111111111111e-09	0.1	0.04	1.86	5	5	-1
992	0.87	0.45	2.3	1.89111111111111e-09	0.1	0.04	1.87	5	5	-1
993	0.87	0.45	2.3	1.89111111111111e-09	0.1	0.04	1.88	5	5	-1
994	0.87	0.45	2.3	1.89111111111111e-09	0.1	0.04	1.89	5	5	-1
995	0.87	0.45	2.3	1.89111111111111e-09	0.1	0.04	1.9	5	5	-1
996	0.87	0.45	2.3	1.89111111111111e-09	0.1	0.04	1.91	5	5	-1
997	0.87	0.45	2.3	1.89111111111111e-09	0.1	0.04	1.92	5	5	-1
998	0.87	0.45	2.3	1.89111111111111e-09	0.1	0.04	1.93	5	5	-1
999	0.87	0.45	2.3	1.89111111111111e-09	0.1	0.04	1.94	5	5	-1
1000	0.87	0.45	2.3	1.89111111111111e-09	0.1	0.04	1.95	5	5	-1
1001	0.87	0.45	2.3	1.89111111111111e-09	0.1	0.04	1.96	5	5	-1
1002	0.87	0.45	2.3	1.89111111111111e-09	0.1	0.04	1.97	5	5	-1
1003	0.87	0.45	2.3	1.89111111111111e-09	0.1	0.04	1.98	5	5	-1
1004	0.87	0.45	2.3	1.89111111111111e-09	0.1	0.04	1.99	5	5	-1
1005	0.87	0.45	2.3	1.89111111111111e-09	0.1	0.04	2	5	5	-1
1006	0.87	0.45	2.3	1.89111111111111e-09	0.1	0.05	0	5	5	-1
1007	0.87	0.45	2.3	1.89111111111111e-09	0.1	0.05	0.01	5	5	-1
1008	0.87	0.45	2.3	1.89111111111111e-09	0.1	0.05	0.02	5	5	-1
1009	0.87	0.45	2.3	1.89111111111111e-09	0.1	0.05	0.03	5	5	-1
1010	0.87	0.45	2.3	1.89111111111111e-09	0.1	0.05	0.04	5	5	-1
1011	0.87	0.45	2.3	1.89111111111111e-09	0.1	0.05	0.05	5	5	-1
1012	0.87	0.45	2.3	1.89111111111111e-09	0.1	0.05	0.06	5	5	-1
1013	0.87	0.45	2.3	1.89111111111111e-09	0.1	0.05	0.07	5	5	-1
1014	0.87	0.45	2.3	1.89111111111111e-09	0.1	0.05	0.08	5	5	-1
1015	0.87	0.45	2.3	1.89111111111111e-09	0.1	0.05	0.09	5	5	-1
1016	0.87	0.45	2.3	1.89111111111111e-09	0.1	0.05	0.1	5	5	-1
1017	0.87	0.45	2.3	1.89111111111111e-09	0.1	0.05	0.11	5	5	-1
1018	0.87	0.45	2.3	1.89111111111111e-09	0.1	0.05	0.12	5	5	-1
1019	0.87	0.45	2.3	1.89111111111111e-09	0.1	0.05	0.13	5	5	-1
1020	0.87	0.45	2.3	1.89111111111111e-09	0.1	0.05	0.14	5	5	-1
1021	0.87	0.45	2.3	1.89111111111111e-09	0.1	0.05	0.15	5	5	-1
1022	0.87	0.45	2.3	1.89111111111111e-09	0.1	0.05	0.16	5	5	-1
1023	0.87	0.45	2.3	1.89111111111111e-09	0.1	0.05	0.17	5	5	-1
1024	0.87	0.45	2.3	1.89111111111111e-09	0.1	0.05	0.18	5	5	-1
1025	0.87	0.45	2.3	1.89111111111111e-09	0.1	0.05	0.19	5	5	-1
1026	0.87	0.45	2.3	1.89111111111111e-09	0.1	0.05	0.2	5	5	-1
1027	0.87	0.45	2.3	1.89111111111111e-09	0.1	0.05	0.21	5	5	-1
1028	0.87	0.45	2.3	1.89111111111111e-09	0.1	0.05	0.22	5	5	-1
1029	0.87	0.45	2.3	1.89111111111111e-09	0.1	0.05	0.23	5	5	-1
1030	0.87	0.45	2.3	1.89111111111111e-09	0.1	0.05	0.24	5	5	-1
1031	0.87	0.45	2.3	1.89111111111111e-09	0.1	0.05	0.25	5	5	-1
1032	0.87	0.45	2.3	1.89111111111111e-09	0.1	0.05	0.26	5	5	-1
1033	0.87	0.45	2.3	1.89111111111111e-09	0.1	0.05	0.27	5	5	-1
1034	0.87	0.45	2.3	1.89111111111111e-09	0.1	0.05	0.28	5	5	-1
1035	0.87	0.45	2.3	1.89111111111111e-09	0.1	0.05	0.29	5	5	-1
1036	0.87	0.45	2.3	1.89111111111111e-09	0.1	0.05	0.3	5	5	-1
1037	0.87	0.45	2.3	1.89111111111111e-09	0.1	0.05	0.31	5	5	-1
1038	0.87	0.45	2.3	1.89111111111111e-09	0.1	0.05	0.32	5	5	-1
1039	0.87	0.45	2.3	1.89111111111111e-09	0.1	0.05	0.33	5	5	-1
1040	0.87	0.45	2.3	1.89111111111111e-09	0.1	0.05	0.34	5	5	-1
1041	0.87	0.45	2.3	1.89111111111111e-09	0.1	0.05	0.35	5	5	-1
1042	0.87	0.45	2.3	1.89111111111111e-09	0.1	0.05	0.36	5	5	-1
1043	0.87	0.45	2.3	1.89111111111111e-09	0.1	0.05	0.37	5	5	-1
1044	0.87	0.45	2.3	1.89111111111111e-09	0.1	0.05	0.38	5	5	-1
1045	0.87	0.45	2.3	1.89111111111111e-09	0.1	0.05	0.39	5	5	-1
1046	0.87	0.45	2.3	1.89111111111111e-09	0.1	0.05	0.4	5	5	-1
1047	0.87	0.45	2.3	1.89111111111111e-09	0.1	0.05	0.41	5	5	-1
1048	0.87	0.45	2.3	1.89111111111111e-09	0.1	0.05	0.42	5	5	-1
1049	0.87	0.45	2.3	1.89111111111111e-09	0.1	0.05	0.43	5	5	-1
1050	0.87	0.45	2.3	1.89111111111111e-09	0.1	0.05	0.44	5	5	-1
1051	0.87	0.45	2.3	1.89111111111111e-09	0.1	0.05	0.45	5	5	-1
1052	0.87	0.45	2.3	1.89111111111111e-09	0.1	0.05	0.46	5	5	-1
1053	0.87	0.45	2.3	1.89111111111111e-09	0.1	0.05	0.47	5	5	-1
1054	0.87	0.45	2.3	1.89111111111111e-09	0.1	0.05	0.48	5	5	-1
1055	0.87	0.45	2.3	1.89111111111111e-09	0.1	0.05	0.49	5	5	-1
1056	0.87	0.45	2.3	1.89111111111111e-09	0.1	0.05	0.5	5	5	-1
1057	0.87	0.45	2.3	1.89111111111111e-09	0.1	0.05	0.51	5	5	-1
1058	0.87	0.45	2.3	1.89111111111111e-09	0.1	0.05	0.52	5	5	-1
1059	0.87	0.45	2.3	1.89111111111111e-09	0.1	0.05	0.53	5	5	-1
1060	0.87	0.45	2.3	1.89111111111111e-09	0.1	0.05	0.54	5	5	-1
1061	0.87	0.45	2.3	1.89111111111111e-09	0.1	0.05	0.55	5	5	-1
1062	0.87	0.45	2.3	1.89111111111111e-09	0.1	0.05	0.56	5	5	-1
1063	0.87	0.45	2.3	1.89111111111111e-09	0.1	0.05	0.57	5	5	-1
1064	0.87	0.45	2.3	1.89111111111111e-09	0.1	0.05	0.58	5	5	-1
1065	0.87	0.45	2.3	1.89111111111111e-09	0.1	0.05	0.59	5	5	-1
1066	0.87	0.45	2.3	1.89111111111111e-09	0.1	0.05	0.6	5	5	-1
1067	0.87	0.45	2.3	1.89111111111111e-09	0.1	0.05	0.61	5	5	-1
1068	0.87	0.45	2.3	1.89111111111111e-09	0.1	0.05	0.62	5	5	-1
1069	0.87	0.45	2.3	1.89111111111111e-09	0.1	0.05	0.63	5	5	-1
1070	0.87	0.45	2.3	1.89111111111111e-09	0.1	0.05	0.64	5	5	-1
1071	0.87	0.45	2.3	1.89111111111111e-09	0.1	0.05	0.65	5	5	-1
1072	0.87	0.45	2.3	1.89111111111111e-09	0.1	0.05	0.66	5	5	-1
1073	0.87	0.45	2.3	1.89111111111111e-09	0.1	0.05	0.67	5	5	-1
1074	0.87	0.45	2.3	1.89111111111111e-09	0.1	0.05	0.68	5	5	-1
1075	0.87	0.45	2.3	1.89111111111111e-09	0.1	0.05	0.69	5	5	-1
1076	0.87	0.45	2.3	1.89111111111111e-09	0.1	0.05	0.7	5	5	-1
1077	0.87	0.45	2.3	1.89111111111111e-09	0.1	0.05	0.71	5	5	-1
1078	0.87	0.45	2.3	1.89111111111111e-09	0.1	0.05	0.72	5	5	-1
1079	0.87	0.45	2.3	1.89111111111111e-09	0.1	0.05	0.73	5	5	-1
1080	0.87	0.45	2.3	1.89111111111111e-09	0.1	0.05	0.74	5	5	-1
1081	0.87	0.45	2.3	1.89111111111111e-09	0.1	0.05	0.75	5	5	-1
1082	0.87	0.45	2.3	1.89111111111111e-09	0.1	0.05	0.76	5	5	-1
1083	0.87	0.45	2.3	1.89111111111111e-09	0.1	0.05	0.77	5	5	-1
1084	0.87	0.45	2.3	1.89111111111111e-09	0.1	0.05	0.78	5	5	-1
1085	0.87	0.45	2.3	1.89111111111111e-09	0.1	0.05	0.79	5	5	-1
1086	0.87	0.45	2.3	1.89111111111111e-09	0.1	0.05	0.8	5	5	-1
1087	0.87	0.45	2.3	1.89111111111111e-09	0.1	0.05	0.81	5	5	-1
1088	0.87	0.45	2.3	1.89111111111111e-09	0.1	0.05	0.82	5	5	-1
1089	0.87	0.45	2.3	1.89111111111111e-09	0.1	0.05	0.83	5	5	-1
1090	0.87	0.45	2.3	1.89111111111111e-09	0.1	0.05	0.84	5	5	-1
1091	0.87	0.45	2.3	1.89111111111111e-09	0.1	0.05	0.85	5	5	-1
1092	0.87	0.45	2.3	1.89111111111111e-09	0.1	0.05	0.86	5	5	-1
1093	0.87	0.45	2.3	1.89111111111111e-09	0.1	0.05	0.87	5	5	-1
1094	0.87	0.45	2.3	1.89111111111111e-09	0.1	0.05	0.88	5	5	-1
1095	0.87	0.45	2.3	1.89111111111111e-09	0.1	0.05	0.89	5	5	-1
1096	0.87	0.45	2.3	1.89111111111111e-09	0.1	0.05	0.9	5	5	-1
1097	0.87	0.45	2.3	1.89111111111111e-09	0.1	0.05	0.91	5	5	-1
1098	0.87	0.45	2.3	1.89111111111111e-09	0.1	0.05	0.92	5	5	-1
1099	0.87	0.45	2.3	1.89111111111111e-09	0.1	0.05	0.93	5	5	-1
1100	0.87	0.45	2.3	1.89111111111111e-09	0.1	0.05	0.94	5	5	-1
1101	0.87	0.45	2.3	1.89111111111111e-09	0.1	0.05	0.95	5	5	-1
1102	0.87	0.45	2.3	1.89111111111111e-09	0.1	0.05	0.96	5	5	-1
1103	0.87	0.45	2.3	1.89111111111111e-09	0.1	0.05	0.97	5	5	-1
1104	0.87	0.45	2.3	1.89111111111111e-09	0.1	0.05	0.98	5	5	-1
1105	0.87	0.45	2.3	1.89111111111111e-09	0.1	0.05	0.99	5	5	-1
1106	0.87	0.45	2.3	1.89111111111111e-09	0.1	0.05	1	5	5	-1
1107	0.87	0.45	2.3	1.89111111111111e-09	0.1	0.05	1.01	5	5	-1
1108	0.87	0.45	2.3	1.89111111111111e-09	0.1	0.05	1.02	5	5	-1
1109	0.87	0.45	2.3	1.89111111111111e-09	0.1	0.05	1.03	5	5	-1
1110	0.87	0.45	2.3	1.89111111111111e-09	0.1	0.05	1.04	5	5	-1
1111	0.87	0.45	2.3	1.89111111111111e-09	0.1	0.05	1.05	5	5	-1
1112	0.87	0.45	2.3	1.89111111111111e-09	0.1	0.05	1.06	5	5	-1
1113	0.87	0.45	2.3	1.89111111111111e-09	0.1	0.05	1.07	5	5	-1
1114	0.87	0.45	2.3	1.89111111111111e-09	0.1	0.05	1.08	5	5	-1
1115	0.87	0.45	2.3	1.89111111111111e-09	0.1	0.05	1.09	5	5	-1
1116	0.87	0.45	2.3	1.89111111111111e-09	0.1	0.05	1.1	5	5	-1
1117	0.87	0.45	2.3	1.89111111111111e-09	0.1	0.05	1.11	5	5	-1
1118	0.87	0.45	2.3	1.89111111111111e-09	0.1	0.05	1.12	5	5	-1
1119	0.87	0.45	2.3	1.89111111111111e-09	0.1	0.05	1.13	5	5	-1
1120	0.87	0.45	2.3	1.89111111111111e-09	0.1	0.05	1.14	5	5	-1
1121	0.87	0.45	2.3	1.89111111111111e-09	0.1	0.05	1.15	5	5	-1
1122	0.87	0.45	2.3	1.89111111111111e-09	0.1	0.05	1.16	5	5	-1
1123	0.87	0.45	2.3	1.89111111111111e-09	0.1	0.05	1.17	5	5	-1
1124	0.87	0.45	2.3	1.89111111111111e-09	0.1	0.05	1.18	5	5	-1
1125	0.87	0.45	2.3	1.89111111111111e-09	0.1	0.05	1.19	5	5	-1
1126	0.87	0.45	2.3	1.89111111111111e-09	0.1	0.05	1.2	5	5	-1
1127	0.87	0.45	2.3	1.89111111111111e-09	0.1	0.05	1.21	5	5	-1
1128	0.87	0.45	2.3	1.89111111111111e-09	0.1	0.05	1.22	5	5	-1
1129	0.87	0.45	2.3	1.89111111111111e-09	0.1	0.05	1.23	5	5	-1
1130	0.87	0.45	2.3	1.89111111111111e-09	0.1	0.05	1.24	5	5	-1
1131	0.87	0.45	2.3	1.89111111111111e-09	0.1	0.05	1.25	5	5	-1
1132	0.87	0.45	2.3	1.89111111111111e-09	0.1	0.05	1.26	5	5	-1
1133	0.87	0.45	2.3	1.89111111111111e-09	0.1	0.05	1.27	5	5	-1
1134	0.87	0.45	2.3	1.89111111111111e-09	0.1	0.05	1.28	5	5	-1
1135	0.87	0.45	2.3	1.89111111111111e-09	0.1	0.05	1.29	5	5	-1
1136	0.87	0.45	2.3	1.89111111111111e-09	0.1	0.05	1.3	5	5	-1
1137	0.87	0.45	2.3	1.89111111111111e-09	0.1	0.05	1.31	5	5	-1
1138	0.87	0.45	2.3	1.89111111111111e-09	0.1	0.05	1.32	5	5	-1
1139	0.87	0.45	2.3	1.89111111111111e-09	0.1	0.05	1.33	5	5	-1
1140	0.87	0.45	2.3	1.89111111111111e-09	0.1	0.05	1.34	5	5	-1
1141	0.87	0.45	2.3	1.89111111111111e-09	0.1	0.05	1.35	5	5	-1
1142	0.87	0.45	2.3	1.89111111111111e-09	0.1	0.05	1.36	5	5	-1
1143	0.87	0.45	2.3	1.89111111111111e-09	0.1	0.05	1.37	5	5	-1
1144	0.87	0.45	2.3	1.89111111111111e-09	0.1	0.05	1.38	5	5	-1
1145	0.87	0.45	2.3	1.89111111111111e-09	0.1	0.05	1.39	5	5	-1
1146	0.87	0.45	2.3	1.89111111111111e-09	0.1	0.05	1.4	5	5	-1
1147	0.87	0.45	2.3	1.89111111111111e-09	0.1	0.05	1.41	5	5	-1
1148	0.87	0.45	2.3	1.89111111111111e-09	0.1	0.05	1.42	5	5	-1
1149	0.87	0.45	2.3	1.89111111111111e-09	0.1	0.05	1.43	5	5	-1
1150	0.87	0.45	2.3	1.89111111111111e-09	0.1	0.05	1.44	5	5	-1
1151	0.87	0.45	2.3	1.89111111111111e-09	0.1	0.05	1.45	5	5	-1
1152	0.87	0.45	2.3	1.89111111111111e-09	0.1	0.05	1.46	5	5	-1
1153	0.87	0.45	2.3	1.89111111111111e-09	0.1	0.05	1.47	5	5	-1
1154	0.87	0.45	2.3	1.89111111111111e-09	0.1	0.05	1.48	5	5	-1
1155	0.87	0.45	2.3	1.89111111111111e-09	0.1	0.05	1.49	5	5	-1
1156	0.87	0.45	2.3	1.89111111111111e-09	0.1	0.05	1.5	5	5	-1
1157	0.87	0.45	2.3	1.89111111111111e-09	0.1	0.05	1.51	5	5	-1
1158	0.87	0.45	2.3	1.89111111111111e-09	0.1	0.05	1.52	5	5	-1
1159	0.87	0.45	2.3	1.89111111111111e-09	0.1	0.05	1.53	5	5	-1
1160	0.87	0.45	2.3	1.89111111111111e-09	0.1	0.05	1.54	5	5	-1
1161	0.87	0.45	2.3	1.89111111111111e-09	0.1	0.05	1.55	5	5	-1
1162	0.87	0.45	2.3	1.89111111111111e-09	0.1	0.05	1.56	5	5	-1
1163	0.87	0.45	2.3	1.89111111111111e-09	0.1	0.05	1.57	5	5	-1
1164	0.87	0.45	2.3	1.89111111111111e-09	0.1	0.05	1.58	5	5	-1
1165	0.87	0.45	2.3	1.89111111111111e-09	0.1	0.05	1.59	5	5	-1
1166	0.87	0.45	2.3	1.89111111111111e-09	0.1	0.05	1.6	5	5	-1
1167	0.87	0.45	2.3	1.89111111111111e-09	0.1	0.05	1.61	5	5	-1
1168	0.87	0.45	2.3	1.89111111111111e-09	0.1	0.05	1.62	5	5	-1
1169	0.87	0.45	2.3	1.89111111111111e-09	0.1	0.05	1.63	5	5	-1
1170	0.87	0.45	2.3	1.89111111111111e-09	0.1	0.05	1.64	5	5	-1
1171	0.87	0.45	2.3	1.89111111111111e-09	0.1	0.05	1.65	5	5	-1
1172	0.87	0.45	2.3	1.89111111111111e-09	0.1	0.05	1.66	5	5	-1
1173	0.87	0.45	2.3	1.89111111111111e-09	0.1	0.05	1.67	5	5	-1
1174	0.87	0.45	2.3	1.89111111111111e-09	0.1	0.05	1.68	5	5	-1
1175	0.87	0.45	2.3	1.89111111111111e-09	0.1	0.05	1.69	5	5	-1
1176	0.87	0.45	2.3	1.89111111111111e-09	0.1	0.05	1.7	5	5	-1
1177	0.87	0.45	2.3	1.89111111111111e-09	0.1	0.05	1.71	5	5	-1
1178	0.87	0.45	2.3	1.89111111111111e-09	0.1	0.05	1.72	5	5	-1
1179	0.87	0.45	2.3	1.89111111111111e-09	0.1	0.05	1.73	5	5	-1
1180	0.87	0.45	2.3	1.89111111111111e-09	0.1	0.05	1.74	5	5	-1
1181	0.87	0.45	2.3	1.89111111111111e-09	0.1	0.05	1.75	5	5	-1
1182	0.87	0.45	2.3	1.89111111111111e-09	0.1	0.05	1.76	5	5	-1
1183	0.87	0.45	2.3	1.89111111111111e-09	0.1	0.05	1.77	5	5	-1
1184	0.87	0.45	2.3	1.89111111111111e-09	0.1	0.05	1.78	5	5	-1
1185	0.87	0.45	2.3	1.89111111111111e-09	0.1	0.05	1.79	5	5	-1
1186	0.87	0.45	2.3	1.89111111111111e-09	0.1	0.05	1.8	5	5	-1
1187	0.87	0.45	2.3	1.89111111111111e-09	0.1	0.05	1.81	5	5	-1
1188	0.87	0.45	2.3	1.89111111111111e-09	0.1	0.05	1.82	5	5	-1
1189	0.87	0.45	2.3	1.89111111111111e-09	0.1	0.05	1.83	5	5	-1
1190	0.87	0.45	2.3	1.89111111111111e-09	0.1	0.05	1.84	5	5	-1
1191	0.87	0.45	2.3	1.89111111111111e-09	0.1	0.05	1.85	5	5	-1
1192	0.87	0.45	2.3	1.89111111111111e-09	0.1	0.05	1.86	5	5	-1
1193	0.87	0.45	2.3	1.89111111111111e-09	0.1	0.05	1.87	5	5	-1
1194	0.87	0.45	2.3	1.89111111111111e-09	0.1	0.05	1.88	5	5	-1
1195	0.87	0.45	2.3	1.89111111111111e-09	0.1	0.05	1.89	5	5	-1
1196	0.87	0.45	2.3	1.89111111111111e-09	0.1	0.05	1.9	5	5	-1
1197	0.87	0.45	2.3	1.89111111111111e-09	0.1	0.05	1.91	5	5	-1
1198	0.87	0.45	2.3	1.89111111111111e-09	0.1	0.05	1.92	5	5	-1
1199	0.87	0.45	2.3	1.89111111111111e-09	0.1	0.05	1.93	5	5	-1
1200	0.87	0.45	2.3	1.89111111111111e-09	0.1	0.05	1.94	5	5	-1
1201	0.87	0.45	2.3	1.89111111111111e-09	0.1	0.05	1.95	5	5	-1
1202	0.87	0.45	2.3	1.89111111111111e-09	0.1	0.05	1.96	5	5	-1
1203	0.87	0.45	2.3	1.89111111111111e-09	0.1	0.05	1.97	5	5	-1
1204	0.87	0.45	2.3	1.89111111111111e-09	0.1	0.05	1.98	5	5	-1
1205	0.87	0.45	2.3	1.89111111111111e-09	0.1	0.05	1.99	5	5	-1
1206	0.87	0.45	2.3	1.89111111111111e-09	0.1	0.05	2	5	5	-1
1207	0.87	0.45	2.3	1.89111111111111e-09	0.1	0.06	0	5	5	-1
1208	0.87	0.45	2.3	1.89111111111111e-09	0.1	0.06	0.01	5	5	-1
1209	0.87	0.45	2.3	1.89111111111111e-09	0.1	0.06	0.02	5	5	-1
1210	0.87	0.45	2.3	1.89111111111111e-09	0.1	0.06	0.03	5	5	-1
1211	0.87	0.45	2.3	1.89111111111111e-09	0.1	0.06	0.04	5	5	-1
1212	0.87	0.45	2.3	1.89111111111111e-09	0.1	0.06	0.05	5	5	-1
1213	0.87	0.45	2.3	1.89111111111111e-09	0.1	0.06	0.06	5	5	-1
1214	0.87	0.45	2.3	1.89111111111111e-09	0.1	0.06	0.07	5	5	-1
1215	0.87	0.45	2.3	1.89111111111111e-09	0.1	0.06	0.08	5	5	-1
1216	0.87	0.45	2.3	1.89111111111111e-09	0.1	0.06	0.09	5	5	-1
1217	0.87	0.45	2.3	1.89111111111111e-09	0.1	0.06	0.1	5	5	-1
1218	0.87	0.45	2.3	1.89111111111111e-09	0.1	0.06	0.11	5	5	-1
1219	0.87	0.45	2.3	1.89111111111111e-09	0.1	0.06	0.12	5	5	-1
1220	0.87	0.45	2.3	1.89111111111111e-09	0.1	0.06	0.13	5	5	-1
1221	0.87	0.45	2.3	1.89111111111111e-09	0.1	0.06	0.14	5	5	-1
1222	0.87	0.45	2.3	1.89111111111111e-09	0.1	0.06	0.15	5	5	-1
1223	0.87	0.45	2.3	1.89111111111111e-09	0.1	0.06	0.16	5	5	-1
1224	0.87	0.45	2.3	1.89111111111111e-09	0.1	0.06	0.17	5	5	-1
1225	0.87	0.45	2.3	1.89111111111111e-09	0.1	0.06	0.18	5	5	-1
1226	0.87	0.45	2.3	1.89111111111111e-09	0.1	0.06	0.19	5	5	-1
1227	0.87	0.45	2.3	1.89111111111111e-09	0.1	0.06	0.2	5	5	-1
1228	0.87	0.45	2.3	1.89111111111111e-09	0.1	0.06	0.21	5	5	-1
1229	0.87	0.45	2.3	1.89111111111111e-09	0.1	0.06	0.22	5	5	-1
1230	0.87	0.45	2.3	1.89111111111111e-09	0.1	0.06	0.23	5	5	-1
1231	0.87	0.45	2.3	1.89111111111111e-09	0.1	0.06	0.24	5	5	-1
1232	0.87	0.45	2.3	1.89111111111111e-09	0.1	0.06	0.25	5	5	-1
1233	0.87	0.45	2.3	1.89111111111111e-09	0.1	0.06	0.26	5	5	-1
1234	0.87	0.45	2.3	1.89111111111111e-09	0.1	0.06	0.27	5	5	-1
1235	0.87	0.45	2.3	1.89111111111111e-09	0.1	0.06	0.28	5	5	-1
1236	0.87	0.45	2.3	1.89111111111111e-09	0.1	0.06	0.29	5	5	-1
1237	0.87	0.45	2.3	1.89111111111111e-09	0.1	0.06	0.3	5	5	-1
1238	0.87	0.45	2.3	1.89111111111111e-09	0.1	0.06	0.31	5	5	-1
1239	0.87	0.45	2.3	1.89111111111111e-09	0.1	0.06	0.32	5	5	-1
1240	0.87	0.45	2.3	1.89111111111111e-09	0.1	0.06	0.33	5	5	-1
1241	0.87	0.45	2.3	1.89111111111111e-09	0.1	0.06	0.34	5	5	-1
1242	0.87	0.45	2.3	1.89111111111111e-09	0.1	0.06	0.35	5	5	-1
1243	0.87	0.45	2.3	1.89111111111111e-09	0.1	0.06	0.36	5	5	-1
1244	0.87	0.45	2.3	1.89111111111111e-09	0.1	0.06	0.37	5	5	-1
1245	0.87	0.45	2.3	1.89111111111111e-09	0.1	0.06	0.38	5	5	-1
1246	0.87	0.45	2.3	1.89111111111111e-09	0.1	0.06	0.39	5	5	-1
1247	0.87	0.45	2.3	1.89111111111111e-09	0.1	0.06	0.4	5	5	-1
1248	0.87	0.45	2.3	1.89111111111111e-09	0.1	0.06	0.41	5	5	-1
1249	0.87	0.45	2.3	1.89111111111111e-09	0.1	0.06	0.42	5	5	-1
1250	0.87	0.45	2.3	1.89111111111111e-09	0.1	0.06	0.43	5	5	-1
1251	0.87	0.45	2.3	1.89111111111111e-09	0.1	0.06	0.44	5	5	-1
1252	0.87	0.45	2.3	1.89111111111111e-09	0.1	0.06	0.45	5	5	-1
1253	0.87	0.45	2.3	1.89111111111111e-09	0.1	0.06	0.46	5	5	-1
1254	0.87	0.45	2.3	1.89111111111111e-09	0.1	0.06	0.47	5	5	-1
1255	0.87	0.45	2.3	1.89111111111111e-09	0.1	0.06	0.48	5	5	-1
1256	0.87	0.45	2.3	1.89111111111111e-09	0.1	0.06	0.49	5	5	-1
1257	0.87	0.45	2.3	1.89111111111111e-09	0.1	0.06	0.5	5	5	-1
1258	0.87	0.45	2.3	1.89111111111111e-09	0.1	0.06	0.51	5	5	-1
1259	0.87	0.45	2.3	1.89111111111111e-09	0.1	0.06	0.52	5	5	-1
1260	0.87	0.45	2.3	1.89111111111111e-09	0.1	0.06	0.53	5	5	-1
1261	0.87	0.45	2.3	1.89111111111111e-09	0.1	0.06	0.54	5	5	-1
1262	0.87	0.45	2.3	1.89111111111111e-09	0.1	0.06	0.55	5	5	-1
1263	0.87	0.45	2.3	1.89111111111111e-09	0.1	0.06	0.56	5	5	-1
1264	0.87	0.45	2.3	1.89111111111111e-09	0.1	0.06	0.57	5	5	-1
1265	0.87	0.45	2.3	1.89111111111111e-09	0.1	0.06	0.58	5	5	-1
1266	0.87	0.45	2.3	1.89111111111111e-09	0.1	0.06	0.59	5	5	-1
1267	0.87	0.45	2.3	1.89111111111111e-09	0.1	0.06	0.6	5	5	-1
1268	0.87	0.45	2.3	1.89111111111111e-09	0.1	0.06	0.61	5	5	-1
1269	0.87	0.45	2.3	1.89111111111111e-09	0.1	0.06	0.62	5	5	-1
1270	0.87	0.45	2.3	1.89111111111111e-09	0.1	0.06	0.63	5	5	-1
1271	0.87	0.45	2.3	1.89111111111111e-09	0.1	0.06	0.64	5	5	-1
1272	0.87	0.45	2.3	1.89111111111111e-09	0.1	0.06	0.65	5	5	-1
1273	0.87	0.45	2.3	1.89111111111111e-09	0.1	0.06	0.66	5	5	-1
1274	0.87	0.45	2.3	1.89111111111111e-09	0.1	0.06	0.67	5	5	-1
1275	0.87	0.45	2.3	1.89111111111111e-09	0.1	0.06	0.68	5	5	-1
1276	0.87	0.45	2.3	1.89111111111111e-09	0.1	0.06	0.69	5	5	-1
1277	0.87	0.45	2.3	1.89111111111111e-09	0.1	0.06	0.7	5	5	-1
1278	0.87	0.45	2.3	1.89111111111111e-09	0.1	0.06	0.71	5	5	-1
1279	0.87	0.45	2.3	1.89111111111111e-09	0.1	0.06	0.72	5	5	-1
1280	0.87	0.45	2.3	1.89111111111111e-09	0.1	0.06	0.73	5	5	-1
1281	0.87	0.45	2.3	1.89111111111111e-09	0.1	0.06	0.74	5	5	-1
1282	0.87	0.45	2.3	1.89111111111111e-09	0.1	0.06	0.75	5	5	-1
1283	0.87	0.45	2.3	1.89111111111111e-09	0.1	0.06	0.76	5	5	-1
1284	0.87	0.45	2.3	1.89111111111111e-09	0.1	0.06	0.77	5	5	-1
1285	0.87	0.45	2.3	1.89111111111111e-09	0.1	0.06	0.78	5	5	-1
1286	0.87	0.45	2.3	1.89111111111111e-09	0.1	0.06	0.79	5	5	-1
1287	0.87	0.45	2.3	1.89111111111111e-09	0.1	0.06	0.8	5	5	-1
1288	0.87	0.45	2.3	1.89111111111111e-09	0.1	0.06	0.81	5	5	-1
1289	0.87	0.45	2.3	1.89111111111111e-09	0.1	0.06	0.82	5	5	-1
1290	0.87	0.45	2.3	1.89111111111111e-09	0.1	0.06	0.83	5	5	-1
1291	0.87	0.45	2.3	1.89111111111111e-09	0.1	0.06	0.84	5	5	-1
1292	0.87	0.45	2.3	1.89111111111111e-09	0.1	0.06	0.85	5	5	-1
1293	0.87	0.45	2.3	1.89111111111111e-09	0.1	0.06	0.86	5	5	-1
1294	0.87	0.45	2.3	1.89111111111111e-09	0.1	0.06	0.87	5	5	-1
1295	0.87	0.45	2.3	1.89111111111111e-09	0.1	0.06	0.88	5	5	-1
1296	0.87	0.45	2.3	1.89111111111111e-09	0.1	0.06	0.89	5	5	-1
1297	0.87	0.45	2.3	1.89111111111111e-09	0.1	0.06	0.9	5	5	-1
1298	0.87	0.45	2.3	1.89111111111111e-09	0.1	0.06	0.91	5	5	-1
1299	0.87	0.45	2.3	1.89111111111111e-09	0.1	0.06	0.92	5	5	-1
1300	0.87	0.45	2.3	1.89111111111111e-09	0.1	0.06	0.93	5	5	-1
1301	0.87	0.45	2.3	1.89111111111111e-09	0.1	0.06	0.94	5	5	-1
1302	0.87	0.45	2.3	1.89111111111111e-09	0.1	0.06	0.95	5	5	-1
1303	0.87	0.45	2.3	1.89111111111111e-09	0.1	0.06	0.96	5	5	-1
1304	0.87	0.45	2.3	1.89111111111111e-09	0.1	0.06	0.97	5	5	-1
1305	0.87	0.45	2.3	1.89111111111111e-09	0.1	0.06	0.98	5	5	-1
1306	0.87	0.45	2.3	1.89111111111111e-09	0.1	0.06	0.99	5	5	-1
1307	0.87	0.45	2.3	1.89111111111111e-09	0.1	0.06	1	5	5	-1
1308	0.87	0.45	2.3	1.89111111111111e-09	0.1	0.06	1.01	5	5	-1
1309	0.87	0.45	2.3	1.89111111111111e-09	0.1	0.06	1.02	5	5	-1
1310	0.87	0.45	2.3	1.89111111111111e-09	0.1	0.06	1.03	5	5	-1
1311	0.87	0.45	2.3	1.89111111111111e-09	0.1	0.06	1.04	5	5	-1
1312	0.87	0.45	2.3	1.89111111111111e-09	0.1	0.06	1.05	5	5	-1
1313	0.87	0.45	2.3	1.89111111111111e-09	0.1	0.06	1.06	5	5	-1
1314	0.87	0.45	2.3	1.89111111111111e-09	0.1	0.06	1.07	5	5	-1
1315	0.87	0.45	2.3	1.89111111111111e-09	0.1	0.06	1.08	5	5	-1
1316	0.87	0.45	2.3	1.89111111111111e-09	0.1	0.06	1.09	5	5	-1
1317	0.87	0.45	2.3	1.89111111111111e-09	0.1	0.06	1.1	5	5	-1
1318	0.87	0.45	2.3	1.89111111111111e-09	0.1	0.06	1.11	5	5	-1
1319	0.87	0.45	2.3	1.89111111111111e-09	0.1	0.06	1.12	5	5	-1
1320	0.87	0.45	2.3	1.89111111111111e-09	0.1	0.06	1.13	5	5	-1
1321	0.87	0.45	2.3	1.89111111111111e-09	0.1	0.06	1.14	5	5	-1
1322	0.87	0.45	2.3	1.89111111111111e-09	0.1	0.06	1.15	5	5	-1
1323	0.87	0.45	2.3	1.89111111111111e-09	0.1	0.06	1.16	5	5	-1
1324	0.87	0.45	2.3	1.89111111111111e-09	0.1	0.06	1.17	5	5	-1
1325	0.87	0.45	2.3	1.89111111111111e-09	0.1	0.06	1.18	5	5	-1
1326	0.87	0.45	2.3	1.89111111111111e-09	0.1	0.06	1.19	5	5	-1
1327	0.87	0.45	2.3	1.89111111111111e-09	0.1	0.06	1.2	5	5	-1
1328	0.87	0.45	2.3	1.89111111111111e-09	0.1	0.06	1.21	5	5	-1
1329	0.87	0.45	2.3	1.89111111111111e-09	0.1	0.06	1.22	5	5	-1
1330	0.87	0.45	2.3	1.89111111111111e-09	0.1	0.06	1.23	5	5	-1
1331	0.87	0.45	2.3	1.89111111111111e-09	0.1	0.06	1.24	5	5	-1
1332	0.87	0.45	2.3	1.89111111111111e-09	0.1	0.06	1.25	5	5	-1
1333	0.87	0.45	2.3	1.89111111111111e-09	0.1	0.06	1.26	5	5	-1
1334	0.87	0.45	2.3	1.89111111111111e-09	0.1	0.06	1.27	5	5	-1
1335	0.87	0.45	2.3	1.89111111111111e-09	0.1	0.06	1.28	5	5	-1
1336	0.87	0.45	2.3	1.89111111111111e-09	0.1	0.06	1.29	5	5	-1
1337	0.87	0.45	2.3	1.89111111111111e-09	0.1	0.06	1.3	5	5	-1
1338	0.87	0.45	2.3	1.89111111111111e-09	0.1	0.06	1.31	5	5	-1
1339	0.87	0.45	2.3	1.89111111111111e-09	0.1	0.06	1.32	5	5	-1
1340	0.87	0.45	2.3	1.89111111111111e-09	0.1	0.06	1.33	5	5	-1
1341	0.87	0.45	2.3	1.89111111111111e-09	0.1	0.06	1.34	5	5	-1
1342	0.87	0.45	2.3	1.89111111111111e-09	0.1	0.06	1.35	5	5	-1
1343	0.87	0.45	2.3	1.89111111111111e-09	0.1	0.06	1.36	5	5	-1
1344	0.87	0.45	2.3	1.89111111111111e-09	0.1	0.06	1.37	5	5	-1
1345	0.87	0.45	2.3	1.89111111111111e-09	0.1	0.06	1.38	5	5	-1
1346	0.87	0.45	2.3	1.89111111111111e-09	0.1	0.06	1.39	5	5	-1
1347	0.87	0.45	2.3	1.89111111111111e-09	0.1	0.06	1.4	5	5	-1
1348	0.87	0.45	2.3	1.89111111111111e-09	0.1	0.06	1.41	5	5	-1
1349	0.87	0.45	2.3	1.89111111111111e-09	0.1	0.06	1.42	5	5	-1
1350	0.87	0.45	2.3	1.89111111111111e-09	0.1	0.06	1.43	5	5	-1
1351	0.87	0.45	2.3	1.89111111111111e-09	0.1	0.06	1.44	5	5	-1
1352	0.87	0.45	2.3	1.89111111111111e-09	0.1	0.06	1.45	5	5	-1
1353	0.87	0.45	2.3	1.89111111111111e-09	0.1	0.06	1.46	5	5	-1
1354	0.87	0.45	2.3	1.89111111111111e-09	0.1	0.06	1.47	5	5	-1
1355	0.87	0.45	2.3	1.89111111111111e-09	0.1	0.06	1.48	5	5	-1
1356	0.87	0.45	2.3	1.89111111111111e-09	0.1	0.06	1.49	5	5	-1
1357	0.87	0.45	2.3	1.89111111111111e-09	0.1	0.06	1.5	5	5	-1
1358	0.87	0.45	2.3	1.89111111111111e-09	0.1	0.06	1.51	5	5	-1
1359	0.87	0.45	2.3	1.89111111111111e-09	0.1	0.06	1.52	5	5	-1
1360	0.87	0.45	2.3	1.89111111111111e-09	0.1	0.06	1.53	5	5	-1
1361	0.87	0.45	2.3	1.89111111111111e-09	0.1	0.06	1.54	5	5	-1
1362	0.87	0.45	2.3	1.89111111111111e-09	0.1	0.06	1.55	5	5	-1
1363	0.87	0.45	2.3	1.89111111111111e-09	0.1	0.06	1.56	5	5	-1
1364	0.87	0.45	2.3	1.89111111111111e-09	0.1	0.06	1.57	5	5	-1
1365	0.87	0.45	2.3	1.89111111111111e-09	0.1	0.06	1.58	5	5	-1
1366	0.87	0.45	2.3	1.89111111111111e-09	0.1	0.06	1.59	5	5	-1
1367	0.87	0.45	2.3	1.89111111111111e-09	0.1	0.06	1.6	5	5	-1
1368	0.87	0.45	2.3	1.89111111111111e-09	0.1	0.06	1.61	5	5	-1
1369	0.87	0.45	2.3	1.89111111111111e-09	0.1	0.06	1.62	5	5	-1
1370	0.87	0.45	2.3	1.89111111111111e-09	0.1	0.06	1.63	5	5	-1
1371	0.87	0.45	2.3	1.89111111111111e-09	0.1	0.06	1.64	5	5	-1
1372	0.87	0.45	2.3	1.89111111111111e-09	0.1	0.06	1.65	5	5	-1
1373	0.87	0.45	2.3	1.89111111111111e-09	0.1	0.06	1.66	5	5	-1
1374	0.87	0.45	2.3	1.89111111111111e-09	0.1	0.06	1.67	5	5	-1
1375	0.87	0.45	2.3	1.89111111111111e-09	0.1	0.06	1.68	5	5	-1
1376	0.87	0.45	2.3	1.89111111111111e-09	0.1	0.06	1.69	5	5	-1
1377	0.87	0.45	2.3	1.89111111111111e-09	0.1	0.06	1.7	5	5	-1
1378	0.87	0.45	2.3	1.89111111111111e-09	0.1	0.06	1.71	5	5	-1
1379	0.87	0.45	2.3	1.89111111111111e-09	0.1	0.06	1.72	5	5	-1
1380	0.87	0.45	2.3	1.89111111111111e-09	0.1	0.06	1.73	5	5	-1
1381	0.87	0.45	2.3	1.89111111111111e-09	0.1	0.06	1.74	5	5	-1
1382	0.87	0.45	2.3	1.89111111111111e-09	0.1	0.06	1.75	5	5	-1
1383	0.87	0.45	2.3	1.89111111111111e-09	0.1	0.06	1.76	5	5	-1
1384	0.87	0.45	2.3	1.89111111111111e-09	0.1	0.06	1.77	5	5	-1
1385	0.87	0.45	2.3	1.89111111111111e-09	0.1	0.06	1.78	5	5	-1
1386	0.87	0.45	2.3	1.89111111111111e-09	0.1	0.06	1.79	5	5	-1
1387	0.87	0.45	2.3	1.89111111111111e-09	0.1	0.06	1.8	5	5	-1
1388	0.87	0.45	2.3	1.89111111111111e-09	0.1	0.06	1.81	5	5	-1
1389	0.87	0.45	2.3	1.89111111111111e-09	0.1	0.06	1.82	5	5	-1
1390	0.87	0.45	2.3	1.89111111111111e-09	0.1	0.06	1.83	5	5	-1
1391	0.87	0.45	2.3	1.89111111111111e-09	0.1	0.06	1.84	5	5	-1
1392	0.87	0.45	2.3	1.89111111111111e-09	0.1	0.06	1.85	5	5	-1
1393	0.87	0.45	2.3	1.89111111111111e-09	0.1	0.06	1.86	5	5	-1
1394	0.87	0.45	2.3	1.89111111111111e-09	0.1	0.06	1.87	5	5	-1
1395	0.87	0.45	2.3	1.89111111111111e-09	0.1	0.06	1.88	5	5	-1
1396	0.87	0.45	2.3	1.89111111111111e-09	0.1	0.06	1.89	5	5	-1
1397	0.87	0.45	2.3	1.89111111111111e-09	0.1	0.06	1.9	5	5	-1
1398	0.87	0.45	2.3	1.89111111111111e-09	0.1	0.06	1.91	5	5	-1
1399	0.87	0.45	2.3	1.89111111111111e-09	0.1	0.06	1.92	5	5	-1
1400	0.87	0.45	2.3	1.89111111111111e-09	0.1	0.06	1.93	5	5	-1
1401	0.87	0.45	2.3	1.89111111111111e-09	0.1	0.06	1.94	5	5	-1
1402	0.87	0.45	2.3	1.89111111111111e-09	0.1	0.06	1.95	5	5	-1
1403	0.87	0.45	2.3	1.89111111111111e-09	0.1	0.06	1.96	5	5	-1
1404	0.87	0.45	2.3	1.89111111111111e-09	0.1	0.06	1.97	5	5	-1
1405	0.87	0.45	2.3	1.89111111111111e-09	0.1	0.06	1.98	5	5	-1
1406	0.87	0.45	2.3	1.89111111111111e-09	0.1	0.06	1.99	5	5	-1
1407	0.87	0.45	2.3	1.89111111111111e-09	0.1	0.06	2	5	5	-1
1408	0.87	0.45	2.3	1.89111111111111e-09	0.1	0.07	0	5	5	-1
1409	0.87	0.45	2.3	1.89111111111111e-09	0.1	0.07	0.01	5	5	-1
1410	0.87	0.45	2.3	1.89111111111111e-09	0.1	0.07	0.02	5	5	-1
1411	0.87	0.45	2.3	1.89111111111111e-09	0.1	0.07	0.03	5	5	-1
1412	0.87	0.45	2.3	1.89111111111111e-09	0.1	0.07	0.04	5	5	-1
1413	0.87	0.45	2.3	1.89111111111111e-09	0.1	0.07	0.05	5	5	-1
1414	0.87	0.45	2.3	1.89111111111111e-09	0.1	0.07	0.06	5	5	-1
1415	0.87	0.45	2.3	1.89111111111111e-09	0.1	0.07	0.07	5	5	-1
1416	0.87	0.45	2.3	1.89111111111111e-09	0.1	0.07	0.08	5	5	-1
1417	0.87	0.45	2.3	1.89111111111111e-09	0.1	0.07	0.09	5	5	-1
1418	0.87	0.45	2.3	1.89111111111111e-09	0.1	0.07	0.1	5	5	-1
1419	0.87	0.45	2.3	1.89111111111111e-09	0.1	0.07	0.11	5	5	-1
1420	0.87	0.45	2.3	1.89111111111111e-09	0.1	0.07	0.12	5	5	-1
1421	0.87	0.45	2.3	1.89111111111111e-09	0.1	0.07	0.13	5	5	-1
1422	0.87	0.45	2.3	1.89111111111111e-09	0.1	0.07	0.14	5	5	-1
1423	0.87	0.45	2.3	1.89111111111111e-09	0.1	0.07	0.15	5	5	-1
1424	0.87	0.45	2.3	1.89111111111111e-09	0.1	0.07	0.16	5	5	-1
1425	0.87	0.45	2.3	1.89111111111111e-09	0.1	0.07	0.17	5	5	-1
1426	0.87	0.45	2.3	1.89111111111111e-09	0.1	0.07	0.18	5	5	-1
1427	0.87	0.45	2.3	1.89111111111111e-09	0.1	0.07	0.19	5	5	-1
1428	0.87	0.45	2.3	1.89111111111111e-09	0.1	0.07	0.2	5	5	-1
1429	0.87	0.45	2.3	1.89111111111111e-09	0.1	0.07	0.21	5	5	-1
1430	0.87	0.45	2.3	1.89111111111111e-09	0.1	0.07	0.22	5	5	-1
1431	0.87	0.45	2.3	1.89111111111111e-09	0.1	0.07	0.23	5	5	-1
1432	0.87	0.45	2.3	1.89111111111111e-09	0.1	0.07	0.24	5	5	-1
1433	0.87	0.45	2.3	1.89111111111111e-09	0.1	0.07	0.25	5	5	-1
1434	0.87	0.45	2.3	1.89111111111111e-09	0.1	0.07	0.26	5	5	-1
1435	0.87	0.45	2.3	1.89111111111111e-09	0.1	0.07	0.27	5	5	-1
1436	0.87	0.45	2.3	1.89111111111111e-09	0.1	0.07	0.28	5	5	-1
1437	0.87	0.45	2.3	1.89111111111111e-09	0.1	0.07	0.29	5	5	-1
1438	0.87	0.45	2.3	1.89111111111111e-09	0.1	0.07	0.3	5	5	-1
1439	0.87	0.45	2.3	1.89111111111111e-09	0.1	0.07	0.31	5	5	-1
1440	0.87	0.45	2.3	1.89111111111111e-09	0.1	0.07	0.32	5	5	-1
1441	0.87	0.45	2.3	1.89111111111111e-09	0.1	0.07	0.33	5	5	-1
1442	0.87	0.45	2.3	1.89111111111111e-09	0.1	0.07	0.34	5	5	-1
1443	0.87	0.45	2.3	1.89111111111111e-09	0.1	0.07	0.35	5	5	-1
1444	0.87	0.45	2.3	1.89111111111111e-09	0.1	0.07	0.36	5	5	-1
1445	0.87	0.45	2.3	1.89111111111111e-09	0.1	0.07	0.37	5	5	-1
1446	0.87	0.45	2.3	1.89111111111111e-09	0.1	0.07	0.38	5	5	-1
1447	0.87	0.45	2.3	1.89111111111111e-09	0.1	0.07	0.39	5	5	-1
1448	0.87	0.45	2.3	1.89111111111111e-09	0.1	0.07	0.4	5	5	-1
1449	0.87	0.45	2.3	1.89111111111111e-09	0.1	0.07	0.41	5	5	-1
1450	0.87	0.45	2.3	1.89111111111111e-09	0.1	0.07	0.42	5	5	-1
1451	0.87	0.45	2.3	1.89111111111111e-09	0.1	0.07	0.43	5	5	-1
1452	0.87	0.45	2.3	1.89111111111111e-09	0.1	0.07	0.44	5	5	-1
1453	0.87	0.45	2.3	1.89111111111111e-09	0.1	0.07	0.45	5	5	-1
1454	0.87	0.45	2.3	1.89111111111111e-09	0.1	0.07	0.46	5	5	-1
1455	0.87	0.45	2.3	1.89111111111111e-09	0.1	0.07	0.47	5	5	-1
1456	0.87	0.45	2.3	1.89111111111111e-09	0.1	0.07	0.48	5	5	-1
1457	0.87	0.45	2.3	1.89111111111111e-09	0.1	0.07	0.49	5	5	-1
1458	0.87	0.45	2.3	1.89111111111111e-09	0.1	0.07	0.5	5	5	-1
1459	0.87	0.45	2.3	1.89111111111111e-09	0.1	0.07	0.51	5	5	-1
1460	0.87	0.45	2.3	1.89111111111111e-09	0.1	0.07	0.52	5	5	-1
1461	0.87	0.45	2.3	1.89111111111111e-09	0.1	0.07	0.53	5	5	-1
1462	0.87	0.45	2.3	1.89111111111111e-09	0.1	0.07	0.54	5	5	-1
1463	0.87	0.45	2.3	1.89111111111111e-09	0.1	0.07	0.55	5	5	-1
1464	0.87	0.45	2.3	1.89111111111111e-09	0.1	0.07	0.56	5	5	-1
1465	0.87	0.45	2.3	1.89111111111111e-09	0.1	0.07	0.57	5	5	-1
1466	0.87	0.45	2.3	1.89111111111111e-09	0.1	0.07	0.58	5	5	-1
1467	0.87	0.45	2.3	1.89111111111111e-09	0.1	0.07	0.59	5	5	-1
1468	0.87	0.45	2.3	1.89111111111111e-09	0.1	0.07	0.6	5	5	-1
1469	0.87	0.45	2.3	1.89111111111111e-09	0.1	0.07	0.61	5	5	-1
1470	0.87	0.45	2.3	1.89111111111111e-09	0.1	0.07	0.62	5	5	-1
1471	0.87	0.45	2.3	1.89111111111111e-09	0.1	0.07	0.63	5	5	-1
1472	0.87	0.45	2.3	1.89111111111111e-09	0.1	0.07	0.64	5	5	-1
1473	0.87	0.45	2.3	1.89111111111111e-09	0.1	0.07	0.65	5	5	-1
1474	0.87	0.45	2.3	1.89111111111111e-09	0.1	0.07	0.66	5	5	-1
1475	0.87	0.45	2.3	1.89111111111111e-09	0.1	0.07	0.67	5	5	-1
1476	0.87	0.45	2.3	1.89111111111111e-09	0.1	0.07	0.68	5	5	-1
1477	0.87	0.45	2.3	1.89111111111111e-09	0.1	0.07	0.69	5	5	-1
1478	0.87	0.45	2.3	1.89111111111111e-09	0.1	0.07	0.7	5	5	-1
1479	0.87	0.45	2.3	1.89111111111111e-09	0.1	0.07	0.71	5	5	-1
1480	0.87	0.45	2.3	1.89111111111111e-09	0.1	0.07	0.72	5	5	-1
1481	0.87	0.45	2.3	1.89111111111111e-09	0.1	0.07	0.73	5	5	-1
1482	0.87	0.45	2.3	1.89111111111111e-09	0.1	0.07	0.74	5	5	-1
1483	0.87	0.45	2.3	1.89111111111111e-09	0.1	0.07	0.75	5	5	-1
1484	0.87	0.45	2.3	1.89111111111111e-09	0.1	0.07	0.76	5	5	-1
1485	0.87	0.45	2.3	1.89111111111111e-09	0.1	0.07	0.77	5	5	-1
1486	0.87	0.45	2.3	1.89111111111111e-09	0.1	0.07	0.78	5	5	-1
1487	0.87	0.45	2.3	1.89111111111111e-09	0.1	0.07	0.79	5	5	-1
1488	0.87	0.45	2.3	1.89111111111111e-09	0.1	0.07	0.8	5	5	-1
1489	0.87	0.45	2.3	1.89111111111111e-09	0.1	0.07	0.81	5	5	-1
1490	0.87	0.45	2.3	1.89111111111111e-09	0.1	0.07	0.82	5	5	-1
1491	0.87	0.45	2.3	1.89111111111111e-09	0.1	0.07	0.83	5	5	-1
1492	0.87	0.45	2.3	1.89111111111111e-09	0.1	0.07	0.84	5	5	-1
1493	0.87	0.45	2.3	1.89111111111111e-09	0.1	0.07	0.85	5	5	-1
1494	0.87	0.45	2.3	1.89111111111111e-09	0.1	0.07	0.86	5	5	-1
1495	0.87	0.45	2.3	1.89111111111111e-09	0.1	0.07	0.87	5	5	-1
1496	0.87	0.45	2.3	1.89111111111111e-09	0.1	0.07	0.88	5	5	-1
1497	0.87	0.45	2.3	1.89111111111111e-09	0.1	0.07	0.89	5	5	-1
1498	0.87	0.45	2.3	1.89111111111111e-09	0.1	0.07	0.9	5	5	-1
1499	0.87	0.45	2.3	1.89111111111111e-09	0.1	0.07	0.91	5	5	-1
1500	0.87	0.45	2.3	1.89111111111111e-09	0.1	0.07	0.92	5	5	-1
1501	0.87	0.45	2.3	1.89111111111111e-09	0.1	0.07	0.93	5	5	-1
1502	0.87	0.45	2.3	1.89111111111111e-09	0.1	0.07	0.94	5	5	-1
1503	0.87	0.45	2.3	1.89111111111111e-09	0.1	0.07	0.95	5	5	-1
1504	0.87	0.45	2.3	1.89111111111111e-09	0.1	0.07	0.96	5	5	-1
1505	0.87	0.45	2.3	1.89111111111111e-09	0.1	0.07	0.97	5	5	-1
1506	0.87	0.45	2.3	1.89111111111111e-09	0.1	0.07	0.98	5	5	-1
1507	0.87	0.45	2.3	1.89111111111111e-09	0.1	0.07	0.99	5	5	-1
1508	0.87	0.45	2.3	1.89111111111111e-09	0.1	0.07	1	5	5	-1
1509	0.87	0.45	2.3	1.89111111111111e-09	0.1	0.07	1.01	5	5	-1
1510	0.87	0.45	2.3	1.89111111111111e-09	0.1	0.07	1.02	5	5	-1
1511	0.87	0.45	2.3	1.89111111111111e-09	0.1	0.07	1.03	5	5	-1
1512	0.87	0.45	2.3	1.89111111111111e-09	0.1	0.07	1.04	5	5	-1
1513	0.87	0.45	2.3	1.89111111111111e-09	0.1	0.07	1.05	5	5	-1
1514	0.87	0.45	2.3	1.89111111111111e-09	0.1	0.07	1.06	5	5	-1
1515	0.87	0.45	2.3	1.89111111111111e-09	0.1	0.07	1.07	5	5	-1
1516	0.87	0.45	2.3	1.89111111111111e-09	0.1	0.07	1.08	5	5	-1
1517	0.87	0.45	2.3	1.89111111111111e-09	0.1	0.07	1.09	5	5	-1
1518	0.87	0.45	2.3	1.89111111111111e-09	0.1	0.07	1.1	5	5	-1
1519	0.87	0.45	2.3	1.89111111111111e-09	0.1	0.07	1.11	5	5	-1
1520	0.87	0.45	2.3	1.89111111111111e-09	0.1	0.07	1.12	5	5	-1
1521	0.87	0.45	2.3	1.89111111111111e-09	0.1	0.07	1.13	5	5	-1
1522	0.87	0.45	2.3	1.89111111111111e-09	0.1	0.07	1.14	5	5	-1
1523	0.87	0.45	2.3	1.89111111111111e-09	0.1	0.07	1.15	5	5	-1
1524	0.87	0.45	2.3	1.89111111111111e-09	0.1	0.07	1.16	5	5	-1
1525	0.87	0.45	2.3	1.89111111111111e-09	0.1	0.07	1.17	5	5	-1
1526	0.87	0.45	2.3	1.89111111111111e-09	0.1	0.07	1.18	5	5	-1
1527	0.87	0.45	2.3	1.89111111111111e-09	0.1	0.07	1.19	5	5	-1
1528	0.87	0.45	2.3	1.89111111111111e-09	0.1	0.07	1.2	5	5	-1
1529	0.87	0.45	2.3	1.89111111111111e-09	0.1	0.07	1.21	5	5	-1
1530	0.87	0.45	2.3	1.89111111111111e-09	0.1	0.07	1.22	5	5	-1
1531	0.87	0.45	2.3	1.89111111111111e-09	0.1	0.07	1.23	5	5	-1
1532	0.87	0.45	2.3	1.89111111111111e-09	0.1	0.07	1.24	5	5	-1
1533	0.87	0.45	2.3	1.89111111111111e-09	0.1	0.07	1.25	5	5	-1
1534	0.87	0.45	2.3	1.89111111111111e-09	0.1	0.07	1.26	5	5	-1
1535	0.87	0.45	2.3	1.89111111111111e-09	0.1	0.07	1.27	5	5	-1
1536	0.87	0.45	2.3	1.89111111111111e-09	0.1	0.07	1.28	5	5	-1
1537	0.87	0.45	2.3	1.89111111111111e-09	0.1	0.07	1.29	5	5	-1
1538	0.87	0.45	2.3	1.89111111111111e-09	0.1	0.07	1.3	5	5	-1
1539	0.87	0.45	2.3	1.89111111111111e-09	0.1	0.07	1.31	5	5	-1
1540	0.87	0.45	2.3	1.89111111111111e-09	0.1	0.07	1.32	5	5	-1
1541	0.87	0.45	2.3	1.89111111111111e-09	0.1	0.07	1.33	5	5	-1
1542	0.87	0.45	2.3	1.89111111111111e-09	0.1	0.07	1.34	5	5	-1
1543	0.87	0.45	2.3	1.89111111111111e-09	0.1	0.07	1.35	5	5	-1
1544	0.87	0.45	2.3	1.89111111111111e-09	0.1	0.07	1.36	5	5	-1
1545	0.87	0.45	2.3	1.89111111111111e-09	0.1	0.07	1.37	5	5	-1
1546	0.87	0.45	2.3	1.89111111111111e-09	0.1	0.07	1.38	5	5	-1
1547	0.87	0.45	2.3	1.89111111111111e-09	0.1	0.07	1.39	5	5	-1
1548	0.87	0.45	2.3	1.89111111111111e-09	0.1	0.07	1.4	5	5	-1
1549	0.87	0.45	2.3	1.89111111111111e-09	0.1	0.07	1.41	5	5	-1
1550	0.87	0.45	2.3	1.89111111111111e-09	0.1	0.07	1.42	5	5	-1
1551	0.87	0.45	2.3	1.89111111111111e-09	0.1	0.07	1.43	5	5	-1
1552	0.87	0.45	2.3	1.89111111111111e-09	0.1	0.07	1.44	5	5	-1
1553	0.87	0.45	2.3	1.89111111111111e-09	0.1	0.07	1.45	5	5	-1
1554	0.87	0.45	2.3	1.89111111111111e-09	0.1	0.07	1.46	5	5	-1
1555	0.87	0.45	2.3	1.89111111111111e-09	0.1	0.07	1.47	5	5	-1
1556	0.87	0.45	2.3	1.89111111111111e-09	0.1	0.07	1.48	5	5	-1
1557	0.87	0.45	2.3	1.89111111111111e-09	0.1	0.07	1.49	5	5	-1
1558	0.87	0.45	2.3	1.89111111111111e-09	0.1	0.07	1.5	5	5	-1
1559	0.87	0.45	2.3	1.89111111111111e-09	0.1	0.07	1.51	5	5	-1
1560	0.87	0.45	2.3	1.89111111111111e-09	0.1	0.07	1.52	5	5	-1
1561	0.87	0.45	2.3	1.89111111111111e-09	0.1	0.07	1.53	5	5	-1
1562	0.87	0.45	2.3	1.89111111111111e-09	0.1	0.07	1.54	5	5	-1
1563	0.87	0.45	2.3	1.89111111111111e-09	0.1	0.07	1.55	5	5	-1
1564	0.87	0.45	2.3	1.89111111111111e-09	0.1	0.07	1.56	5	5	-1
1565	0.87	0.45	2.3	1.89111111111111e-09	0.1	0.07	1.57	5	5	-1
1566	0.87	0.45	2.3	1.89111111111111e-09	0.1	0.07	1.58	5	5	-1
1567	0.87	0.45	2.3	1.89111111111111e-09	0.1	0.07	1.59	5	5	-1
1568	0.87	0.45	2.3	1.89111111111111e-09	0.1	0.07	1.6	5	5	-1
1569	0.87	0.45	2.3	1.89111111111111e-09	0.1	0.07	1.61	5	5	-1
1570	0.87	0.45	2.3	1.89111111111111e-09	0.1	0.07	1.62	5	5	-1
1571	0.87	0.45	2.3	1.89111111111111e-09	0.1	0.07	1.63	5	5	-1
1572	0.87	0.45	2.3	1.89111111111111e-09	0.1	0.07	1.64	5	5	-1
1573	0.87	0.45	2.3	1.89111111111111e-09	0.1	0.07	1.65	5	5	-1
1574	0.87	0.45	2.3	1.89111111111111e-09	0.1	0.07	1.66	5	5	-1
1575	0.87	0.45	2.3	1.89111111111111e-09	0.1	0.07	1.67	5	5	-1
1576	0.87	0.45	2.3	1.89111111111111e-09	0.1	0.07	1.68	5	5	-1
1577	0.87	0.45	2.3	1.89111111111111e-09	0.1	0.07	1.69	5	5	-1
1578	0.87	0.45	2.3	1.89111111111111e-09	0.1	0.07	1.7	5	5	-1
1579	0.87	0.45	2.3	1.89111111111111e-09	0.1	0.07	1.71	5	5	-1
1580	0.87	0.45	2.3	1.89111111111111e-09	0.1	0.07	1.72	5	5	-1
1581	0.87	0.45	2.3	1.89111111111111e-09	0.1	0.07	1.73	5	5	-1
1582	0.87	0.45	2.3	1.89111111111111e-09	0.1	0.07	1.74	5	5	-1
1583	0.87	0.45	2.3	1.89111111111111e-09	0.1	0.07	1.75	5	5	-1
1584	0.87	0.45	2.3	1.89111111111111e-09	0.1	0.07	1.76	5	5	-1
1585	0.87	0.45	2.3	1.89111111111111e-09	0.1	0.07	1.77	5	5	-1
1586	0.87	0.45	2.3	1.89111111111111e-09	0.1	0.07	1.78	5	5	-1
1587	0.87	0.45	2.3	1.89111111111111e-09	0.1	0.07	1.79	5	5	-1
1588	0.87	0.45	2.3	1.89111111111111e-09	0.1	0.07	1.8	5	5	-1
1589	0.87	0.45	2.3	1.89111111111111e-09	0.1	0.07	1.81	5	5	-1
1590	0.87	0.45	2.3	1.89111111111111e-09	0.1	0.07	1.82	5	5	-1
1591	0.87	0.45	2.3	1.89111111111111e-09	0.1	0.07	1.83	5	5	-1
1592	0.87	0.45	2.3	1.89111111111111e-09	0.1	0.07	1.84	5	5	-1
1593	0.87	0.45	2.3	1.89111111111111e-09	0.1	0.07	1.85	5	5	-1
1594	0.87	0.45	2.3	1.89111111111111e-09	0.1	0.07	1.86	5	5	-1
1595	0.87	0.45	2.3	1.89111111111111e-09	0.1	0.07	1.87	5	5	-1
1596	0.87	0.45	2.3	1.89111111111111e-09	0.1	0.07	1.88	5	5	-1
1597	0.87	0.45	2.3	1.89111111111111e-09	0.1	0.07	1.89	5	5	-1
1598	0.87	0.45	2.3	1.89111111111111e-09	0.1	0.07	1.9	5	5	-1
1599	0.87	0.45	2.3	1.89111111111111e-09	0.1	0.07	1.91	5	5	-1
1600	0.87	0.45	2.3	1.89111111111111e-09	0.1	0.07	1.92	5	5	-1
1601	0.87	0.45	2.3	1.89111111111111e-09	0.1	0.07	1.93	5	5	-1
1602	0.87	0.45	2.3	1.89111111111111e-09	0.1	0.07	1.94	5	5	-1
1603	0.87	0.45	2.3	1.89111111111111e-09	0.1	0.07	1.95	5	5	-1
1604	0.87	0.45	2.3	1.89111111111111e-09	0.1	0.07	1.96	5	5	-1
1605	0.87	0.45	2.3	1.89111111111111e-09	0.1	0.07	1.97	5	5	-1
1606	0.87	0.45	2.3	1.89111111111111e-09	0.1	0.07	1.98	5	5	-1
1607	0.87	0.45	2.3	1.89111111111111e-09	0.1	0.07	1.99	5	5	-1
1608	0.87	0.45	2.3	1.89111111111111e-09	0.1	0.07	2	5	5	-1
1609	0.87	0.45	2.3	1.89111111111111e-09	0.1	0.08	0	5	5	-1
1610	0.87	0.45	2.3	1.89111111111111e-09	0.1	0.08	0.01	5	5	-1
1611	0.87	0.45	2.3	1.89111111111111e-09	0.1	0.08	0.02	5	5	-1
1612	0.87	0.45	2.3	1.89111111111111e-09	0.1	0.08	0.03	5	5	-1
1613	0.87	0.45	2.3	1.89111111111111e-09	0.1	0.08	0.04	5	5	-1
1614	0.87	0.45	2.3	1.89111111111111e-09	0.1	0.08	0.05	5	5	-1
1615	0.87	0.45	2.3	1.89111111111111e-09	0.1	0.08	0.06	5	5	-1
1616	0.87	0.45	2.3	1.89111111111111e-09	0.1	0.08	0.07	5	5	-1
1617	0.87	0.45	2.3	1.89111111111111e-09	0.1	0.08	0.08	5	5	-1
1618	0.87	0.45	2.3	1.89111111111111e-09	0.1	0.08	0.09	5	5	-1
1619	0.87	0.45	2.3	1.89111111111111e-09	0.1	0.08	0.1	5	5	-1
1620	0.87	0.45	2.3	1.89111111111111e-09	0.1	0.08	0.11	5	5	-1
1621	0.87	0.45	2.3	1.89111111111111e-09	0.1	0.08	0.12	5	5	-1
1622	0.87	0.45	2.3	1.89111111111111e-09	0.1	0.08	0.13	5	5	-1
1623	0.87	0.45	2.3	1.89111111111111e-09	0.1	0.08	0.14	5	5	-1
1624	0.87	0.45	2.3	1.89111111111111e-09	0.1	0.08	0.15	5	5	-1
1625	0.87	0.45	2.3	1.89111111111111e-09	0.1	0.08	0.16	5	5	-1
1626	0.87	0.45	2.3	1.89111111111111e-09	0.1	0.08	0.17	5	5	-1
1627	0.87	0.45	2.3	1.89111111111111e-09	0.1	0.08	0.18	5	5	-1
1628	0.87	0.45	2.3	1.89111111111111e-09	0.1	0.08	0.19	5	5	-1
1629	0.87	0.45	2.3	1.89111111111111e-09	0.1	0.08	0.2	5	5	-1
1630	0.87	0.45	2.3	1.89111111111111e-09	0.1	0.08	0.21	5	5	-1
1631	0.87	0.45	2.3	1.89111111111111e-09	0.1	0.08	0.22	5	5	-1
1632	0.87	0.45	2.3	1.89111111111111e-09	0.1	0.08	0.23	5	5	-1
1633	0.87	0.45	2.3	1.89111111111111e-09	0.1	0.08	0.24	5	5	-1
1634	0.87	0.45	2.3	1.89111111111111e-09	0.1	0.08	0.25	5	5	-1
1635	0.87	0.45	2.3	1.89111111111111e-09	0.1	0.08	0.26	5	5	-1
1636	0.87	0.45	2.3	1.89111111111111e-09	0.1	0.08	0.27	5	5	-1
1637	0.87	0.45	2.3	1.89111111111111e-09	0.1	0.08	0.28	5	5	-1
1638	0.87	0.45	2.3	1.89111111111111e-09	0.1	0.08	0.29	5	5	-1
1639	0.87	0.45	2.3	1.89111111111111e-09	0.1	0.08	0.3	5	5	-1
1640	0.87	0.45	2.3	1.89111111111111e-09	0.1	0.08	0.31	5	5	-1
1641	0.87	0.45	2.3	1.89111111111111e-09	0.1	0.08	0.32	5	5	-1
1642	0.87	0.45	2.3	1.89111111111111e-09	0.1	0.08	0.33	5	5	-1
1643	0.87	0.45	2.3	1.89111111111111e-09	0.1	0.08	0.34	5	5	-1
1644	0.87	0.45	2.3	1.89111111111111e-09	0.1	0.08	0.35	5	5	-1
1645	0.87	0.45	2.3	1.89111111111111e-09	0.1	0.08	0.36	5	5	-1
1646	0.87	0.45	2.3	1.89111111111111e-09	0.1	0.08	0.37	5	5	-1
1647	0.87	0.45	2.3	1.89111111111111e-09	0.1	0.08	0.38	5	5	-1
1648	0.87	0.45	2.3	1.89111111111111e-09	0.1	0.08	0.39	5	5	-1
1649	0.87	0.45	2.3	1.89111111111111e-09	0.1	0.08	0.4	5	5	-1
1650	0.87	0.45	2.3	1.89111111111111e-09	0.1	0.08	0.41	5	5	-1
1651	0.87	0.45	2.3	1.89111111111111e-09	0.1	0.08	0.42	5	5	-1
1652	0.87	0.45	2.3	1.89111111111111e-09	0.1	0.08	0.43	5	5	-1
1653	0.87	0.45	2.3	1.89111111111111e-09	0.1	0.08	0.44	5	5	-1
1654	0.87	0.45	2.3	1.89111111111111e-09	0.1	0.08	0.45	5	5	-1
1655	0.87	0.45	2.3	1.89111111111111e-09	0.1	0.08	0.46	5	5	-1
1656	0.87	0.45	2.3	1.89111111111111e-09	0.1	0.08	0.47	5	5	-1
1657	0.87	0.45	2.3	1.89111111111111e-09	0.1	0.08	0.48	5	5	-1
1658	0.87	0.45	2.3	1.89111111111111e-09	0.1	0.08	0.49	5	5	-1
1659	0.87	0.45	2.3	1.89111111111111e-09	0.1	0.08	0.5	5	5	-1
1660	0.87	0.45	2.3	1.89111111111111e-09	0.1	0.08	0.51	5	5	-1
1661	0.87	0.45	2.3	1.89111111111111e-09	0.1	0.08	0.52	5	5	-1
1662	0.87	0.45	2.3	1.89111111111111e-09	0.1	0.08	0.53	5	5	-1
1663	0.87	0.45	2.3	1.89111111111111e-09	0.1	0.08	0.54	5	5	-1
1664	0.87	0.45	2.3	1.89111111111111e-09	0.1	0.08	0.55	5	5	-1
1665	0.87	0.45	2.3	1.89111111111111e-09	0.1	0.08	0.56	5	5	-1
1666	0.87	0.45	2.3	1.89111111111111e-09	0.1	0.08	0.57	5	5	-1
1667	0.87	0.45	2.3	1.89111111111111e-09	0.1	0.08	0.58	5	5	-1
1668	0.87	0.45	2.3	1.89111111111111e-09	0.1	0.08	0.59	5	5	-1
1669	0.87	0.45	2.3	1.89111111111111e-09	0.1	0.08	0.6	5	5	-1
1670	0.87	0.45	2.3	1.89111111111111e-09	0.1	0.08	0.61	5	5	-1
1671	0.87	0.45	2.3	1.89111111111111e-09	0.1	0.08	0.62	5	5	-1
1672	0.87	0.45	2.3	1.89111111111111e-09	0.1	0.08	0.63	5	5	-1
1673	0.87	0.45	2.3	1.89111111111111e-09	0.1	0.08	0.64	5	5	-1
1674	0.87	0.45	2.3	1.89111111111111e-09	0.1	0.08	0.65	5	5	-1
1675	0.87	0.45	2.3	1.89111111111111e-09	0.1	0.08	0.66	5	5	-1
1676	0.87	0.45	2.3	1.89111111111111e-09	0.1	0.08	0.67	5	5	-1
1677	0.87	0.45	2.3	1.89111111111111e-09	0.1	0.08	0.68	5	5	-1
1678	0.87	0.45	2.3	1.89111111111111e-09	0.1	0.08	0.69	5	5	-1
1679	0.87	0.45	2.3	1.89111111111111e-09	0.1	0.08	0.7	5	5	-1
1680	0.87	0.45	2.3	1.89111111111111e-09	0.1	0.08	0.71	5	5	-1
1681	0.87	0.45	2.3	1.89111111111111e-09	0.1	0.08	0.72	5	5	-1
1682	0.87	0.45	2.3	1.89111111111111e-09	0.1	0.08	0.73	5	5	-1
1683	0.87	0.45	2.3	1.89111111111111e-09	0.1	0.08	0.74	5	5	-1
1684	0.87	0.45	2.3	1.89111111111111e-09	0.1	0.08	0.75	5	5	-1
1685	0.87	0.45	2.3	1.89111111111111e-09	0.1	0.08	0.76	5	5	-1
1686	0.87	0.45	2.3	1.89111111111111e-09	0.1	0.08	0.77	5	5	-1
1687	0.87	0.45	2.3	1.89111111111111e-09	0.1	0.08	0.78	5	5	-1
1688	0.87	0.45	2.3	1.89111111111111e-09	0.1	0.08	0.79	5	5	-1
1689	0.87	0.45	2.3	1.89111111111111e-09	0.1	0.08	0.8	5	5	-1
1690	0.87	0.45	2.3	1.89111111111111e-09	0.1	0.08	0.81	5	5	-1
1691	0.87	0.45	2.3	1.89111111111111e-09	0.1	0.08	0.82	5	5	-1
1692	0.87	0.45	2.3	1.89111111111111e-09	0.1	0.08	0.83	5	5	-1
1693	0.87	0.45	2.3	1.89111111111111e-09	0.1	0.08	0.84	5	5	-1
1694	0.87	0.45	2.3	1.89111111111111e-09	0.1	0.08	0.85	5	5	-1
1695	0.87	0.45	2.3	1.89111111111111e-09	0.1	0.08	0.86	5	5	-1
1696	0.87	0.45	2.3	1.89111111111111e-09	0.1	0.08	0.87	5	5	-1
1697	0.87	0.45	2.3	1.89111111111111e-09	0.1	0.08	0.88	5	5	-1
1698	0.87	0.45	2.3	1.89111111111111e-09	0.1	0.08	0.89	5	5	-1
1699	0.87	0.45	2.3	1.89111111111111e-09	0.1	0.08	0.9	5	5	-1
1700	0.87	0.45	2.3	1.89111111111111e-09	0.1	0.08	0.91	5	5	-1
1701	0.87	0.45	2.3	1.89111111111111e-09	0.1	0.08	0.92	5	5	-1
1702	0.87	0.45	2.3	1.89111111111111e-09	0.1	0.08	0.93	5	5	-1
1703	0.87	0.45	2.3	1.89111111111111e-09	0.1	0.08	0.94	5	5	-1
1704	0.87	0.45	2.3	1.89111111111111e-09	0.1	0.08	0.95	5	5	-1
1705	0.87	0.45	2.3	1.89111111111111e-09	0.1	0.08	0.96	5	5	-1
1706	0.87	0.45	2.3	1.89111111111111e-09	0.1	0.08	0.97	5	5	-1
1707	0.87	0.45	2.3	1.89111111111111e-09	0.1	0.08	0.98	5	5	-1
1708	0.87	0.45	2.3	1.89111111111111e-09	0.1	0.08	0.99	5	5	-1
1709	0.87	0.45	2.3	1.89111111111111e-09	0.1	0.08	1	5	5	-1
1710	0.87	0.45	2.3	1.89111111111111e-09	0.1	0.08	1.01	5	5	-1
1711	0.87	0.45	2.3	1.89111111111111e-09	0.1	0.08	1.02	5	5	-1
1712	0.87	0.45	2.3	1.89111111111111e-09	0.1	0.08	1.03	5	5	-1
1713	0.87	0.45	2.3	1.89111111111111e-09	0.1	0.08	1.04	5	5	-1
1714	0.87	0.45	2.3	1.89111111111111e-09	0.1	0.08	1.05	5	5	-1
1715	0.87	0.45	2.3	1.89111111111111e-09	0.1	0.08	1.06	5	5	-1
1716	0.87	0.45	2.3	1.89111111111111e-09	0.1	0.08	1.07	5	5	-1
1717	0.87	0.45	2.3	1.89111111111111e-09	0.1	0.08	1.08	5	5	-1
1718	0.87	0.45	2.3	1.89111111111111e-09	0.1	0.08	1.09	5	5	-1
1719	0.87	0.45	2.3	1.89111111111111e-09	0.1	0.08	1.1	5	5	-1
1720	0.87	0.45	2.3	1.89111111111111e-09	0.1	0.08	1.11	5	5	-1
1721	0.87	0.45	2.3	1.89111111111111e-09	0.1	0.08	1.12	5	5	-1
1722	0.87	0.45	2.3	1.89111111111111e-09	0.1	0.08	1.13	5	5	-1
1723	0.87	0.45	2.3	1.89111111111111e-09	0.1	0.08	1.14	5	5	-1
1724	0.87	0.45	2.3	1.89111111111111e-09	0.1	0.08	1.15	5	5	-1
1725	0.87	0.45	2.3	1.89111111111111e-09	0.1	0.08	1.16	5	5	-1
1726	0.87	0.45	2.3	1.89111111111111e-09	0.1	0.08	1.17	5	5	-1
1727	0.87	0.45	2.3	1.89111111111111e-09	0.1	0.08	1.18	5	5	-1
1728	0.87	0.45	2.3	1.89111111111111e-09	0.1	0.08	1.19	5	5	-1
1729	0.87	0.45	2.3	1.89111111111111e-09	0.1	0.08	1.2	5	5	-1
1730	0.87	0.45	2.3	1.89111111111111e-09	0.1	0.08	1.21	5	5	-1
1731	0.87	0.45	2.3	1.89111111111111e-09	0.1	0.08	1.22	5	5	-1
1732	0.87	0.45	2.3	1.89111111111111e-09	0.1	0.08	1.23	5	5	-1
1733	0.87	0.45	2.3	1.89111111111111e-09	0.1	0.08	1.24	5	5	-1
1734	0.87	0.45	2.3	1.89111111111111e-09	0.1	0.08	1.25	5	5	-1
1735	0.87	0.45	2.3	1.89111111111111e-09	0.1	0.08	1.26	5	5	-1
1736	0.87	0.45	2.3	1.89111111111111e-09	0.1	0.08	1.27	5	5	-1
1737	0.87	0.45	2.3	1.89111111111111e-09	0.1	0.08	1.28	5	5	-1
1738	0.87	0.45	2.3	1.89111111111111e-09	0.1	0.08	1.29	5	5	-1
1739	0.87	0.45	2.3	1.89111111111111e-09	0.1	0.08	1.3	5	5	-1
1740	0.87	0.45	2.3	1.89111111111111e-09	0.1	0.08	1.31	5	5	-1
1741	0.87	0.45	2.3	1.89111111111111e-09	0.1	0.08	1.32	5	5	-1
1742	0.87	0.45	2.3	1.89111111111111e-09	0.1	0.08	1.33	5	5	-1
1743	0.87	0.45	2.3	1.89111111111111e-09	0.1	0.08	1.34	5	5	-1
1744	0.87	0.45	2.3	1.89111111111111e-09	0.1	0.08	1.35	5	5	-1
1745	0.87	0.45	2.3	1.89111111111111e-09	0.1	0.08	1.36	5	5	-1
1746	0.87	0.45	2.3	1.89111111111111e-09	0.1	0.08	1.37	5	5	-1
1747	0.87	0.45	2.3	1.89111111111111e-09	0.1	0.08	1.38	5	5	-1
1748	0.87	0.45	2.3	1.89111111111111e-09	0.1	0.08	1.39	5	5	-1
1749	0.87	0.45	2.3	1.89111111111111e-09	0.1	0.08	1.4	5	5	-1
1750	0.87	0.45	2.3	1.89111111111111e-09	0.1	0.08	1.41	5	5	-1
1751	0.87	0.45	2.3	1.89111111111111e-09	0.1	0.08	1.42	5	5	-1
1752	0.87	0.45	2.3	1.89111111111111e-09	0.1	0.08	1.43	5	5	-1
1753	0.87	0.45	2.3	1.89111111111111e-09	0.1	0.08	1.44	5	5	-1
1754	0.87	0.45	2.3	1.89111111111111e-09	0.1	0.08	1.45	5	5	-1
1755	0.87	0.45	2.3	1.89111111111111e-09	0.1	0.08	1.46	5	5	-1
1756	0.87	0.45	2.3	1.89111111111111e-09	0.1	0.08	1.47	5	5	-1
1757	0.87	0.45	2.3	1.89111111111111e-09	0.1	0.08	1.48	5	5	-1
1758	0.87	0.45	2.3	1.89111111111111e-09	0.1	0.08	1.49	5	5	-1
1759	0.87	0.45	2.3	1.89111111111111e-09	0.1	0.08	1.5	5	5	-1
1760	0.87	0.45	2.3	1.89111111111111e-09	0.1	0.08	1.51	5	5	-1
1761	0.87	0.45	2.3	1.89111111111111e-09	0.1	0.08	1.52	5	5	-1
1762	0.87	0.45	2.3	1.89111111111111e-09	0.1	0.08	1.53	5	5	-1
1763	0.87	0.45	2.3	1.89111111111111e-09	0.1	0.08	1.54	5	5	-1
1764	0.87	0.45	2.3	1.89111111111111e-09	0.1	0.08	1.55	5	5	-1
1765	0.87	0.45	2.3	1.89111111111111e-09	0.1	0.08	1.56	5	5	-1
1766	0.87	0.45	2.3	1.89111111111111e-09	0.1	0.08	1.57	5	5	-1
1767	0.87	0.45	2.3	1.89111111111111e-09	0.1	0.08	1.58	5	5	-1
1768	0.87	0.45	2.3	1.89111111111111e-09	0.1	0.08	1.59	5	5	-1
1769	0.87	0.45	2.3	1.89111111111111e-09	0.1	0.08	1.6	5	5	-1
1770	0.87	0.45	2.3	1.89111111111111e-09	0.1	0.08	1.61	5	5	-1
1771	0.87	0.45	2.3	1.89111111111111e-09	0.1	0.08	1.62	5	5	-1
1772	0.87	0.45	2.3	1.89111111111111e-09	0.1	0.08	1.63	5	5	-1
1773	0.87	0.45	2.3	1.89111111111111e-09	0.1	0.08	1.64	5	5	-1
1774	0.87	0.45	2.3	1.89111111111111e-09	0.1	0.08	1.65	5	5	-1
1775	0.87	0.45	2.3	1.89111111111111e-09	0.1	0.08	1.66	5	5	-1
1776	0.87	0.45	2.3	1.89111111111111e-09	0.1	0.08	1.67	5	5	-1
1777	0.87	0.45	2.3	1.89111111111111e-09	0.1	0.08	1.68	5	5	-1
1778	0.87	0.45	2.3	1.89111111111111e-09	0.1	0.08	1.69	5	5	-1
1779	0.87	0.45	2.3	1.89111111111111e-09	0.1	0.08	1.7	5	5	-1
1780	0.87	0.45	2.3	1.89111111111111e-09	0.1	0.08	1.71	5	5	-1
1781	0.87	0.45	2.3	1.89111111111111e-09	0.1	0.08	1.72	5	5	-1
1782	0.87	0.45	2.3	1.89111111111111e-09	0.1	0.08	1.73	5	5	-1
1783	0.87	0.45	2.3	1.89111111111111e-09	0.1	0.08	1.74	5	5	-1
1784	0.87	0.45	2.3	1.89111111111111e-09	0.1	0.08	1.75	5	5	-1
1785	0.87	0.45	2.3	1.89111111111111e-09	0.1	0.08	1.76	5	5	-1
1786	0.87	0.45	2.3	1.89111111111111e-09	0.1	0.08	1.77	5	5	-1
1787	0.87	0.45	2.3	1.89111111111111e-09	0.1	0.08	1.78	5	5	-1
1788	0.87	0.45	2.3	1.89111111111111e-09	0.1	0.08	1.79	5	5	-1
1789	0.87	0.45	2.3	1.89111111111111e-09	0.1	0.08	1.8	5	5	-1
1790	0.87	0.45	2.3	1.89111111111111e-09	0.1	0.08	1.81	5	5	-1
1791	0.87	0.45	2.3	1.89111111111111e-09	0.1	0.08	1.82	5	5	-1
1792	0.87	0.45	2.3	1.89111111111111e-09	0.1	0.08	1.83	5	5	-1
1793	0.87	0.45	2.3	1.89111111111111e-09	0.1	0.08	1.84	5	5	-1
1794	0.87	0.45	2.3	1.89111111111111e-09	0.1	0.08	1.85	5	5	-1
1795	0.87	0.45	2.3	1.89111111111111e-09	0.1	0.08	1.86	5	5	-1
1796	0.87	0.45	2.3	1.89111111111111e-09	0.1	0.08	1.87	5	5	-1
1797	0.87	0.45	2.3	1.89111111111111e-09	0.1	0.08	1.88	5	5	-1
1798	0.87	0.45	2.3	1.89111111111111e-09	0.1	0.08	1.89	5	5	-1
1799	0.87	0.45	2.3	1.89111111111111e-09	0.1	0.08	1.9	5	5	-1
1800	0.87	0.45	2.3	1.89111111111111e-09	0.1	0.08	1.91	5	5	-1
1801	0.87	0.45	2.3	1.89111111111111e-09	0.1	0.08	1.92	5	5	-1
1802	0.87	0.45	2.3	1.89111111111111e-09	0.1	0.08	1.93	5	5	-1
1803	0.87	0.45	2.3	1.89111111111111e-09	0.1	0.08	1.94	5	5	-1
1804	0.87	0.45	2.3	1.89111111111111e-09	0.1	0.08	1.95	5	5	-1
1805	0.87	0.45	2.3	1.89111111111111e-09	0.1	0.08	1.96	5	5	-1
1806	0.87	0.45	2.3	1.89111111111111e-09	0.1	0.08	1.97	5	5	-1
1807	0.87	0.45	2.3	1.89111111111111e-09	0.1	0.08	1.98	5	5	-1
1808	0.87	0.45	2.3	1.89111111111111e-09	0.1	0.08	1.99	5	5	-1
1809	0.87	0.45	2.3	1.89111111111111e-09	0.1	0.08	2	5	5	-1
1810	0.87	0.45	2.3	1.89111111111111e-09	0.1	0.09	0	5	5	-1
1811	0.87	0.45	2.3	1.89111111111111e-09	0.1	0.09	0.01	5	5	-1
1812	0.87	0.45	2.3	1.89111111111111e-09	0.1	0.09	0.02	5	5	-1
1813	0.87	0.45	2.3	1.89111111111111e-09	0.1	0.09	0.03	5	5	-1
1814	0.87	0.45	2.3	1.89111111111111e-09	0.1	0.09	0.04	5	5	-1
1815	0.87	0.45	2.3	1.89111111111111e-09	0.1	0.09	0.05	5	5	-1
1816	0.87	0.45	2.3	1.89111111111111e-09	0.1	0.09	0.06	5	5	-1
1817	0.87	0.45	2.3	1.89111111111111e-09	0.1	0.09	0.07	5	5	-1
1818	0.87	0.45	2.3	1.89111111111111e-09	0.1	0.09	0.08	5	5	-1
1819	0.87	0.45	2.3	1.89111111111111e-09	0.1	0.09	0.09	5	5	-1
1820	0.87	0.45	2.3	1.89111111111111e-09	0.1	0.09	0.1	5	5	-1
1821	0.87	0.45	2.3	1.89111111111111e-09	0.1	0.09	0.11	5	5	-1
1822	0.87	0.45	2.3	1.89111111111111e-09	0.1	0.09	0.12	5	5	-1
1823	0.87	0.45	2.3	1.89111111111111e-09	0.1	0.09	0.13	5	5	-1
1824	0.87	0.45	2.3	1.89111111111111e-09	0.1	0.09	0.14	5	5	-1
1825	0.87	0.45	2.3	1.89111111111111e-09	0.1	0.09	0.15	5	5	-1
1826	0.87	0.45	2.3	1.89111111111111e-09	0.1	0.09	0.16	5	5	-1
1827	0.87	0.45	2.3	1.89111111111111e-09	0.1	0.09	0.17	5	5	-1
1828	0.87	0.45	2.3	1.89111111111111e-09	0.1	0.09	0.18	5	5	-1
1829	0.87	0.45	2.3	1.89111111111111e-09	0.1	0.09	0.19	5	5	-1
1830	0.87	0.45	2.3	1.89111111111111e-09	0.1	0.09	0.2	5	5	-1
1831	0.87	0.45	2.3	1.89111111111111e-09	0.1	0.09	0.21	5	5	-1
1832	0.87	0.45	2.3	1.89111111111111e-09	0.1	0.09	0.22	5	5	-1
1833	0.87	0.45	2.3	1.89111111111111e-09	0.1	0.09	0.23	5	5	-1
1834	0.87	0.45	2.3	1.89111111111111e-09	0.1	0.09	0.24	5	5	-1
1835	0.87	0.45	2.3	1.89111111111111e-09	0.1	0.09	0.25	5	5	-1
1836	0.87	0.45	2.3	1.89111111111111e-09	0.1	0.09	0.26	5	5	-1
1837	0.87	0.45	2.3	1.89111111111111e-09	0.1	0.09	0.27	5	5	-1
1838	0.87	0.45	2.3	1.89111111111111e-09	0.1	0.09	0.28	5	5	-1
1839	0.87	0.45	2.3	1.89111111111111e-09	0.1	0.09	0.29	5	5	-1
1840	0.87	0.45	2.3	1.89111111111111e-09	0.1	0.09	0.3	5	5	-1
1841	0.87	0.45	2.3	1.89111111111111e-09	0.1	0.09	0.31	5	5	-1
1842	0.87	0.45	2.3	1.89111111111111e-09	0.1	0.09	0.32	5	5	-1
1843	0.87	0.45	2.3	1.89111111111111e-09	0.1	0.09	0.33	5	5	-1
1844	0.87	0.45	2.3	1.89111111111111e-09	0.1	0.09	0.34	5	5	-1
1845	0.87	0.45	2.3	1.89111111111111e-09	0.1	0.09	0.35	5	5	-1
1846	0.87	0.45	2.3	1.89111111111111e-09	0.1	0.09	0.36	5	5	-1
1847	0.87	0.45	2.3	1.89111111111111e-09	0.1	0.09	0.37	5	5	-1
1848	0.87	0.45	2.3	1.89111111111111e-09	0.1	0.09	0.38	5	5	-1
1849	0.87	0.45	2.3	1.89111111111111e-09	0.1	0.09	0.39	5	5	-1
1850	0.87	0.45	2.3	1.89111111111111e-09	0.1	0.09	0.4	5	5	-1
1851	0.87	0.45	2.3	1.89111111111111e-09	0.1	0.09	0.41	5	5	-1
1852	0.87	0.45	2.3	1.89111111111111e-09	0.1	0.09	0.42	5	5	-1
1853	0.87	0.45	2.3	1.89111111111111e-09	0.1	0.09	0.43	5	5	-1
1854	0.87	0.45	2.3	1.89111111111111e-09	0.1	0.09	0.44	5	5	-1
1855	0.87	0.45	2.3	1.89111111111111e-09	0.1	0.09	0.45	5	5	-1
1856	0.87	0.45	2.3	1.89111111111111e-09	0.1	0.09	0.46	5	5	-1
1857	0.87	0.45	2.3	1.89111111111111e-09	0.1	0.09	0.47	5	5	-1
1858	0.87	0.45	2.3	1.89111111111111e-09	0.1	0.09	0.48	5	5	-1
1859	0.87	0.45	2.3	1.89111111111111e-09	0.1	0.09	0.49	5	5	-1
1860	0.87	0.45	2.3	1.89111111111111e-09	0.1	0.09	0.5	5	5	-1
1861	0.87	0.45	2.3	1.89111111111111e-09	0.1	0.09	0.51	5	5	-1
1862	0.87	0.45	2.3	1.89111111111111e-09	0.1	0.09	0.52	5	5	-1
1863	0.87	0.45	2.3	1.89111111111111e-09	0.1	0.09	0.53	5	5	-1
1864	0.87	0.45	2.3	1.89111111111111e-09	0.1	0.09	0.54	5	5	-1
1865	0.87	0.45	2.3	1.89111111111111e-09	0.1	0.09	0.55	5	5	-1
1866	0.87	0.45	2.3	1.89111111111111e-09	0.1	0.09	0.56	5	5	-1
1867	0.87	0.45	2.3	1.89111111111111e-09	0.1	0.09	0.57	5	5	-1
1868	0.87	0.45	2.3	1.89111111111111e-09	0.1	0.09	0.58	5	5	-1
1869	0.87	0.45	2.3	1.89111111111111e-09	0.1	0.09	0.59	5	5	-1
1870	0.87	0.45	2.3	1.89111111111111e-09	0.1	0.09	0.6	5	5	-1
1871	0.87	0.45	2.3	1.89111111111111e-09	0.1	0.09	0.61	5	5	-1
1872	0.87	0.45	2.3	1.89111111111111e-09	0.1	0.09	0.62	5	5	-1
1873	0.87	0.45	2.3	1.89111111111111e-09	0.1	0.09	0.63	5	5	-1
1874	0.87	0.45	2.3	1.89111111111111e-09	0.1	0.09	0.64	5	5	-1
1875	0.87	0.45	2.3	1.89111111111111e-09	0.1	0.09	0.65	5	5	-1
1876	0.87	0.45	2.3	1.89111111111111e-09	0.1	0.09	0.66	5	5	-1
1877	0.87	0.45	2.3	1.89111111111111e-09	0.1	0.09	0.67	5	5	-1
1878	0.87	0.45	2.3	1.89111111111111e-09	0.1	0.09	0.68	5	5	-1
1879	0.87	0.45	2.3	1.89111111111111e-09	0.1	0.09	0.69	5	5	-1
1880	0.87	0.45	2.3	1.89111111111111e-09	0.1	0.09	0.7	5	5	-1
1881	0.87	0.45	2.3	1.89111111111111e-09	0.1	0.09	0.71	5	5	-1
1882	0.87	0.45	2.3	1.89111111111111e-09	0.1	0.09	0.72	5	5	-1
1883	0.87	0.45	2.3	1.89111111111111e-09	0.1	0.09	0.73	5	5	-1
1884	0.87	0.45	2.3	1.89111111111111e-09	0.1	0.09	0.74	5	5	-1
1885	0.87	0.45	2.3	1.89111111111111e-09	0.1	0.09	0.75	5	5	-1
1886	0.87	0.45	2.3	1.89111111111111e-09	0.1	0.09	0.76	5	5	-1
1887	0.87	0.45	2.3	1.89111111111111e-09	0.1	0.09	0.77	5	5	-1
1888	0.87	0.45	2.3	1.89111111111111e-09	0.1	0.09	0.78	5	5	-1
1889	0.87	0.45	2.3	1.89111111111111e-09	0.1	0.09	0.79	5	5	-1
1890	0.87	0.45	2.3	1.89111111111111e-09	0.1	0.09	0.8	5	5	-1
1891	0.87	0.45	2.3	1.89111111111111e-09	0.1	0.09	0.81	5	5	-1
1892	0.87	0.45	2.3	1.89111111111111e-09	0.1	0.09	0.82	5	5	-1
1893	0.87	0.45	2.3	1.89111111111111e-09	0.1	0.09	0.83	5	5	-1
1894	0.87	0.45	2.3	1.89111111111111e-09	0.1	0.09	0.84	5	5	-1
1895	0.87	0.45	2.3	1.89111111111111e-09	0.1	0.09	0.85	5	5	-1
1896	0.87	0.45	2.3	1.89111111111111e-09	0.1	0.09	0.86	5	5	-1
1897	0.87	0.45	2.3	1.89111111111111e-09	0.1	0.09	0.87	5	5	-1
1898	0.87	0.45	2.3	1.89111111111111e-09	0.1	0.09	0.88	5	5	-1
1899	0.87	0.45	2.3	1.89111111111111e-09	0.1	0.09	0.89	5	5	-1
1900	0.87	0.45	2.3	1.89111111111111e-09	0.1	0.09	0.9	5	5	-1
1901	0.87	0.45	2.3	1.89111111111111e-09	0.1	0.09	0.91	5	5	-1
1902	0.87	0.45	2.3	1.89111111111111e-09	0.1	0.09	0.92	5	5	-1
1903	0.87	0.45	2.3	1.89111111111111e-09	0.1	0.09	0.93	5	5	-1
1904	0.87	0.45	2.3	1.89111111111111e-09	0.1	0.09	0.94	5	5	-1
1905	0.87	0.45	2.3	1.89111111111111e-09	0.1	0.09	0.95	5	5	-1
1906	0.87	0.45	2.3	1.89111111111111e-09	0.1	0.09	0.96	5	5	-1
1907	0.87	0.45	2.3	1.89111111111111e-09	0.1	0.09	0.97	5	5	-1
1908	0.87	0.45	2.3	1.89111111111111e-09	0.1	0.09	0.98	5	5	-1
1909	0.87	0.45	2.3	1.89111111111111e-09	0.1	0.09	0.99	5	5	-1
1910	0.87	0.45	2.3	1.89111111111111e-09	0.1	0.09	1	5	5	-1
1911	0.87	0.45	2.3	1.89111111111111e-09	0.1	0.09	1.01	5	5	-1
1912	0.87	0.45	2.3	1.89111111111111e-09	0.1	0.09	1.02	5	5	-1
1913	0.87	0.45	2.3	1.89111111111111e-09	0.1	0.09	1.03	5	5	-1
1914	0.87	0.45	2.3	1.89111111111111e-09	0.1	0.09	1.04	5	5	-1
1915	0.87	0.45	2.3	1.89111111111111e-09	0.1	0.09	1.05	5	5	-1
1916	0.87	0.45	2.3	1.89111111111111e-09	0.1	0.09	1.06	5	5	-1
1917	0.87	0.45	2.3	1.89111111111111e-09	0.1	0.09	1.07	5	5	-1
1918	0.87	0.45	2.3	1.89111111111111e-09	0.1	0.09	1.08	5	5	-1
1919	0.87	0.45	2.3	1.89111111111111e-09	0.1	0.09	1.09	5	5	-1
1920	0.87	0.45	2.3	1.89111111111111e-09	0.1	0.09	1.1	5	5	-1
1921	0.87	0.45	2.3	1.89111111111111e-09	0.1	0.09	1.11	5	5	-1
1922	0.87	0.45	2.3	1.89111111111111e-09	0.1	0.09	1.12	5	5	-1
1923	0.87	0.45	2.3	1.89111111111111e-09	0.1	0.09	1.13	5	5	-1
1924	0.87	0.45	2.3	1.89111111111111e-09	0.1	0.09	1.14	5	5	-1
1925	0.87	0.45	2.3	1.89111111111111e-09	0.1	0.09	1.15	5	5	-1
1926	0.87	0.45	2.3	1.89111111111111e-09	0.1	0.09	1.16	5	5	-1
1927	0.87	0.45	2.3	1.89111111111111e-09	0.1	0.09	1.17	5	5	-1
1928	0.87	0.45	2.3	1.89111111111111e-09	0.1	0.09	1.18	5	5	-1
1929	0.87	0.45	2.3	1.89111111111111e-09	0.1	0.09	1.19	5	5	-1
1930	0.87	0.45	2.3	1.89111111111111e-09	0.1	0.09	1.2	5	5	-1
1931	0.87	0.45	2.3	1.89111111111111e-09	0.1	0.09	1.21	5	5	-1
1932	0.87	0.45	2.3	1.89111111111111e-09	0.1	0.09	1.22	5	5	-1
1933	0.87	0.45	2.3	1.89111111111111e-09	0.1	0.09	1.23	5	5	-1
1934	0.87	0.45	2.3	1.89111111111111e-09	0.1	0.09	1.24	5	5	-1
1935	0.87	0.45	2.3	1.89111111111111e-09	0.1	0.09	1.25	5	5	-1
1936	0.87	0.45	2.3	1.89111111111111e-09	0.1	0.09	1.26	5	5	-1
1937	0.87	0.45	2.3	1.89111111111111e-09	0.1	0.09	1.27	5	5	-1
1938	0.87	0.45	2.3	1.89111111111111e-09	0.1	0.09	1.28	5	5	-1
1939	0.87	0.45	2.3	1.89111111111111e-09	0.1	0.09	1.29	5	5	-1
1940	0.87	0.45	2.3	1.89111111111111e-09	0.1	0.09	1.3	5	5	-1
1941	0.87	0.45	2.3	1.89111111111111e-09	0.1	0.09	1.31	5	5	-1
1942	0.87	0.45	2.3	1.89111111111111e-09	0.1	0.09	1.32	5	5	-1
1943	0.87	0.45	2.3	1.89111111111111e-09	0.1	0.09	1.33	5	5	-1
1944	0.87	0.45	2.3	1.89111111111111e-09	0.1	0.09	1.34	5	5	-1
1945	0.87	0.45	2.3	1.89111111111111e-09	0.1	0.09	1.35	5	5	-1
1946	0.87	0.45	2.3	1.89111111111111e-09	0.1	0.09	1.36	5	5	-1
1947	0.87	0.45	2.3	1.89111111111111e-09	0.1	0.09	1.37	5	5	-1
1948	0.87	0.45	2.3	1.89111111111111e-09	0.1	0.09	1.38	5	5	-1
1949	0.87	0.45	2.3	1.89111111111111e-09	0.1	0.09	1.39	5	5	-1
1950	0.87	0.45	2.3	1.89111111111111e-09	0.1	0.09	1.4	5	5	-1
1951	0.87	0.45	2.3	1.89111111111111e-09	0.1	0.09	1.41	5	5	-1
1952	0.87	0.45	2.3	1.89111111111111e-09	0.1	0.09	1.42	5	5	-1
1953	0.87	0.45	2.3	1.89111111111111e-09	0.1	0.09	1.43	5	5	-1
1954	0.87	0.45	2.3	1.89111111111111e-09	0.1	0.09	1.44	5	5	-1
1955	0.87	0.45	2.3	1.89111111111111e-09	0.1	0.09	1.45	5	5	-1
1956	0.87	0.45	2.3	1.89111111111111e-09	0.1	0.09	1.46	5	5	-1
1957	0.87	0.45	2.3	1.89111111111111e-09	0.1	0.09	1.47	5	5	-1
1958	0.87	0.45	2.3	1.89111111111111e-09	0.1	0.09	1.48	5	5	-1
1959	0.87	0.45	2.3	1.89111111111111e-09	0.1	0.09	1.49	5	5	-1
1960	0.87	0.45	2.3	1.89111111111111e-09	0.1	0.09	1.5	5	5	-1
1961	0.87	0.45	2.3	1.89111111111111e-09	0.1	0.09	1.51	5	5	-1
1962	0.87	0.45	2.3	1.89111111111111e-09	0.1	0.09	1.52	5	5	-1
1963	0.87	0.45	2.3	1.89111111111111e-09	0.1	0.09	1.53	5	5	-1
1964	0.87	0.45	2.3	1.89111111111111e-09	0.1	0.09	1.54	5	5	-1
1965	0.87	0.45	2.3	1.89111111111111e-09	0.1	0.09	1.55	5	5	-1
1966	0.87	0.45	2.3	1.89111111111111e-09	0.1	0.09	1.56	5	5	-1
1967	0.87	0.45	2.3	1.89111111111111e-09	0.1	0.09	1.57	5	5	-1
1968	0.87	0.45	2.3	1.89111111111111e-09	0.1	0.09	1.58	5	5	-1
1969	0.87	0.45	2.3	1.89111111111111e-09	0.1	0.09	1.59	5	5	-1
1970	0.87	0.45	2.3	1.89111111111111e-09	0.1	0.09	1.6	5	5	-1
1971	0.87	0.45	2.3	1.89111111111111e-09	0.1	0.09	1.61	5	5	-1
1972	0.87	0.45	2.3	1.89111111111111e-09	0.1	0.09	1.62	5	5	-1
1973	0.87	0.45	2.3	1.89111111111111e-09	0.1	0.09	1.63	5	5	-1
1974	0.87	0.45	2.3	1.89111111111111e-09	0.1	0.09	1.64	5	5	-1
1975	0.87	0.45	2.3	1.89111111111111e-09	0.1	0.09	1.65	5	5	-1
1976	0.87	0.45	2.3	1.89111111111111e-09	0.1	0.09	1.66	5	5	-1
1977	0.87	0.45	2.3	1.89111111111111e-09	0.1	0.09	1.67	5	5	-1
1978	0.87	0.45	2.3	1.89111111111111e-09	0.1	0.09	1.68	5	5	-1
1979	0.87	0.45	2.3	1.89111111111111e-09	0.1	0.09	1.69	5	5	-1
1980	0.87	0.45	2.3	1.89111111111111e-09	0.1	0.09	1.7	5	5	-1
1981	0.87	0.45	2.3	1.89111111111111e-09	0.1	0.09	1.71	5	5	-1
1982	0.87	0.45	2.3	1.89111111111111e-09	0.1	0.09	1.72	5	5	-1
1983	0.87	0.45	2.3	1.89111111111111e-09	0.1	0.09	1.73	5	5	-1
1984	0.87	0.45	2.3	1.89111111111111e-09	0.1	0.09	1.74	5	5	-1
1985	0.87	0.45	2.3	1.89111111111111e-09	0.1	0.09	1.75	5	5	-1
1986	0.87	0.45	2.3	1.89111111111111e-09	0.1	0.09	1.76	5	5	-1
1987	0.87	0.45	2.3	1.89111111111111e-09	0.1	0.09	1.77	5	5	-1
1988	0.87	0.45	2.3	1.89111111111111e-09	0.1	0.09	1.78	5	5	-1
1989	0.87	0.45	2.3	1.89111111111111e-09	0.1	0.09	1.79	5	5	-1
1990	0.87	0.45	2.3	1.89111111111111e-09	0.1	0.09	1.8	5	5	-1
1991	0.87	0.45	2.3	1.89111111111111e-09	0.1	0.09	1.81	5	5	-1
1992	0.87	0.45	2.3	1.89111111111111e-09	0.1	0.09	1.82	5	5	-1
1993	0.87	0.45	2.3	1.89111111111111e-09	0.1	0.09	1.83	5	5	-1
1994	0.87	0.45	2.3	1.89111111111111e-09	0.1	0.09	1.84	5	5	-1
1995	0.87	0.45	2.3	1.89111111111111e-09	0.1	0.09	1.85	5	5	-1
1996	0.87	0.45	2.3	1.89111111111111e-09	0.1	0.09	1.86	5	5	-1
1997	0.87	0.45	2.3	1.89111111111111e-09	0.1	0.09	1.87	5	5	-1
1998	0.87	0.45	2.3	1.89111111111111e-09	0.1	0.09	1.88	5	5	-1
1999	0.87	0.45	2.3	1.89111111111111e-09	0.1	0.09	1.89	5	5	-1
2000	0.87	0.45	2.3	1.89111111111111e-09	0.1	0.09	1.9	5	5	-1
2001	0.87	0.45	2.3	1.89111111111111e-09	0.1	0.09	1.91	5	5	-1
2002	0.87	0.45	2.3	1.89111111111111e-09	0.1	0.09	1.92	5	5	-1
2003	0.87	0.45	2.3	1.89111111111111e-09	0.1	0.09	1.93	5	5	-1
2004	0.87	0.45	2.3	1.89111111111111e-09	0.1	0.09	1.94	5	5	-1
2005	0.87	0.45	2.3	1.89111111111111e-09	0.1	0.09	1.95	5	5	-1
2006	0.87	0.45	2.3	1.89111111111111e-09	0.1	0.09	1.96	5	5	-1
2007	0.87	0.45	2.3	1.89111111111111e-09	0.1	0.09	1.97	5	5	-1
2008	0.87	0.45	2.3	1.89111111111111e-09	0.1	0.09	1.98	5	5	-1
2009	0.87	0.45	2.3	1.89111111111111e-09	0.1	0.09	1.99	5	5	-1
2010	0.87	0.45	2.3	1.89111111111111e-09	0.1	0.09	2	5	5	-1
2011	0.87	0.45	2.3	1.89111111111111e-09	0.1	0.1	0	5	5	-1
2012	0.87	0.45	2.3	1.89111111111111e-09	0.1	0.1	0.01	5	5	-1
2013	0.87	0.45	2.3	1.89111111111111e-09	0.1	0.1	0.02	5	5	-1
2014	0.87	0.45	2.3	1.89111111111111e-09	0.1	0.1	0.03	5	5	-1
2015	0.87	0.45	2.3	1.89111111111111e-09	0.1	0.1	0.04	5	5	-1
2016	0.87	0.45	2.3	1.89111111111111e-09	0.1	0.1	0.05	5	5	-1
2017	0.87	0.45	2.3	1.89111111111111e-09	0.1	0.1	0.06	5	5	-1
2018	0.87	0.45	2.3	1.89111111111111e-09	0.1	0.1	0.07	5	5	-1
2019	0.87	0.45	2.3	1.89111111111111e-09	0.1	0.1	0.08	5	5	-1
2020	0.87	0.45	2.3	1.89111111111111e-09	0.1	0.1	0.09	5	5	-1
2021	0.87	0.45	2.3	1.89111111111111e-09	0.1	0.1	0.1	5	5	-1
2022	0.87	0.45	2.3	1.89111111111111e-09	0.1	0.1	0.11	5	5	-1
2023	0.87	0.45	2.3	1.89111111111111e-09	0.1	0.1	0.12	5	5	-1
2024	0.87	0.45	2.3	1.89111111111111e-09	0.1	0.1	0.13	5	5	-1
2025	0.87	0.45	2.3	1.89111111111111e-09	0.1	0.1	0.14	5	5	-1
2026	0.87	0.45	2.3	1.89111111111111e-09	0.1	0.1	0.15	5	5	-1
2027	0.87	0.45	2.3	1.89111111111111e-09	0.1	0.1	0.16	5	5	-1
2028	0.87	0.45	2.3	1.89111111111111e-09	0.1	0.1	0.17	5	5	-1
2029	0.87	0.45	2.3	1.89111111111111e-09	0.1	0.1	0.18	5	5	-1
2030	0.87	0.45	2.3	1.89111111111111e-09	0.1	0.1	0.19	5	5	-1
2031	0.87	0.45	2.3	1.89111111111111e-09	0.1	0.1	0.2	5	5	-1
2032	0.87	0.45	2.3	1.89111111111111e-09	0.1	0.1	0.21	5	5	-1
2033	0.87	0.45	2.3	1.89111111111111e-09	0.1	0.1	0.22	5	5	-1
2034	0.87	0.45	2.3	1.89111111111111e-09	0.1	0.1	0.23	5	5	-1
2035	0.87	0.45	2.3	1.89111111111111e-09	0.1	0.1	0.24	5	5	-1
2036	0.87	0.45	2.3	1.89111111111111e-09	0.1	0.1	0.25	5	5	-1
2037	0.87	0.45	2.3	1.89111111111111e-09	0.1	0.1	0.26	5	5	-1
2038	0.87	0.45	2.3	1.89111111111111e-09	0.1	0.1	0.27	5	5	-1
2039	0.87	0.45	2.3	1.89111111111111e-09	0.1	0.1	0.28	5	5	-1
2040	0.87	0.45	2.3	1.89111111111111e-09	0.1	0.1	0.29	5	5	-1
2041	0.87	0.45	2.3	1.89111111111111e-09	0.1	0.1	0.3	5	5	-1
2042	0.87	0.45	2.3	1.89111111111111e-09	0.1	0.1	0.31	5	5	-1
2043	0.87	0.45	2.3	1.89111111111111e-09	0.1	0.1	0.32	5	5	-1
2044	0.87	0.45	2.3	1.89111111111111e-09	0.1	0.1	0.33	5	5	-1
2045	0.87	0.45	2.3	1.89111111111111e-09	0.1	0.1	0.34	5	5	-1
2046	0.87	0.45	2.3	1.89111111111111e-09	0.1	0.1	0.35	5	5	-1
2047	0.87	0.45	2.3	1.89111111111111e-09	0.1	0.1	0.36	5	5	-1
2048	0.87	0.45	2.3	1.89111111111111e-09	0.1	0.1	0.37	5	5	-1
2049	0.87	0.45	2.3	1.89111111111111e-09	0.1	0.1	0.38	5	5	-1
2050	0.87	0.45	2.3	1.89111111111111e-09	0.1	0.1	0.39	5	5	-1
2051	0.87	0.45	2.3	1.89111111111111e-09	0.1	0.1	0.4	5	5	-1
2052	0.87	0.45	2.3	1.89111111111111e-09	0.1	0.1	0.41	5	5	-1
2053	0.87	0.45	2.3	1.89111111111111e-09	0.1	0.1	0.42	5	5	-1
2054	0.87	0.45	2.3	1.89111111111111e-09	0.1	0.1	0.43	5	5	-1
2055	0.87	0.45	2.3	1.89111111111111e-09	0.1	0.1	0.44	5	5	-1
2056	0.87	0.45	2.3	1.89111111111111e-09	0.1	0.1	0.45	5	5	-1
2057	0.87	0.45	2.3	1.89111111111111e-09	0.1	0.1	0.46	5	5	-1
2058	0.87	0.45	2.3	1.89111111111111e-09	0.1	0.1	0.47	5	5	-1
2059	0.87	0.45	2.3	1.89111111111111e-09	0.1	0.1	0.48	5	5	-1
2060	0.87	0.45	2.3	1.89111111111111e-09	0.1	0.1	0.49	5	5	-1
2061	0.87	0.45	2.3	1.89111111111111e-09	0.1	0.1	0.5	5	5	-1
2062	0.87	0.45	2.3	1.89111111111111e-09	0.1	0.1	0.51	5	5	-1
2063	0.87	0.45	2.3	1.89111111111111e-09	0.1	0.1	0.52	5	5	-1
2064	0.87	0.45	2.3	1.89111111111111e-09	0.1	0.1	0.53	5	5	-1
2065	0.87	0.45	2.3	1.89111111111111e-09	0.1	0.1	0.54	5	5	-1
2066	0.87	0.45	2.3	1.89111111111111e-09	0.1	0.1	0.55	5	5	-1
2067	0.87	0.45	2.3	1.89111111111111e-09	0.1	0.1	0.56	5	5	-1
2068	0.87	0.45	2.3	1.89111111111111e-09	0.1	0.1	0.57	5	5	-1
2069	0.87	0.45	2.3	1.89111111111111e-09	0.1	0.1	0.58	5	5	-1
2070	0.87	0.45	2.3	1.89111111111111e-09	0.1	0.1	0.59	5	5	-1
2071	0.87	0.45	2.3	1.89111111111111e-09	0.1	0.1	0.6	5	5	-1
2072	0.87	0.45	2.3	1.89111111111111e-09	0.1	0.1	0.61	5	5	-1
2073	0.87	0.45	2.3	1.89111111111111e-09	0.1	0.1	0.62	5	5	-1
2074	0.87	0.45	2.3	1.89111111111111e-09	0.1	0.1	0.63	5	5	-1
2075	0.87	0.45	2.3	1.89111111111111e-09	0.1	0.1	0.64	5	5	-1
2076	0.87	0.45	2.3	1.89111111111111e-09	0.1	0.1	0.65	5	5	-1
2077	0.87	0.45	2.3	1.89111111111111e-09	0.1	0.1	0.66	5	5	-1
2078	0.87	0.45	2.3	1.89111111111111e-09	0.1	0.1	0.67	5	5	-1
2079	0.87	0.45	2.3	1.89111111111111e-09	0.1	0.1	0.68	5	5	-1
2080	0.87	0.45	2.3	1.89111111111111e-09	0.1	0.1	0.69	5	5	-1
2081	0.87	0.45	2.3	1.89111111111111e-09	0.1	0.1	0.7	5	5	-1
2082	0.87	0.45	2.3	1.89111111111111e-09	0.1	0.1	0.71	5	5	-1
2083	0.87	0.45	2.3	1.89111111111111e-09	0.1	0.1	0.72	5	5	-1
2084	0.87	0.45	2.3	1.89111111111111e-09	0.1	0.1	0.73	5	5	-1
2085	0.87	0.45	2.3	1.89111111111111e-09	0.1	0.1	0.74	5	5	-1
2086	0.87	0.45	2.3	1.89111111111111e-09	0.1	0.1	0.75	5	5	-1
2087	0.87	0.45	2.3	1.89111111111111e-09	0.1	0.1	0.76	5	5	-1
2088	0.87	0.45	2.3	1.89111111111111e-09	0.1	0.1	0.77	5	5	-1
2089	0.87	0.45	2.3	1.89111111111111e-09	0.1	0.1	0.78	5	5	-1
2090	0.87	0.45	2.3	1.89111111111111e-09	0.1	0.1	0.79	5	5	-1
2091	0.87	0.45	2.3	1.89111111111111e-09	0.1	0.1	0.8	5	5	-1
2092	0.87	0.45	2.3	1.89111111111111e-09	0.1	0.1	0.81	5	5	-1
2093	0.87	0.45	2.3	1.89111111111111e-09	0.1	0.1	0.82	5	5	-1
2094	0.87	0.45	2.3	1.89111111111111e-09	0.1	0.1	0.83	5	5	-1
2095	0.87	0.45	2.3	1.89111111111111e-09	0.1	0.1	0.84	5	5	-1
2096	0.87	0.45	2.3	1.89111111111111e-09	0.1	0.1	0.85	5	5	-1
2097	0.87	0.45	2.3	1.89111111111111e-09	0.1	0.1	0.86	5	5	-1
2098	0.87	0.45	2.3	1.89111111111111e-09	0.1	0.1	0.87	5	5	-1
2099	0.87	0.45	2.3	1.89111111111111e-09	0.1	0.1	0.88	5	5	-1
2100	0.87	0.45	2.3	1.89111111111111e-09	0.1	0.1	0.89	5	5	-1
2101	0.87	0.45	2.3	1.89111111111111e-09	0.1	0.1	0.9	5	5	-1
2102	0.87	0.45	2.3	1.89111111111111e-09	0.1	0.1	0.91	5	5	-1
2103	0.87	0.45	2.3	1.89111111111111e-09	0.1	0.1	0.92	5	5	-1
2104	0.87	0.45	2.3	1.89111111111111e-09	0.1	0.1	0.93	5	5	-1
2105	0.87	0.45	2.3	1.89111111111111e-09	0.1	0.1	0.94	5	5	-1
2106	0.87	0.45	2.3	1.89111111111111e-09	0.1	0.1	0.95	5	5	-1
2107	0.87	0.45	2.3	1.89111111111111e-09	0.1	0.1	0.96	5	5	-1
2108	0.87	0.45	2.3	1.89111111111111e-09	0.1	0.1	0.97	5	5	-1
2109	0.87	0.45	2.3	1.89111111111111e-09	0.1	0.1	0.98	5	5	-1
2110	0.87	0.45	2.3	1.89111111111111e-09	0.1	0.1	0.99	5	5	-1
2111	0.87	0.45	2.3	1.89111111111111e-09	0.1	0.1	1	5	5	-1
2112	0.87	0.45	2.3	1.89111111111111e-09	0.1	0.1	1.01	5	5	-1
2113	0.87	0.45	2.3	1.89111111111111e-09	0.1	0.1	1.02	5	5	-1
2114	0.87	0.45	2.3	1.89111111111111e-09	0.1	0.1	1.03	5	5	-1
2115	0.87	0.45	2.3	1.89111111111111e-09	0.1	0.1	1.04	5	5	-1
2116	0.87	0.45	2.3	1.89111111111111e-09	0.1	0.1	1.05	5	5	-1
2117	0.87	0.45	2.3	1.89111111111111e-09	0.1	0.1	1.06	5	5	-1
2118	0.87	0.45	2.3	1.89111111111111e-09	0.1	0.1	1.07	5	5	-1
2119	0.87	0.45	2.3	1.89111111111111e-09	0.1	0.1	1.08	5	5	-1
2120	0.87	0.45	2.3	1.89111111111111e-09	0.1	0.1	1.09	5	5	-1
2121	0.87	0.45	2.3	1.89111111111111e-09	0.1	0.1	1.1	5	5	-1
2122	0.87	0.45	2.3	1.89111111111111e-09	0.1	0.1	1.11	5	5	-1
2123	0.87	0.45	2.3	1.89111111111111e-09	0.1	0.1	1.12	5	5	-1
2124	0.87	0.45	2.3	1.89111111111111e-09	0.1	0.1	1.13	5	5	-1
2125	0.87	0.45	2.3	1.89111111111111e-09	0.1	0.1	1.14	5	5	-1
2126	0.87	0.45	2.3	1.89111111111111e-09	0.1	0.1	1.15	5	5	-1
2127	0.87	0.45	2.3	1.89111111111111e-09	0.1	0.1	1.16	5	5	-1
2128	0.87	0.45	2.3	1.89111111111111e-09	0.1	0.1	1.17	5	5	-1
2129	0.87	0.45	2.3	1.89111111111111e-09	0.1	0.1	1.18	5	5	-1
2130	0.87	0.45	2.3	1.89111111111111e-09	0.1	0.1	1.19	5	5	-1
2131	0.87	0.45	2.3	1.89111111111111e-09	0.1	0.1	1.2	5	5	-1
2132	0.87	0.45	2.3	1.89111111111111e-09	0.1	0.1	1.21	5	5	-1
2133	0.87	0.45	2.3	1.89111111111111e-09	0.1	0.1	1.22	5	5	-1
2134	0.87	0.45	2.3	1.89111111111111e-09	0.1	0.1	1.23	5	5	-1
2135	0.87	0.45	2.3	1.89111111111111e-09	0.1	0.1	1.24	5	5	-1
2136	0.87	0.45	2.3	1.89111111111111e-09	0.1	0.1	1.25	5	5	-1
2137	0.87	0.45	2.3	1.89111111111111e-09	0.1	0.1	1.26	5	5	-1
2138	0.87	0.45	2.3	1.89111111111111e-09	0.1	0.1	1.27	5	5	-1
2139	0.87	0.45	2.3	1.89111111111111e-09	0.1	0.1	1.28	5	5	-1
2140	0.87	0.45	2.3	1.89111111111111e-09	0.1	0.1	1.29	5	5	-1
2141	0.87	0.45	2.3	1.89111111111111e-09	0.1	0.1	1.3	5	5	-1
2142	0.87	0.45	2.3	1.89111111111111e-09	0.1	0.1	1.31	5	5	-1
2143	0.87	0.45	2.3	1.89111111111111e-09	0.1	0.1	1.32	5	5	-1
2144	0.87	0.45	2.3	1.89111111111111e-09	0.1	0.1	1.33	5	5	-1
2145	0.87	0.45	2.3	1.89111111111111e-09	0.1	0.1	1.34	5	5	-1
2146	0.87	0.45	2.3	1.89111111111111e-09	0.1	0.1	1.35	5	5	-1
2147	0.87	0.45	2.3	1.89111111111111e-09	0.1	0.1	1.36	5	5	-1
2148	0.87	0.45	2.3	1.89111111111111e-09	0.1	0.1	1.37	5	5	-1
2149	0.87	0.45	2.3	1.89111111111111e-09	0.1	0.1	1.38	5	5	-1
2150	0.87	0.45	2.3	1.89111111111111e-09	0.1	0.1	1.39	5	5	-1
2151	0.87	0.45	2.3	1.89111111111111e-09	0.1	0.1	1.4	5	5	-1
2152	0.87	0.45	2.3	1.89111111111111e-09	0.1	0.1	1.41	5	5	-1
2153	0.87	0.45	2.3	1.89111111111111e-09	0.1	0.1	1.42	5	5	-1
2154	0.87	0.45	2.3	1.89111111111111e-09	0.1	0.1	1.43	5	5	-1
2155	0.87	0.45	2.3	1.89111111111111e-09	0.1	0.1	1.44	5	5	-1
2156	0.87	0.45	2.3	1.89111111111111e-09	0.1	0.1	1.45	5	5	-1
2157	0.87	0.45	2.3	1.89111111111111e-09	0.1	0.1	1.46	5	5	-1
2158	0.87	0.45	2.3	1.89111111111111e-09	0.1	0.1	1.47	5	5	-1
2159	0.87	0.45	2.3	1.89111111111111e-09	0.1	0.1	1.48	5	5	-1
2160	0.87	0.45	2.3	1.89111111111111e-09	0.1	0.1	1.49	5	5	-1
2161	0.87	0.45	2.3	1.89111111111111e-09	0.1	0.1	1.5	5	5	-1
2162	0.87	0.45	2.3	1.89111111111111e-09	0.1	0.1	1.51	5	5	-1
2163	0.87	0.45	2.3	1.89111111111111e-09	0.1	0.1	1.52	5	5	-1
2164	0.87	0.45	2.3	1.89111111111111e-09	0.1	0.1	1.53	5	5	-1
2165	0.87	0.45	2.3	1.89111111111111e-09	0.1	0.1	1.54	5	5	-1
2166	0.87	0.45	2.3	1.89111111111111e-09	0.1	0.1	1.55	5	5	-1
2167	0.87	0.45	2.3	1.89111111111111e-09	0.1	0.1	1.56	5	5	-1
2168	0.87	0.45	2.3	1.89111111111111e-09	0.1	0.1	1.57	5	5	-1
2169	0.87	0.45	2.3	1.89111111111111e-09	0.1	0.1	1.58	5	5	-1
2170	0.87	0.45	2.3	1.89111111111111e-09	0.1	0.1	1.59	5	5	-1
2171	0.87	0.45	2.3	1.89111111111111e-09	0.1	0.1	1.6	5	5	-1
2172	0.87	0.45	2.3	1.89111111111111e-09	0.1	0.1	1.61	5	5	-1
2173	0.87	0.45	2.3	1.89111111111111e-09	0.1	0.1	1.62	5	5	-1
2174	0.87	0.45	2.3	1.89111111111111e-09	0.1	0.1	1.63	5	5	-1
2175	0.87	0.45	2.3	1.89111111111111e-09	0.1	0.1	1.64	5	5	-1
2176	0.87	0.45	2.3	1.89111111111111e-09	0.1	0.1	1.65	5	5	-1
2177	0.87	0.45	2.3	1.89111111111111e-09	0.1	0.1	1.66	5	5	-1
2178	0.87	0.45	2.3	1.89111111111111e-09	0.1	0.1	1.67	5	5	-1
2179	0.87	0.45	2.3	1.89111111111111e-09	0.1	0.1	1.68	5	5	-1
2180	0.87	0.45	2.3	1.89111111111111e-09	0.1	0.1	1.69	5	5	-1
2181	0.87	0.45	2.3	1.89111111111111e-09	0.1	0.1	1.7	5	5	-1
2182	0.87	0.45	2.3	1.89111111111111e-09	0.1	0.1	1.71	5	5	-1
2183	0.87	0.45	2.3	1.89111111111111e-09	0.1	0.1	1.72	5	5	-1
2184	0.87	0.45	2.3	1.89111111111111e-09	0.1	0.1	1.73	5	5	-1
2185	0.87	0.45	2.3	1.89111111111111e-09	0.1	0.1	1.74	5	5	-1
2186	0.87	0.45	2.3	1.89111111111111e-09	0.1	0.1	1.75	5	5	-1
2187	0.87	0.45	2.3	1.89111111111111e-09	0.1	0.1	1.76	5	5	-1
2188	0.87	0.45	2.3	1.89111111111111e-09	0.1	0.1	1.77	5	5	-1
2189	0.87	0.45	2.3	1.89111111111111e-09	0.1	0.1	1.78	5	5	-1
2190	0.87	0.45	2.3	1.89111111111111e-09	0.1	0.1	1.79	5	5	-1
2191	0.87	0.45	2.3	1.89111111111111e-09	0.1	0.1	1.8	5	5	-1
2192	0.87	0.45	2.3	1.89111111111111e-09	0.1	0.1	1.81	5	5	-1
2193	0.87	0.45	2.3	1.89111111111111e-09	0.1	0.1	1.82	5	5	-1
2194	0.87	0.45	2.3	1.89111111111111e-09	0.1	0.1	1.83	5	5	-1
2195	0.87	0.45	2.3	1.89111111111111e-09	0.1	0.1	1.84	5	5	-1
2196	0.87	0.45	2.3	1.89111111111111e-09	0.1	0.1	1.85	5	5	-1
2197	0.87	0.45	2.3	1.89111111111111e-09	0.1	0.1	1.86	5	5	-1
2198	0.87	0.45	2.3	1.89111111111111e-09	0.1	0.1	1.87	5	5	-1
2199	0.87	0.45	2.3	1.89111111111111e-09	0.1	0.1	1.88	5	5	-1
2200	0.87	0.45	2.3	1.89111111111111e-09	0.1	0.1	1.89	5	5	-1
2201	0.87	0.45	2.3	1.89111111111111e-09	0.1	0.1	1.9	5	5	-1
2202	0.87	0.45	2.3	1.89111111111111e-09	0.1	0.1	1.91	5	5	-1
2203	0.87	0.45	2.3	1.89111111111111e-09	0.1	0.1	1.92	5	5	-1
2204	0.87	0.45	2.3	1.89111111111111e-09	0.1	0.1	1.93	5	5	-1
2205	0.87	0.45	2.3	1.89111111111111e-09	0.1	0.1	1.94	5	5	-1
2206	0.87	0.45	2.3	1.89111111111111e-09	0.1	0.1	1.95	5	5	-1
2207	0.87	0.45	2.3	1.89111111111111e-09	0.1	0.1	1.96	5	5	-1
2208	0.87	0.45	2.3	1.89111111111111e-09	0.1	0.1	1.97	5	5	-1
2209	0.87	0.45	2.3	1.89111111111111e-09	0.1	0.1	1.98	5	5	-1
2210	0.87	0.45	2.3	1.89111111111111e-09	0.1	0.1	1.99	5	5	-1
2211	0.87	0.45	2.3	1.89111111111111e-09	0.1	0.1	2	5	5	-1
2212	0.87	0.45	2.3	1.89111111111111e-09	0.1	0.11	0	5	5	-1
2213	0.87	0.45	2.3	1.89111111111111e-09	0.1	0.11	0.01	5	5	-1
2214	0.87	0.45	2.3	1.89111111111111e-09	0.1	0.11	0.02	5	5	-1
2215	0.87	0.45	2.3	1.89111111111111e-09	0.1	0.11	0.03	5	5	-1
2216	0.87	0.45	2.3	1.89111111111111e-09	0.1	0.11	0.04	5	5	-1
2217	0.87	0.45	2.3	1.89111111111111e-09	0.1	0.11	0.05	5	5	-1
2218	0.87	0.45	2.3	1.89111111111111e-09	0.1	0.11	0.06	5	5	-1
2219	0.87	0.45	2.3	1.89111111111111e-09	0.1	0.11	0.07	5	5	-1
2220	0.87	0.45	2.3	1.89111111111111e-09	0.1	0.11	0.08	5	5	-1
2221	0.87	0.45	2.3	1.89111111111111e-09	0.1	0.11	0.09	5	5	-1
2222	0.87	0.45	2.3	1.89111111111111e-09	0.1	0.11	0.1	5	5	-1
2223	0.87	0.45	2.3	1.89111111111111e-09	0.1	0.11	0.11	5	5	-1
2224	0.87	0.45	2.3	1.89111111111111e-09	0.1	0.11	0.12	5	5	-1
2225	0.87	0.45	2.3	1.89111111111111e-09	0.1	0.11	0.13	5	5	-1
2226	0.87	0.45	2.3	1.89111111111111e-09	0.1	0.11	0.14	5	5	-1
2227	0.87	0.45	2.3	1.89111111111111e-09	0.1	0.11	0.15	5	5	-1
2228	0.87	0.45	2.3	1.89111111111111e-09	0.1	0.11	0.16	5	5	-1
2229	0.87	0.45	2.3	1.89111111111111e-09	0.1	0.11	0.17	5	5	-1
2230	0.87	0.45	2.3	1.89111111111111e-09	0.1	0.11	0.18	5	5	-1
2231	0.87	0.45	2.3	1.89111111111111e-09	0.1	0.11	0.19	5	5	-1
2232	0.87	0.45	2.3	1.89111111111111e-09	0.1	0.11	0.2	5	5	-1
2233	0.87	0.45	2.3	1.89111111111111e-09	0.1	0.11	0.21	5	5	-1
2234	0.87	0.45	2.3	1.89111111111111e-09	0.1	0.11	0.22	5	5	-1
2235	0.87	0.45	2.3	1.89111111111111e-09	0.1	0.11	0.23	5	5	-1
2236	0.87	0.45	2.3	1.89111111111111e-09	0.1	0.11	0.24	5	5	-1
2237	0.87	0.45	2.3	1.89111111111111e-09	0.1	0.11	0.25	5	5	-1
2238	0.87	0.45	2.3	1.89111111111111e-09	0.1	0.11	0.26	5	5	-1
2239	0.87	0.45	2.3	1.89111111111111e-09	0.1	0.11	0.27	5	5	-1
2240	0.87	0.45	2.3	1.89111111111111e-09	0.1	0.11	0.28	5	5	-1
2241	0.87	0.45	2.3	1.89111111111111e-09	0.1	0.11	0.29	5	5	-1
2242	0.87	0.45	2.3	1.89111111111111e-09	0.1	0.11	0.3	5	5	-1
2243	0.87	0.45	2.3	1.89111111111111e-09	0.1	0.11	0.31	5	5	-1
2244	0.87	0.45	2.3	1.89111111111111e-09	0.1	0.11	0.32	5	5	-1
2245	0.87	0.45	2.3	1.89111111111111e-09	0.1	0.11	0.33	5	5	-1
2246	0.87	0.45	2.3	1.89111111111111e-09	0.1	0.11	0.34	5	5	-1
2247	0.87	0.45	2.3	1.89111111111111e-09	0.1	0.11	0.35	5	5	-1
2248	0.87	0.45	2.3	1.89111111111111e-09	0.1	0.11	0.36	5	5	-1
2249	0.87	0.45	2.3	1.89111111111111e-09	0.1	0.11	0.37	5	5	-1
2250	0.87	0.45	2.3	1.89111111111111e-09	0.1	0.11	0.38	5	5	-1
2251	0.87	0.45	2.3	1.89111111111111e-09	0.1	0.11	0.39	5	5	-1
2252	0.87	0.45	2.3	1.89111111111111e-09	0.1	0.11	0.4	5	5	-1
2253	0.87	0.45	2.3	1.89111111111111e-09	0.1	0.11	0.41	5	5	-1
2254	0.87	0.45	2.3	1.89111111111111e-09	0.1	0.11	0.42	5	5	-1
2255	0.87	0.45	2.3	1.89111111111111e-09	0.1	0.11	0.43	5	5	-1
2256	0.87	0.45	2.3	1.89111111111111e-09	0.1	0.11	0.44	5	5	-1
2257	0.87	0.45	2.3	1.89111111111111e-09	0.1	0.11	0.45	5	5	-1
2258	0.87	0.45	2.3	1.89111111111111e-09	0.1	0.11	0.46	5	5	-1
2259	0.87	0.45	2.3	1.89111111111111e-09	0.1	0.11	0.47	5	5	-1
2260	0.87	0.45	2.3	1.89111111111111e-09	0.1	0.11	0.48	5	5	-1
2261	0.87	0.45	2.3	1.89111111111111e-09	0.1	0.11	0.49	5	5	-1
2262	0.87	0.45	2.3	1.89111111111111e-09	0.1	0.11	0.5	5	5	-1
2263	0.87	0.45	2.3	1.89111111111111e-09	0.1	0.11	0.51	5	5	-1
2264	0.87	0.45	2.3	1.89111111111111e-09	0.1	0.11	0.52	5	5	-1
2265	0.87	0.45	2.3	1.89111111111111e-09	0.1	0.11	0.53	5	5	-1
2266	0.87	0.45	2.3	1.89111111111111e-09	0.1	0.11	0.54	5	5	-1
2267	0.87	0.45	2.3	1.89111111111111e-09	0.1	0.11	0.55	5	5	-1
2268	0.87	0.45	2.3	1.89111111111111e-09	0.1	0.11	0.56	5	5	-1
2269	0.87	0.45	2.3	1.89111111111111e-09	0.1	0.11	0.57	5	5	-1
2270	0.87	0.45	2.3	1.89111111111111e-09	0.1	0.11	0.58	5	5	-1
2271	0.87	0.45	2.3	1.89111111111111e-09	0.1	0.11	0.59	5	5	-1
2272	0.87	0.45	2.3	1.89111111111111e-09	0.1	0.11	0.6	5	5	-1
2273	0.87	0.45	2.3	1.89111111111111e-09	0.1	0.11	0.61	5	5	-1
2274	0.87	0.45	2.3	1.89111111111111e-09	0.1	0.11	0.62	5	5	-1
2275	0.87	0.45	2.3	1.89111111111111e-09	0.1	0.11	0.63	5	5	-1
2276	0.87	0.45	2.3	1.89111111111111e-09	0.1	0.11	0.64	5	5	-1
2277	0.87	0.45	2.3	1.89111111111111e-09	0.1	0.11	0.65	5	5	-1
2278	0.87	0.45	2.3	1.89111111111111e-09	0.1	0.11	0.66	5	5	-1
2279	0.87	0.45	2.3	1.89111111111111e-09	0.1	0.11	0.67	5	5	-1
2280	0.87	0.45	2.3	1.89111111111111e-09	0.1	0.11	0.68	5	5	-1
2281	0.87	0.45	2.3	1.89111111111111e-09	0.1	0.11	0.69	5	5	-1
2282	0.87	0.45	2.3	1.89111111111111e-09	0.1	0.11	0.7	5	5	-1
2283	0.87	0.45	2.3	1.89111111111111e-09	0.1	0.11	0.71	5	5	-1
2284	0.87	0.45	2.3	1.89111111111111e-09	0.1	0.11	0.72	5	5	-1
2285	0.87	0.45	2.3	1.89111111111111e-09	0.1	0.11	0.73	5	5	-1
2286	0.87	0.45	2.3	1.89111111111111e-09	0.1	0.11	0.74	5	5	-1
2287	0.87	0.45	2.3	1.89111111111111e-09	0.1	0.11	0.75	5	5	-1
2288	0.87	0.45	2.3	1.89111111111111e-09	0.1	0.11	0.76	5	5	-1
2289	0.87	0.45	2.3	1.89111111111111e-09	0.1	0.11	0.77	5	5	-1
2290	0.87	0.45	2.3	1.89111111111111e-09	0.1	0.11	0.78	5	5	-1
2291	0.87	0.45	2.3	1.89111111111111e-09	0.1	0.11	0.79	5	5	-1
2292	0.87	0.45	2.3	1.89111111111111e-09	0.1	0.11	0.8	5	5	-1
2293	0.87	0.45	2.3	1.89111111111111e-09	0.1	0.11	0.81	5	5	-1
2294	0.87	0.45	2.3	1.89111111111111e-09	0.1	0.11	0.82	5	5	-1
2295	0.87	0.45	2.3	1.89111111111111e-09	0.1	0.11	0.83	5	5	-1
2296	0.87	0.45	2.3	1.89111111111111e-09	0.1	0.11	0.84	5	5	-1
2297	0.87	0.45	2.3	1.89111111111111e-09	0.1	0.11	0.85	5	5	-1
2298	0.87	0.45	2.3	1.89111111111111e-09	0.1	0.11	0.86	5	5	-1
2299	0.87	0.45	2.3	1.89111111111111e-09	0.1	0.11	0.87	5	5	-1
2300	0.87	0.45	2.3	1.89111111111111e-09	0.1	0.11	0.88	5	5	-1
2301	0.87	0.45	2.3	1.89111111111111e-09	0.1	0.11	0.89	5	5	-1
2302	0.87	0.45	2.3	1.89111111111111e-09	0.1	0.11	0.9	5	5	-1
2303	0.87	0.45	2.3	1.89111111111111e-09	0.1	0.11	0.91	5	5	-1
2304	0.87	0.45	2.3	1.89111111111111e-09	0.1	0.11	0.92	5	5	-1
2305	0.87	0.45	2.3	1.89111111111111e-09	0.1	0.11	0.93	5	5	-1
2306	0.87	0.45	2.3	1.89111111111111e-09	0.1	0.11	0.94	5	5	-1
2307	0.87	0.45	2.3	1.89111111111111e-09	0.1	0.11	0.95	5	5	-1
2308	0.87	0.45	2.3	1.89111111111111e-09	0.1	0.11	0.96	5	5	-1
2309	0.87	0.45	2.3	1.89111111111111e-09	0.1	0.11	0.97	5	5	-1
2310	0.87	0.45	2.3	1.89111111111111e-09	0.1	0.11	0.98	5	5	-1
2311	0.87	0.45	2.3	1.89111111111111e-09	0.1	0.11	0.99	5	5	-1
2312	0.87	0.45	2.3	1.89111111111111e-09	0.1	0.11	1	5	5	-1
2313	0.87	0.45	2.3	1.89111111111111e-09	0.1	0.11	1.01	5	5	-1
2314	0.87	0.45	2.3	1.89111111111111e-09	0.1	0.11	1.02	5	5	-1
2315	0.87	0.45	2.3	1.89111111111111e-09	0.1	0.11	1.03	5	5	-1
2316	0.87	0.45	2.3	1.89111111111111e-09	0.1	0.11	1.04	5	5	-1
2317	0.87	0.45	2.3	1.89111111111111e-09	0.1	0.11	1.05	5	5	-1
2318	0.87	0.45	2.3	1.89111111111111e-09	0.1	0.11	1.06	5	5	-1
2319	0.87	0.45	2.3	1.89111111111111e-09	0.1	0.11	1.07	5	5	-1
2320	0.87	0.45	2.3	1.89111111111111e-09	0.1	0.11	1.08	5	5	-1
2321	0.87	0.45	2.3	1.89111111111111e-09	0.1	0.11	1.09	5	5	-1
2322	0.87	0.45	2.3	1.89111111111111e-09	0.1	0.11	1.1	5	5	-1
2323	0.87	0.45	2.3	1.89111111111111e-09	0.1	0.11	1.11	5	5	-1
2324	0.87	0.45	2.3	1.89111111111111e-09	0.1	0.11	1.12	5	5	-1
2325	0.87	0.45	2.3	1.89111111111111e-09	0.1	0.11	1.13	5	5	-1
2326	0.87	0.45	2.3	1.89111111111111e-09	0.1	0.11	1.14	5	5	-1
2327	0.87	0.45	2.3	1.89111111111111e-09	0.1	0.11	1.15	5	5	-1
2328	0.87	0.45	2.3	1.89111111111111e-09	0.1	0.11	1.16	5	5	-1
2329	0.87	0.45	2.3	1.89111111111111e-09	0.1	0.11	1.17	5	5	-1
2330	0.87	0.45	2.3	1.89111111111111e-09	0.1	0.11	1.18	5	5	-1
2331	0.87	0.45	2.3	1.89111111111111e-09	0.1	0.11	1.19	5	5	-1
2332	0.87	0.45	2.3	1.89111111111111e-09	0.1	0.11	1.2	5	5	-1
2333	0.87	0.45	2.3	1.89111111111111e-09	0.1	0.11	1.21	5	5	-1
2334	0.87	0.45	2.3	1.89111111111111e-09	0.1	0.11	1.22	5	5	-1
2335	0.87	0.45	2.3	1.89111111111111e-09	0.1	0.11	1.23	5	5	-1
2336	0.87	0.45	2.3	1.89111111111111e-09	0.1	0.11	1.24	5	5	-1
2337	0.87	0.45	2.3	1.89111111111111e-09	0.1	0.11	1.25	5	5	-1
2338	0.87	0.45	2.3	1.89111111111111e-09	0.1	0.11	1.26	5	5	-1
2339	0.87	0.45	2.3	1.89111111111111e-09	0.1	0.11	1.27	5	5	-1
2340	0.87	0.45	2.3	1.89111111111111e-09	0.1	0.11	1.28	5	5	-1
2341	0.87	0.45	2.3	1.89111111111111e-09	0.1	0.11	1.29	5	5	-1
2342	0.87	0.45	2.3	1.89111111111111e-09	0.1	0.11	1.3	5	5	-1
2343	0.87	0.45	2.3	1.89111111111111e-09	0.1	0.11	1.31	5	5	-1
2344	0.87	0.45	2.3	1.89111111111111e-09	0.1	0.11	1.32	5	5	-1
2345	0.87	0.45	2.3	1.89111111111111e-09	0.1	0.11	1.33	5	5	-1
2346	0.87	0.45	2.3	1.89111111111111e-09	0.1	0.11	1.34	5	5	-1
2347	0.87	0.45	2.3	1.89111111111111e-09	0.1	0.11	1.35	5	5	-1
2348	0.87	0.45	2.3	1.89111111111111e-09	0.1	0.11	1.36	5	5	-1
2349	0.87	0.45	2.3	1.89111111111111e-09	0.1	0.11	1.37	5	5	-1
2350	0.87	0.45	2.3	1.89111111111111e-09	0.1	0.11	1.38	5	5	-1
2351	0.87	0.45	2.3	1.89111111111111e-09	0.1	0.11	1.39	5	5	-1
2352	0.87	0.45	2.3	1.89111111111111e-09	0.1	0.11	1.4	5	5	-1
2353	0.87	0.45	2.3	1.89111111111111e-09	0.1	0.11	1.41	5	5	-1
2354	0.87	0.45	2.3	1.89111111111111e-09	0.1	0.11	1.42	5	5	-1
2355	0.87	0.45	2.3	1.89111111111111e-09	0.1	0.11	1.43	5	5	-1
2356	0.87	0.45	2.3	1.89111111111111e-09	0.1	0.11	1.44	5	5	-1
2357	0.87	0.45	2.3	1.89111111111111e-09	0.1	0.11	1.45	5	5	-1
2358	0.87	0.45	2.3	1.89111111111111e-09	0.1	0.11	1.46	5	5	-1
2359	0.87	0.45	2.3	1.89111111111111e-09	0.1	0.11	1.47	5	5	-1
2360	0.87	0.45	2.3	1.89111111111111e-09	0.1	0.11	1.48	5	5	-1
2361	0.87	0.45	2.3	1.89111111111111e-09	0.1	0.11	1.49	5	5	-1
2362	0.87	0.45	2.3	1.89111111111111e-09	0.1	0.11	1.5	5	5	-1
2363	0.87	0.45	2.3	1.89111111111111e-09	0.1	0.11	1.51	5	5	-1
2364	0.87	0.45	2.3	1.89111111111111e-09	0.1	0.11	1.52	5	5	-1
2365	0.87	0.45	2.3	1.89111111111111e-09	0.1	0.11	1.53	5	5	-1
2366	0.87	0.45	2.3	1.89111111111111e-09	0.1	0.11	1.54	5	5	-1
2367	0.87	0.45	2.3	1.89111111111111e-09	0.1	0.11	1.55	5	5	-1
2368	0.87	0.45	2.3	1.89111111111111e-09	0.1	0.11	1.56	5	5	-1
2369	0.87	0.45	2.3	1.89111111111111e-09	0.1	0.11	1.57	5	5	-1
2370	0.87	0.45	2.3	1.89111111111111e-09	0.1	0.11	1.58	5	5	-1
2371	0.87	0.45	2.3	1.89111111111111e-09	0.1	0.11	1.59	5	5	-1
2372	0.87	0.45	2.3	1.89111111111111e-09	0.1	0.11	1.6	5	5	-1
2373	0.87	0.45	2.3	1.89111111111111e-09	0.1	0.11	1.61	5	5	-1
2374	0.87	0.45	2.3	1.89111111111111e-09	0.1	0.11	1.62	5	5	-1
2375	0.87	0.45	2.3	1.89111111111111e-09	0.1	0.11	1.63	5	5	-1
2376	0.87	0.45	2.3	1.89111111111111e-09	0.1	0.11	1.64	5	5	-1
2377	0.87	0.45	2.3	1.89111111111111e-09	0.1	0.11	1.65	5	5	-1
2378	0.87	0.45	2.3	1.89111111111111e-09	0.1	0.11	1.66	5	5	-1
2379	0.87	0.45	2.3	1.89111111111111e-09	0.1	0.11	1.67	5	5	-1
2380	0.87	0.45	2.3	1.89111111111111e-09	0.1	0.11	1.68	5	5	-1
2381	0.87	0.45	2.3	1.89111111111111e-09	0.1	0.11	1.69	5	5	-1
2382	0.87	0.45	2.3	1.89111111111111e-09	0.1	0.11	1.7	5	5	-1
2383	0.87	0.45	2.3	1.89111111111111e-09	0.1	0.11	1.71	5	5	-1
2384	0.87	0.45	2.3	1.89111111111111e-09	0.1	0.11	1.72	5	5	-1
2385	0.87	0.45	2.3	1.89111111111111e-09	0.1	0.11	1.73	5	5	-1
2386	0.87	0.45	2.3	1.89111111111111e-09	0.1	0.11	1.74	5	5	-1
2387	0.87	0.45	2.3	1.89111111111111e-09	0.1	0.11	1.75	5	5	-1
2388	0.87	0.45	2.3	1.89111111111111e-09	0.1	0.11	1.76	5	5	-1
2389	0.87	0.45	2.3	1.89111111111111e-09	0.1	0.11	1.77	5	5	-1
2390	0.87	0.45	2.3	1.89111111111111e-09	0.1	0.11	1.78	5	5	-1
2391	0.87	0.45	2.3	1.89111111111111e-09	0.1	0.11	1.79	5	5	-1
2392	0.87	0.45	2.3	1.89111111111111e-09	0.1	0.11	1.8	5	5	-1
2393	0.87	0.45	2.3	1.89111111111111e-09	0.1	0.11	1.81	5	5	-1
2394	0.87	0.45	2.3	1.89111111111111e-09	0.1	0.11	1.82	5	5	-1
2395	0.87	0.45	2.3	1.89111111111111e-09	0.1	0.11	1.83	5	5	-1
2396	0.87	0.45	2.3	1.89111111111111e-09	0.1	0.11	1.84	5	5	-1
2397	0.87	0.45	2.3	1.89111111111111e-09	0.1	0.11	1.85	5	5	-1
2398	0.87	0.45	2.3	1.89111111111111e-09	0.1	0.11	1.86	5	5	-1
2399	0.87	0.45	2.3	1.89111111111111e-09	0.1	0.11	1.87	5	5	-1
2400	0.87	0.45	2.3	1.89111111111111e-09	0.1	0.11	1.88	5	5	-1
2401	0.87	0.45	2.3	1.89111111111111e-09	0.1	0.11	1.89	5	5	-1
2402	0.87	0.45	2.3	1.89111111111111e-09	0.1	0.11	1.9	5	5	-1
2403	0.87	0.45	2.3	1.89111111111111e-09	0.1	0.11	1.91	5	5	-1
2404	0.87	0.45	2.3	1.89111111111111e-09	0.1	0.11	1.92	5	5	-1
2405	0.87	0.45	2.3	1.89111111111111e-09	0.1	0.11	1.93	5	5	-1
2406	0.87	0.45	2.3	1.89111111111111e-09	0.1	0.11	1.94	5	5	-1
2407	0.87	0.45	2.3	1.89111111111111e-09	0.1	0.11	1.95	5	5	-1
2408	0.87	0.45	2.3	1.89111111111111e-09	0.1	0.11	1.96	5	5	-1
2409	0.87	0.45	2.3	1.89111111111111e-09	0.1	0.11	1.97	5	5	-1
2410	0.87	0.45	2.3	1.89111111111111e-09	0.1	0.11	1.98	5	5	-1
2411	0.87	0.45	2.3	1.89111111111111e-09	0.1	0.11	1.99	5	5	-1
2412	0.87	0.45	2.3	1.89111111111111e-09	0.1	0.11	2	5	5	-1
2413	0.87	0.45	2.3	1.89111111111111e-09	0.1	0.12	0	5	5	-1
2414	0.87	0.45	2.3	1.89111111111111e-09	0.1	0.12	0.01	5	5	-1
2415	0.87	0.45	2.3	1.89111111111111e-09	0.1	0.12	0.02	5	5	-1
2416	0.87	0.45	2.3	1.89111111111111e-09	0.1	0.12	0.03	5	5	-1
2417	0.87	0.45	2.3	1.89111111111111e-09	0.1	0.12	0.04	5	5	-1
2418	0.87	0.45	2.3	1.89111111111111e-09	0.1	0.12	0.05	5	5	-1
2419	0.87	0.45	2.3	1.89111111111111e-09	0.1	0.12	0.06	5	5	-1
2420	0.87	0.45	2.3	1.89111111111111e-09	0.1	0.12	0.07	5	5	-1
2421	0.87	0.45	2.3	1.89111111111111e-09	0.1	0.12	0.08	5	5	-1
2422	0.87	0.45	2.3	1.89111111111111e-09	0.1	0.12	0.09	5	5	-1
2423	0.87	0.45	2.3	1.89111111111111e-09	0.1	0.12	0.1	5	5	-1
2424	0.87	0.45	2.3	1.89111111111111e-09	0.1	0.12	0.11	5	5	-1
2425	0.87	0.45	2.3	1.89111111111111e-09	0.1	0.12	0.12	5	5	-1
2426	0.87	0.45	2.3	1.89111111111111e-09	0.1	0.12	0.13	5	5	-1
2427	0.87	0.45	2.3	1.89111111111111e-09	0.1	0.12	0.14	5	5	-1
2428	0.87	0.45	2.3	1.89111111111111e-09	0.1	0.12	0.15	5	5	-1
2429	0.87	0.45	2.3	1.89111111111111e-09	0.1	0.12	0.16	5	5	-1
2430	0.87	0.45	2.3	1.89111111111111e-09	0.1	0.12	0.17	5	5	-1
2431	0.87	0.45	2.3	1.89111111111111e-09	0.1	0.12	0.18	5	5	-1
2432	0.87	0.45	2.3	1.89111111111111e-09	0.1	0.12	0.19	5	5	-1
2433	0.87	0.45	2.3	1.89111111111111e-09	0.1	0.12	0.2	5	5	-1
2434	0.87	0.45	2.3	1.89111111111111e-09	0.1	0.12	0.21	5	5	-1
2435	0.87	0.45	2.3	1.89111111111111e-09	0.1	0.12	0.22	5	5	-1
2436	0.87	0.45	2.3	1.89111111111111e-09	0.1	0.12	0.23	5	5	-1
2437	0.87	0.45	2.3	1.89111111111111e-09	0.1	0.12	0.24	5	5	-1
2438	0.87	0.45	2.3	1.89111111111111e-09	0.1	0.12	0.25	5	5	-1
2439	0.87	0.45	2.3	1.89111111111111e-09	0.1	0.12	0.26	5	5	-1
2440	0.87	0.45	2.3	1.89111111111111e-09	0.1	0.12	0.27	5	5	-1
2441	0.87	0.45	2.3	1.89111111111111e-09	0.1	0.12	0.28	5	5	-1
2442	0.87	0.45	2.3	1.89111111111111e-09	0.1	0.12	0.29	5	5	-1
2443	0.87	0.45	2.3	1.89111111111111e-09	0.1	0.12	0.3	5	5	-1
2444	0.87	0.45	2.3	1.89111111111111e-09	0.1	0.12	0.31	5	5	-1
2445	0.87	0.45	2.3	1.89111111111111e-09	0.1	0.12	0.32	5	5	-1
2446	0.87	0.45	2.3	1.89111111111111e-09	0.1	0.12	0.33	5	5	-1
2447	0.87	0.45	2.3	1.89111111111111e-09	0.1	0.12	0.34	5	5	-1
2448	0.87	0.45	2.3	1.89111111111111e-09	0.1	0.12	0.35	5	5	-1
2449	0.87	0.45	2.3	1.89111111111111e-09	0.1	0.12	0.36	5	5	-1
2450	0.87	0.45	2.3	1.89111111111111e-09	0.1	0.12	0.37	5	5	-1
2451	0.87	0.45	2.3	1.89111111111111e-09	0.1	0.12	0.38	5	5	-1
2452	0.87	0.45	2.3	1.89111111111111e-09	0.1	0.12	0.39	5	5	-1
2453	0.87	0.45	2.3	1.89111111111111e-09	0.1	0.12	0.4	5	5	-1
2454	0.87	0.45	2.3	1.89111111111111e-09	0.1	0.12	0.41	5	5	-1
2455	0.87	0.45	2.3	1.89111111111111e-09	0.1	0.12	0.42	5	5	-1
2456	0.87	0.45	2.3	1.89111111111111e-09	0.1	0.12	0.43	5	5	-1
2457	0.87	0.45	2.3	1.89111111111111e-09	0.1	0.12	0.44	5	5	-1
2458	0.87	0.45	2.3	1.89111111111111e-09	0.1	0.12	0.45	5	5	-1
2459	0.87	0.45	2.3	1.89111111111111e-09	0.1	0.12	0.46	5	5	-1
2460	0.87	0.45	2.3	1.89111111111111e-09	0.1	0.12	0.47	5	5	-1
2461	0.87	0.45	2.3	1.89111111111111e-09	0.1	0.12	0.48	5	5	-1
2462	0.87	0.45	2.3	1.89111111111111e-09	0.1	0.12	0.49	5	5	-1
2463	0.87	0.45	2.3	1.89111111111111e-09	0.1	0.12	0.5	5	5	-1
2464	0.87	0.45	2.3	1.89111111111111e-09	0.1	0.12	0.51	5	5	-1
2465	0.87	0.45	2.3	1.89111111111111e-09	0.1	0.12	0.52	5	5	-1
2466	0.87	0.45	2.3	1.89111111111111e-09	0.1	0.12	0.53	5	5	-1
2467	0.87	0.45	2.3	1.89111111111111e-09	0.1	0.12	0.54	5	5	-1
2468	0.87	0.45	2.3	1.89111111111111e-09	0.1	0.12	0.55	5	5	-1
2469	0.87	0.45	2.3	1.89111111111111e-09	0.1	0.12	0.56	5	5	-1
2470	0.87	0.45	2.3	1.89111111111111e-09	0.1	0.12	0.57	5	5	-1
2471	0.87	0.45	2.3	1.89111111111111e-09	0.1	0.12	0.58	5	5	-1
2472	0.87	0.45	2.3	1.89111111111111e-09	0.1	0.12	0.59	5	5	-1
2473	0.87	0.45	2.3	1.89111111111111e-09	0.1	0.12	0.6	5	5	-1
2474	0.87	0.45	2.3	1.89111111111111e-09	0.1	0.12	0.61	5	5	-1
2475	0.87	0.45	2.3	1.89111111111111e-09	0.1	0.12	0.62	5	5	-1
2476	0.87	0.45	2.3	1.89111111111111e-09	0.1	0.12	0.63	5	5	-1
2477	0.87	0.45	2.3	1.89111111111111e-09	0.1	0.12	0.64	5	5	-1
2478	0.87	0.45	2.3	1.89111111111111e-09	0.1	0.12	0.65	5	5	-1
2479	0.87	0.45	2.3	1.89111111111111e-09	0.1	0.12	0.66	5	5	-1
2480	0.87	0.45	2.3	1.89111111111111e-09	0.1	0.12	0.67	5	5	-1
2481	0.87	0.45	2.3	1.89111111111111e-09	0.1	0.12	0.68	5	5	-1
2482	0.87	0.45	2.3	1.89111111111111e-09	0.1	0.12	0.69	5	5	-1
2483	0.87	0.45	2.3	1.89111111111111e-09	0.1	0.12	0.7	5	5	-1
2484	0.87	0.45	2.3	1.89111111111111e-09	0.1	0.12	0.71	5	5	-1
2485	0.87	0.45	2.3	1.89111111111111e-09	0.1	0.12	0.72	5	5	-1
2486	0.87	0.45	2.3	1.89111111111111e-09	0.1	0.12	0.73	5	5	-1
2487	0.87	0.45	2.3	1.89111111111111e-09	0.1	0.12	0.74	5	5	-1
2488	0.87	0.45	2.3	1.89111111111111e-09	0.1	0.12	0.75	5	5	-1
2489	0.87	0.45	2.3	1.89111111111111e-09	0.1	0.12	0.76	5	5	-1
2490	0.87	0.45	2.3	1.89111111111111e-09	0.1	0.12	0.77	5	5	-1
2491	0.87	0.45	2.3	1.89111111111111e-09	0.1	0.12	0.78	5	5	-1
2492	0.87	0.45	2.3	1.89111111111111e-09	0.1	0.12	0.79	5	5	-1
2493	0.87	0.45	2.3	1.89111111111111e-09	0.1	0.12	0.8	5	5	-1
2494	0.87	0.45	2.3	1.89111111111111e-09	0.1	0.12	0.81	5	5	-1
2495	0.87	0.45	2.3	1.89111111111111e-09	0.1	0.12	0.82	5	5	-1
2496	0.87	0.45	2.3	1.89111111111111e-09	0.1	0.12	0.83	5	5	-1
2497	0.87	0.45	2.3	1.89111111111111e-09	0.1	0.12	0.84	5	5	-1
2498	0.87	0.45	2.3	1.89111111111111e-09	0.1	0.12	0.85	5	5	-1
2499	0.87	0.45	2.3	1.89111111111111e-09	0.1	0.12	0.86	5	5	-1
2500	0.87	0.45	2.3	1.89111111111111e-09	0.1	0.12	0.87	5	5	-1
2501	0.87	0.45	2.3	1.89111111111111e-09	0.1	0.12	0.88	5	5	-1
2502	0.87	0.45	2.3	1.89111111111111e-09	0.1	0.12	0.89	5	5	-1
2503	0.87	0.45	2.3	1.89111111111111e-09	0.1	0.12	0.9	5	5	-1
2504	0.87	0.45	2.3	1.89111111111111e-09	0.1	0.12	0.91	5	5	-1
2505	0.87	0.45	2.3	1.89111111111111e-09	0.1	0.12	0.92	5	5	-1
2506	0.87	0.45	2.3	1.89111111111111e-09	0.1	0.12	0.93	5	5	-1
2507	0.87	0.45	2.3	1.89111111111111e-09	0.1	0.12	0.94	5	5	-1
2508	0.87	0.45	2.3	1.89111111111111e-09	0.1	0.12	0.95	5	5	-1
2509	0.87	0.45	2.3	1.89111111111111e-09	0.1	0.12	0.96	5	5	-1
2510	0.87	0.45	2.3	1.89111111111111e-09	0.1	0.12	0.97	5	5	-1
2511	0.87	0.45	2.3	1.89111111111111e-09	0.1	0.12	0.98	5	5	-1
2512	0.87	0.45	2.3	1.89111111111111e-09	0.1	0.12	0.99	5	5	-1
2513	0.87	0.45	2.3	1.89111111111111e-09	0.1	0.12	1	5	5	-1
2514	0.87	0.45	2.3	1.89111111111111e-09	0.1	0.12	1.01	5	5	-1
2515	0.87	0.45	2.3	1.89111111111111e-09	0.1	0.12	1.02	5	5	-1
2516	0.87	0.45	2.3	1.89111111111111e-09	0.1	0.12	1.03	5	5	-1
2517	0.87	0.45	2.3	1.89111111111111e-09	0.1	0.12	1.04	5	5	-1
2518	0.87	0.45	2.3	1.89111111111111e-09	0.1	0.12	1.05	5	5	-1
2519	0.87	0.45	2.3	1.89111111111111e-09	0.1	0.12	1.06	5	5	-1
2520	0.87	0.45	2.3	1.89111111111111e-09	0.1	0.12	1.07	5	5	-1
2521	0.87	0.45	2.3	1.89111111111111e-09	0.1	0.12	1.08	5	5	-1
2522	0.87	0.45	2.3	1.89111111111111e-09	0.1	0.12	1.09	5	5	-1
2523	0.87	0.45	2.3	1.89111111111111e-09	0.1	0.12	1.1	5	5	-1
2524	0.87	0.45	2.3	1.89111111111111e-09	0.1	0.12	1.11	5	5	-1
2525	0.87	0.45	2.3	1.89111111111111e-09	0.1	0.12	1.12	5	5	-1
2526	0.87	0.45	2.3	1.89111111111111e-09	0.1	0.12	1.13	5	5	-1
2527	0.87	0.45	2.3	1.89111111111111e-09	0.1	0.12	1.14	5	5	-1
2528	0.87	0.45	2.3	1.89111111111111e-09	0.1	0.12	1.15	5	5	-1
2529	0.87	0.45	2.3	1.89111111111111e-09	0.1	0.12	1.16	5	5	-1
2530	0.87	0.45	2.3	1.89111111111111e-09	0.1	0.12	1.17	5	5	-1
2531	0.87	0.45	2.3	1.89111111111111e-09	0.1	0.12	1.18	5	5	-1
2532	0.87	0.45	2.3	1.89111111111111e-09	0.1	0.12	1.19	5	5	-1
2533	0.87	0.45	2.3	1.89111111111111e-09	0.1	0.12	1.2	5	5	-1
2534	0.87	0.45	2.3	1.89111111111111e-09	0.1	0.12	1.21	5	5	-1
2535	0.87	0.45	2.3	1.89111111111111e-09	0.1	0.12	1.22	5	5	-1
2536	0.87	0.45	2.3	1.89111111111111e-09	0.1	0.12	1.23	5	5	-1
2537	0.87	0.45	2.3	1.89111111111111e-09	0.1	0.12	1.24	5	5	-1
2538	0.87	0.45	2.3	1.89111111111111e-09	0.1	0.12	1.25	5	5	-1
2539	0.87	0.45	2.3	1.89111111111111e-09	0.1	0.12	1.26	5	5	-1
2540	0.87	0.45	2.3	1.89111111111111e-09	0.1	0.12	1.27	5	5	-1
2541	0.87	0.45	2.3	1.89111111111111e-09	0.1	0.12	1.28	5	5	-1
2542	0.87	0.45	2.3	1.89111111111111e-09	0.1	0.12	1.29	5	5	-1
2543	0.87	0.45	2.3	1.89111111111111e-09	0.1	0.12	1.3	5	5	-1
2544	0.87	0.45	2.3	1.89111111111111e-09	0.1	0.12	1.31	5	5	-1
2545	0.87	0.45	2.3	1.89111111111111e-09	0.1	0.12	1.32	5	5	-1
2546	0.87	0.45	2.3	1.89111111111111e-09	0.1	0.12	1.33	5	5	-1
2547	0.87	0.45	2.3	1.89111111111111e-09	0.1	0.12	1.34	5	5	-1
2548	0.87	0.45	2.3	1.89111111111111e-09	0.1	0.12	1.35	5	5	-1
2549	0.87	0.45	2.3	1.89111111111111e-09	0.1	0.12	1.36	5	5	-1
2550	0.87	0.45	2.3	1.89111111111111e-09	0.1	0.12	1.37	5	5	-1
2551	0.87	0.45	2.3	1.89111111111111e-09	0.1	0.12	1.38	5	5	-1
2552	0.87	0.45	2.3	1.89111111111111e-09	0.1	0.12	1.39	5	5	-1
2553	0.87	0.45	2.3	1.89111111111111e-09	0.1	0.12	1.4	5	5	-1
2554	0.87	0.45	2.3	1.89111111111111e-09	0.1	0.12	1.41	5	5	-1
2555	0.87	0.45	2.3	1.89111111111111e-09	0.1	0.12	1.42	5	5	-1
2556	0.87	0.45	2.3	1.89111111111111e-09	0.1	0.12	1.43	5	5	-1
2557	0.87	0.45	2.3	1.89111111111111e-09	0.1	0.12	1.44	5	5	-1
2558	0.87	0.45	2.3	1.89111111111111e-09	0.1	0.12	1.45	5	5	-1
2559	0.87	0.45	2.3	1.89111111111111e-09	0.1	0.12	1.46	5	5	-1
2560	0.87	0.45	2.3	1.89111111111111e-09	0.1	0.12	1.47	5	5	-1
2561	0.87	0.45	2.3	1.89111111111111e-09	0.1	0.12	1.48	5	5	-1
2562	0.87	0.45	2.3	1.89111111111111e-09	0.1	0.12	1.49	5	5	-1
2563	0.87	0.45	2.3	1.89111111111111e-09	0.1	0.12	1.5	5	5	-1
2564	0.87	0.45	2.3	1.89111111111111e-09	0.1	0.12	1.51	5	5	-1
2565	0.87	0.45	2.3	1.89111111111111e-09	0.1	0.12	1.52	5	5	-1
2566	0.87	0.45	2.3	1.89111111111111e-09	0.1	0.12	1.53	5	5	-1
2567	0.87	0.45	2.3	1.89111111111111e-09	0.1	0.12	1.54	5	5	-1
2568	0.87	0.45	2.3	1.89111111111111e-09	0.1	0.12	1.55	5	5	-1
2569	0.87	0.45	2.3	1.89111111111111e-09	0.1	0.12	1.56	5	5	-1
2570	0.87	0.45	2.3	1.89111111111111e-09	0.1	0.12	1.57	5	5	-1
2571	0.87	0.45	2.3	1.89111111111111e-09	0.1	0.12	1.58	5	5	-1
2572	0.87	0.45	2.3	1.89111111111111e-09	0.1	0.12	1.59	5	5	-1
2573	0.87	0.45	2.3	1.89111111111111e-09	0.1	0.12	1.6	5	5	-1
2574	0.87	0.45	2.3	1.89111111111111e-09	0.1	0.12	1.61	5	5	-1
2575	0.87	0.45	2.3	1.89111111111111e-09	0.1	0.12	1.62	5	5	-1
2576	0.87	0.45	2.3	1.89111111111111e-09	0.1	0.12	1.63	5	5	-1
2577	0.87	0.45	2.3	1.89111111111111e-09	0.1	0.12	1.64	5	5	-1
2578	0.87	0.45	2.3	1.89111111111111e-09	0.1	0.12	1.65	5	5	-1
2579	0.87	0.45	2.3	1.89111111111111e-09	0.1	0.12	1.66	5	5	-1
2580	0.87	0.45	2.3	1.89111111111111e-09	0.1	0.12	1.67	5	5	-1
2581	0.87	0.45	2.3	1.89111111111111e-09	0.1	0.12	1.68	5	5	-1
2582	0.87	0.45	2.3	1.89111111111111e-09	0.1	0.12	1.69	5	5	-1
2583	0.87	0.45	2.3	1.89111111111111e-09	0.1	0.12	1.7	5	5	-1
2584	0.87	0.45	2.3	1.89111111111111e-09	0.1	0.12	1.71	5	5	-1
2585	0.87	0.45	2.3	1.89111111111111e-09	0.1	0.12	1.72	5	5	-1
2586	0.87	0.45	2.3	1.89111111111111e-09	0.1	0.12	1.73	5	5	-1
2587	0.87	0.45	2.3	1.89111111111111e-09	0.1	0.12	1.74	5	5	-1
2588	0.87	0.45	2.3	1.89111111111111e-09	0.1	0.12	1.75	5	5	-1
2589	0.87	0.45	2.3	1.89111111111111e-09	0.1	0.12	1.76	5	5	-1
2590	0.87	0.45	2.3	1.89111111111111e-09	0.1	0.12	1.77	5	5	-1
2591	0.87	0.45	2.3	1.89111111111111e-09	0.1	0.12	1.78	5	5	-1
2592	0.87	0.45	2.3	1.89111111111111e-09	0.1	0.12	1.79	5	5	-1
2593	0.87	0.45	2.3	1.89111111111111e-09	0.1	0.12	1.8	5	5	-1
2594	0.87	0.45	2.3	1.89111111111111e-09	0.1	0.12	1.81	5	5	-1
2595	0.87	0.45	2.3	1.89111111111111e-09	0.1	0.12	1.82	5	5	-1
2596	0.87	0.45	2.3	1.89111111111111e-09	0.1	0.12	1.83	5	5	-1
2597	0.87	0.45	2.3	1.89111111111111e-09	0.1	0.12	1.84	5	5	-1
2598	0.87	0.45	2.3	1.89111111111111e-09	0.1	0.12	1.85	5	5	-1
2599	0.87	0.45	2.3	1.89111111111111e-09	0.1	0.12	1.86	5	5	-1
2600	0.87	0.45	2.3	1.89111111111111e-09	0.1	0.12	1.87	5	5	-1
2601	0.87	0.45	2.3	1.89111111111111e-09	0.1	0.12	1.88	5	5	-1
2602	0.87	0.45	2.3	1.89111111111111e-09	0.1	0.12	1.89	5	5	-1
2603	0.87	0.45	2.3	1.89111111111111e-09	0.1	0.12	1.9	5	5	-1
2604	0.87	0.45	2.3	1.89111111111111e-09	0.1	0.12	1.91	5	5	-1
2605	0.87	0.45	2.3	1.89111111111111e-09	0.1	0.12	1.92	5	5	-1
2606	0.87	0.45	2.3	1.89111111111111e-09	0.1	0.12	1.93	5	5	-1
2607	0.87	0.45	2.3	1.89111111111111e-09	0.1	0.12	1.94	5	5	-1
2608	0.87	0.45	2.3	1.89111111111111e-09	0.1	0.12	1.95	5	5	-1
2609	0.87	0.45	2.3	1.89111111111111e-09	0.1	0.12	1.96	5	5	-1
2610	0.87	0.45	2.3	1.89111111111111e-09	0.1	0.12	1.97	5	5	-1
2611	0.87	0.45	2.3	1.89111111111111e-09	0.1	0.12	1.98	5	5	-1
2612	0.87	0.45	2.3	1.89111111111111e-09	0.1	0.12	1.99	5	5	-1
2613	0.87	0.45	2.3	1.89111111111111e-09	0.1	0.12	2	5	5	-1
2614	0.87	0.45	2.3	1.89111111111111e-09	0.1	0.13	0	5	5	-1
2615	0.87	0.45	2.3	1.89111111111111e-09	0.1	0.13	0.01	5	5	-1
2616	0.87	0.45	2.3	1.89111111111111e-09	0.1	0.13	0.02	5	5	-1
2617	0.87	0.45	2.3	1.89111111111111e-09	0.1	0.13	0.03	5	5	-1
2618	0.87	0.45	2.3	1.89111111111111e-09	0.1	0.13	0.04	5	5	-1
2619	0.87	0.45	2.3	1.89111111111111e-09	0.1	0.13	0.05	5	5	-1
2620	0.87	0.45	2.3	1.89111111111111e-09	0.1	0.13	0.06	5	5	-1
2621	0.87	0.45	2.3	1.89111111111111e-09	0.1	0.13	0.07	5	5	-1
2622	0.87	0.45	2.3	1.89111111111111e-09	0.1	0.13	0.08	5	5	-1
2623	0.87	0.45	2.3	1.89111111111111e-09	0.1	0.13	0.09	5	5	-1
2624	0.87	0.45	2.3	1.89111111111111e-09	0.1	0.13	0.1	5	5	-1
2625	0.87	0.45	2.3	1.89111111111111e-09	0.1	0.13	0.11	5	5	-1
2626	0.87	0.45	2.3	1.89111111111111e-09	0.1	0.13	0.12	5	5	-1
2627	0.87	0.45	2.3	1.89111111111111e-09	0.1	0.13	0.13	5	5	-1
2628	0.87	0.45	2.3	1.89111111111111e-09	0.1	0.13	0.14	5	5	-1
2629	0.87	0.45	2.3	1.89111111111111e-09	0.1	0.13	0.15	5	5	-1
2630	0.87	0.45	2.3	1.89111111111111e-09	0.1	0.13	0.16	5	5	-1
2631	0.87	0.45	2.3	1.89111111111111e-09	0.1	0.13	0.17	5	5	-1
2632	0.87	0.45	2.3	1.89111111111111e-09	0.1	0.13	0.18	5	5	-1
2633	0.87	0.45	2.3	1.89111111111111e-09	0.1	0.13	0.19	5	5	-1
2634	0.87	0.45	2.3	1.89111111111111e-09	0.1	0.13	0.2	5	5	-1
2635	0.87	0.45	2.3	1.89111111111111e-09	0.1	0.13	0.21	5	5	-1
2636	0.87	0.45	2.3	1.89111111111111e-09	0.1	0.13	0.22	5	5	-1
2637	0.87	0.45	2.3	1.89111111111111e-09	0.1	0.13	0.23	5	5	-1
2638	0.87	0.45	2.3	1.89111111111111e-09	0.1	0.13	0.24	5	5	-1
2639	0.87	0.45	2.3	1.89111111111111e-09	0.1	0.13	0.25	5	5	-1
2640	0.87	0.45	2.3	1.89111111111111e-09	0.1	0.13	0.26	5	5	-1
2641	0.87	0.45	2.3	1.89111111111111e-09	0.1	0.13	0.27	5	5	-1
2642	0.87	0.45	2.3	1.89111111111111e-09	0.1	0.13	0.28	5	5	-1
2643	0.87	0.45	2.3	1.89111111111111e-09	0.1	0.13	0.29	5	5	-1
2644	0.87	0.45	2.3	1.89111111111111e-09	0.1	0.13	0.3	5	5	-1
2645	0.87	0.45	2.3	1.89111111111111e-09	0.1	0.13	0.31	5	5	-1
2646	0.87	0.45	2.3	1.89111111111111e-09	0.1	0.13	0.32	5	5	-1
2647	0.87	0.45	2.3	1.89111111111111e-09	0.1	0.13	0.33	5	5	-1
2648	0.87	0.45	2.3	1.89111111111111e-09	0.1	0.13	0.34	5	5	-1
2649	0.87	0.45	2.3	1.89111111111111e-09	0.1	0.13	0.35	5	5	-1
2650	0.87	0.45	2.3	1.89111111111111e-09	0.1	0.13	0.36	5	5	-1
2651	0.87	0.45	2.3	1.89111111111111e-09	0.1	0.13	0.37	5	5	-1
2652	0.87	0.45	2.3	1.89111111111111e-09	0.1	0.13	0.38	5	5	-1
2653	0.87	0.45	2.3	1.89111111111111e-09	0.1	0.13	0.39	5	5	-1
2654	0.87	0.45	2.3	1.89111111111111e-09	0.1	0.13	0.4	5	5	-1
2655	0.87	0.45	2.3	1.89111111111111e-09	0.1	0.13	0.41	5	5	-1
2656	0.87	0.45	2.3	1.89111111111111e-09	0.1	0.13	0.42	5	5	-1
2657	0.87	0.45	2.3	1.89111111111111e-09	0.1	0.13	0.43	5	5	-1
2658	0.87	0.45	2.3	1.89111111111111e-09	0.1	0.13	0.44	5	5	-1
2659	0.87	0.45	2.3	1.89111111111111e-09	0.1	0.13	0.45	5	5	-1
2660	0.87	0.45	2.3	1.89111111111111e-09	0.1	0.13	0.46	5	5	-1
2661	0.87	0.45	2.3	1.89111111111111e-09	0.1	0.13	0.47	5	5	-1
2662	0.87	0.45	2.3	1.89111111111111e-09	0.1	0.13	0.48	5	5	-1
2663	0.87	0.45	2.3	1.89111111111111e-09	0.1	0.13	0.49	5	5	-1
2664	0.87	0.45	2.3	1.89111111111111e-09	0.1	0.13	0.5	5	5	-1
2665	0.87	0.45	2.3	1.89111111111111e-09	0.1	0.13	0.51	5	5	-1
2666	0.87	0.45	2.3	1.89111111111111e-09	0.1	0.13	0.52	5	5	-1
2667	0.87	0.45	2.3	1.89111111111111e-09	0.1	0.13	0.53	5	5	-1
2668	0.87	0.45	2.3	1.89111111111111e-09	0.1	0.13	0.54	5	5	-1
2669	0.87	0.45	2.3	1.89111111111111e-09	0.1	0.13	0.55	5	5	-1
2670	0.87	0.45	2.3	1.89111111111111e-09	0.1	0.13	0.56	5	5	-1
2671	0.87	0.45	2.3	1.89111111111111e-09	0.1	0.13	0.57	5	5	-1
2672	0.87	0.45	2.3	1.89111111111111e-09	0.1	0.13	0.58	5	5	-1
2673	0.87	0.45	2.3	1.89111111111111e-09	0.1	0.13	0.59	5	5	-1
2674	0.87	0.45	2.3	1.89111111111111e-09	0.1	0.13	0.6	5	5	-1
2675	0.87	0.45	2.3	1.89111111111111e-09	0.1	0.13	0.61	5	5	-1
2676	0.87	0.45	2.3	1.89111111111111e-09	0.1	0.13	0.62	5	5	-1
2677	0.87	0.45	2.3	1.89111111111111e-09	0.1	0.13	0.63	5	5	-1
2678	0.87	0.45	2.3	1.89111111111111e-09	0.1	0.13	0.64	5	5	-1
2679	0.87	0.45	2.3	1.89111111111111e-09	0.1	0.13	0.65	5	5	-1
2680	0.87	0.45	2.3	1.89111111111111e-09	0.1	0.13	0.66	5	5	-1
2681	0.87	0.45	2.3	1.89111111111111e-09	0.1	0.13	0.67	5	5	-1
2682	0.87	0.45	2.3	1.89111111111111e-09	0.1	0.13	0.68	5	5	-1
2683	0.87	0.45	2.3	1.89111111111111e-09	0.1	0.13	0.69	5	5	-1
2684	0.87	0.45	2.3	1.89111111111111e-09	0.1	0.13	0.7	5	5	-1
2685	0.87	0.45	2.3	1.89111111111111e-09	0.1	0.13	0.71	5	5	-1
2686	0.87	0.45	2.3	1.89111111111111e-09	0.1	0.13	0.72	5	5	-1
2687	0.87	0.45	2.3	1.89111111111111e-09	0.1	0.13	0.73	5	5	-1
2688	0.87	0.45	2.3	1.89111111111111e-09	0.1	0.13	0.74	5	5	-1
2689	0.87	0.45	2.3	1.89111111111111e-09	0.1	0.13	0.75	5	5	-1
2690	0.87	0.45	2.3	1.89111111111111e-09	0.1	0.13	0.76	5	5	-1
2691	0.87	0.45	2.3	1.89111111111111e-09	0.1	0.13	0.77	5	5	-1
2692	0.87	0.45	2.3	1.89111111111111e-09	0.1	0.13	0.78	5	5	-1
2693	0.87	0.45	2.3	1.89111111111111e-09	0.1	0.13	0.79	5	5	-1
2694	0.87	0.45	2.3	1.89111111111111e-09	0.1	0.13	0.8	5	5	-1
2695	0.87	0.45	2.3	1.89111111111111e-09	0.1	0.13	0.81	5	5	-1
2696	0.87	0.45	2.3	1.89111111111111e-09	0.1	0.13	0.82	5	5	-1
2697	0.87	0.45	2.3	1.89111111111111e-09	0.1	0.13	0.83	5	5	-1
2698	0.87	0.45	2.3	1.89111111111111e-09	0.1	0.13	0.84	5	5	-1
2699	0.87	0.45	2.3	1.89111111111111e-09	0.1	0.13	0.85	5	5	-1
2700	0.87	0.45	2.3	1.89111111111111e-09	0.1	0.13	0.86	5	5	-1
2701	0.87	0.45	2.3	1.89111111111111e-09	0.1	0.13	0.87	5	5	-1
2702	0.87	0.45	2.3	1.89111111111111e-09	0.1	0.13	0.88	5	5	-1
2703	0.87	0.45	2.3	1.89111111111111e-09	0.1	0.13	0.89	5	5	-1
2704	0.87	0.45	2.3	1.89111111111111e-09	0.1	0.13	0.9	5	5	-1
2705	0.87	0.45	2.3	1.89111111111111e-09	0.1	0.13	0.91	5	5	-1
2706	0.87	0.45	2.3	1.89111111111111e-09	0.1	0.13	0.92	5	5	-1
2707	0.87	0.45	2.3	1.89111111111111e-09	0.1	0.13	0.93	5	5	-1
2708	0.87	0.45	2.3	1.89111111111111e-09	0.1	0.13	0.94	5	5	-1
2709	0.87	0.45	2.3	1.89111111111111e-09	0.1	0.13	0.95	5	5	-1
2710	0.87	0.45	2.3	1.89111111111111e-09	0.1	0.13	0.96	5	5	-1
2711	0.87	0.45	2.3	1.89111111111111e-09	0.1	0.13	0.97	5	5	-1
2712	0.87	0.45	2.3	1.89111111111111e-09	0.1	0.13	0.98	5	5	-1
2713	0.87	0.45	2.3	1.89111111111111e-09	0.1	0.13	0.99	5	5	-1
2714	0.87	0.45	2.3	1.89111111111111e-09	0.1	0.13	1	5	5	-1
2715	0.87	0.45	2.3	1.89111111111111e-09	0.1	0.13	1.01	5	5	-1
2716	0.87	0.45	2.3	1.89111111111111e-09	0.1	0.13	1.02	5	5	-1
2717	0.87	0.45	2.3	1.89111111111111e-09	0.1	0.13	1.03	5	5	-1
2718	0.87	0.45	2.3	1.89111111111111e-09	0.1	0.13	1.04	5	5	-1
2719	0.87	0.45	2.3	1.89111111111111e-09	0.1	0.13	1.05	5	5	-1
2720	0.87	0.45	2.3	1.89111111111111e-09	0.1	0.13	1.06	5	5	-1
2721	0.87	0.45	2.3	1.89111111111111e-09	0.1	0.13	1.07	5	5	-1
2722	0.87	0.45	2.3	1.89111111111111e-09	0.1	0.13	1.08	5	5	-1
2723	0.87	0.45	2.3	1.89111111111111e-09	0.1	0.13	1.09	5	5	-1
2724	0.87	0.45	2.3	1.89111111111111e-09	0.1	0.13	1.1	5	5	-1
2725	0.87	0.45	2.3	1.89111111111111e-09	0.1	0.13	1.11	5	5	-1
2726	0.87	0.45	2.3	1.89111111111111e-09	0.1	0.13	1.12	5	5	-1
2727	0.87	0.45	2.3	1.89111111111111e-09	0.1	0.13	1.13	5	5	-1
2728	0.87	0.45	2.3	1.89111111111111e-09	0.1	0.13	1.14	5	5	-1
2729	0.87	0.45	2.3	1.89111111111111e-09	0.1	0.13	1.15	5	5	-1
2730	0.87	0.45	2.3	1.89111111111111e-09	0.1	0.13	1.16	5	5	-1
2731	0.87	0.45	2.3	1.89111111111111e-09	0.1	0.13	1.17	5	5	-1
2732	0.87	0.45	2.3	1.89111111111111e-09	0.1	0.13	1.18	5	5	-1
2733	0.87	0.45	2.3	1.89111111111111e-09	0.1	0.13	1.19	5	5	-1
2734	0.87	0.45	2.3	1.89111111111111e-09	0.1	0.13	1.2	5	5	-1
2735	0.87	0.45	2.3	1.89111111111111e-09	0.1	0.13	1.21	5	5	-1
2736	0.87	0.45	2.3	1.89111111111111e-09	0.1	0.13	1.22	5	5	-1
2737	0.87	0.45	2.3	1.89111111111111e-09	0.1	0.13	1.23	5	5	-1
2738	0.87	0.45	2.3	1.89111111111111e-09	0.1	0.13	1.24	5	5	-1
2739	0.87	0.45	2.3	1.89111111111111e-09	0.1	0.13	1.25	5	5	-1
2740	0.87	0.45	2.3	1.89111111111111e-09	0.1	0.13	1.26	5	5	-1
2741	0.87	0.45	2.3	1.89111111111111e-09	0.1	0.13	1.27	5	5	-1
2742	0.87	0.45	2.3	1.89111111111111e-09	0.1	0.13	1.28	5	5	-1
2743	0.87	0.45	2.3	1.89111111111111e-09	0.1	0.13	1.29	5	5	-1
2744	0.87	0.45	2.3	1.89111111111111e-09	0.1	0.13	1.3	5	5	-1
2745	0.87	0.45	2.3	1.89111111111111e-09	0.1	0.13	1.31	5	5	-1
2746	0.87	0.45	2.3	1.89111111111111e-09	0.1	0.13	1.32	5	5	-1
2747	0.87	0.45	2.3	1.89111111111111e-09	0.1	0.13	1.33	5	5	-1
2748	0.87	0.45	2.3	1.89111111111111e-09	0.1	0.13	1.34	5	5	-1
2749	0.87	0.45	2.3	1.89111111111111e-09	0.1	0.13	1.35	5	5	-1
2750	0.87	0.45	2.3	1.89111111111111e-09	0.1	0.13	1.36	5	5	-1
2751	0.87	0.45	2.3	1.89111111111111e-09	0.1	0.13	1.37	5	5	-1
2752	0.87	0.45	2.3	1.89111111111111e-09	0.1	0.13	1.38	5	5	-1
2753	0.87	0.45	2.3	1.89111111111111e-09	0.1	0.13	1.39	5	5	-1
2754	0.87	0.45	2.3	1.89111111111111e-09	0.1	0.13	1.4	5	5	-1
2755	0.87	0.45	2.3	1.89111111111111e-09	0.1	0.13	1.41	5	5	-1
2756	0.87	0.45	2.3	1.89111111111111e-09	0.1	0.13	1.42	5	5	-1
2757	0.87	0.45	2.3	1.89111111111111e-09	0.1	0.13	1.43	5	5	-1
2758	0.87	0.45	2.3	1.89111111111111e-09	0.1	0.13	1.44	5	5	-1
2759	0.87	0.45	2.3	1.89111111111111e-09	0.1	0.13	1.45	5	5	-1
2760	0.87	0.45	2.3	1.89111111111111e-09	0.1	0.13	1.46	5	5	-1
2761	0.87	0.45	2.3	1.89111111111111e-09	0.1	0.13	1.47	5	5	-1
2762	0.87	0.45	2.3	1.89111111111111e-09	0.1	0.13	1.48	5	5	-1
2763	0.87	0.45	2.3	1.89111111111111e-09	0.1	0.13	1.49	5	5	-1
2764	0.87	0.45	2.3	1.89111111111111e-09	0.1	0.13	1.5	5	5	-1
2765	0.87	0.45	2.3	1.89111111111111e-09	0.1	0.13	1.51	5	5	-1
2766	0.87	0.45	2.3	1.89111111111111e-09	0.1	0.13	1.52	5	5	-1
2767	0.87	0.45	2.3	1.89111111111111e-09	0.1	0.13	1.53	5	5	-1
2768	0.87	0.45	2.3	1.89111111111111e-09	0.1	0.13	1.54	5	5	-1
2769	0.87	0.45	2.3	1.89111111111111e-09	0.1	0.13	1.55	5	5	-1
2770	0.87	0.45	2.3	1.89111111111111e-09	0.1	0.13	1.56	5	5	-1
2771	0.87	0.45	2.3	1.89111111111111e-09	0.1	0.13	1.57	5	5	-1
2772	0.87	0.45	2.3	1.89111111111111e-09	0.1	0.13	1.58	5	5	-1
2773	0.87	0.45	2.3	1.89111111111111e-09	0.1	0.13	1.59	5	5	-1
2774	0.87	0.45	2.3	1.89111111111111e-09	0.1	0.13	1.6	5	5	-1
2775	0.87	0.45	2.3	1.89111111111111e-09	0.1	0.13	1.61	5	5	-1
2776	0.87	0.45	2.3	1.89111111111111e-09	0.1	0.13	1.62	5	5	-1
2777	0.87	0.45	2.3	1.89111111111111e-09	0.1	0.13	1.63	5	5	-1
2778	0.87	0.45	2.3	1.89111111111111e-09	0.1	0.13	1.64	5	5	-1
2779	0.87	0.45	2.3	1.89111111111111e-09	0.1	0.13	1.65	5	5	-1
2780	0.87	0.45	2.3	1.89111111111111e-09	0.1	0.13	1.66	5	5	-1
2781	0.87	0.45	2.3	1.89111111111111e-09	0.1	0.13	1.67	5	5	-1
2782	0.87	0.45	2.3	1.89111111111111e-09	0.1	0.13	1.68	5	5	-1
2783	0.87	0.45	2.3	1.89111111111111e-09	0.1	0.13	1.69	5	5	-1
2784	0.87	0.45	2.3	1.89111111111111e-09	0.1	0.13	1.7	5	5	-1
2785	0.87	0.45	2.3	1.89111111111111e-09	0.1	0.13	1.71	5	5	-1
2786	0.87	0.45	2.3	1.89111111111111e-09	0.1	0.13	1.72	5	5	-1
2787	0.87	0.45	2.3	1.89111111111111e-09	0.1	0.13	1.73	5	5	-1
2788	0.87	0.45	2.3	1.89111111111111e-09	0.1	0.13	1.74	5	5	-1
2789	0.87	0.45	2.3	1.89111111111111e-09	0.1	0.13	1.75	5	5	-1
2790	0.87	0.45	2.3	1.89111111111111e-09	0.1	0.13	1.76	5	5	-1
2791	0.87	0.45	2.3	1.89111111111111e-09	0.1	0.13	1.77	5	5	-1
2792	0.87	0.45	2.3	1.89111111111111e-09	0.1	0.13	1.78	5	5	-1
2793	0.87	0.45	2.3	1.89111111111111e-09	0.1	0.13	1.79	5	5	-1
2794	0.87	0.45	2.3	1.89111111111111e-09	0.1	0.13	1.8	5	5	-1
2795	0.87	0.45	2.3	1.89111111111111e-09	0.1	0.13	1.81	5	5	-1
2796	0.87	0.45	2.3	1.89111111111111e-09	0.1	0.13	1.82	5	5	-1
2797	0.87	0.45	2.3	1.89111111111111e-09	0.1	0.13	1.83	5	5	-1
2798	0.87	0.45	2.3	1.89111111111111e-09	0.1	0.13	1.84	5	5	-1
2799	0.87	0.45	2.3	1.89111111111111e-09	0.1	0.13	1.85	5	5	-1
2800	0.87	0.45	2.3	1.89111111111111e-09	0.1	0.13	1.86	5	5	-1
2801	0.87	0.45	2.3	1.89111111111111e-09	0.1	0.13	1.87	5	5	-1
2802	0.87	0.45	2.3	1.89111111111111e-09	0.1	0.13	1.88	5	5	-1
2803	0.87	0.45	2.3	1.89111111111111e-09	0.1	0.13	1.89	5	5	-1
2804	0.87	0.45	2.3	1.89111111111111e-09	0.1	0.13	1.9	5	5	-1
2805	0.87	0.45	2.3	1.89111111111111e-09	0.1	0.13	1.91	5	5	-1
2806	0.87	0.45	2.3	1.89111111111111e-09	0.1	0.13	1.92	5	5	-1
2807	0.87	0.45	2.3	1.89111111111111e-09	0.1	0.13	1.93	5	5	-1
2808	0.87	0.45	2.3	1.89111111111111e-09	0.1	0.13	1.94	5	5	-1
2809	0.87	0.45	2.3	1.89111111111111e-09	0.1	0.13	1.95	5	5	-1
2810	0.87	0.45	2.3	1.89111111111111e-09	0.1	0.13	1.96	5	5	-1
2811	0.87	0.45	2.3	1.89111111111111e-09	0.1	0.13	1.97	5	5	-1
2812	0.87	0.45	2.3	1.89111111111111e-09	0.1	0.13	1.98	5	5	-1
2813	0.87	0.45	2.3	1.89111111111111e-09	0.1	0.13	1.99	5	5	-1
2814	0.87	0.45	2.3	1.89111111111111e-09	0.1	0.13	2	5	5	-1
2815	0.87	0.45	2.3	1.89111111111111e-09	0.1	0.14	0	5	5	-1
2816	0.87	0.45	2.3	1.89111111111111e-09	0.1	0.14	0.01	5	5	-1
2817	0.87	0.45	2.3	1.89111111111111e-09	0.1	0.14	0.02	5	5	-1
2818	0.87	0.45	2.3	1.89111111111111e-09	0.1	0.14	0.03	5	5	-1
2819	0.87	0.45	2.3	1.89111111111111e-09	0.1	0.14	0.04	5	5	-1
2820	0.87	0.45	2.3	1.89111111111111e-09	0.1	0.14	0.05	5	5	-1
2821	0.87	0.45	2.3	1.89111111111111e-09	0.1	0.14	0.06	5	5	-1
2822	0.87	0.45	2.3	1.89111111111111e-09	0.1	0.14	0.07	5	5	-1
2823	0.87	0.45	2.3	1.89111111111111e-09	0.1	0.14	0.08	5	5	-1
2824	0.87	0.45	2.3	1.89111111111111e-09	0.1	0.14	0.09	5	5	-1
2825	0.87	0.45	2.3	1.89111111111111e-09	0.1	0.14	0.1	5	5	-1
2826	0.87	0.45	2.3	1.89111111111111e-09	0.1	0.14	0.11	5	5	-1
2827	0.87	0.45	2.3	1.89111111111111e-09	0.1	0.14	0.12	5	5	-1
2828	0.87	0.45	2.3	1.89111111111111e-09	0.1	0.14	0.13	5	5	-1
2829	0.87	0.45	2.3	1.89111111111111e-09	0.1	0.14	0.14	5	5	-1
2830	0.87	0.45	2.3	1.89111111111111e-09	0.1	0.14	0.15	5	5	-1
2831	0.87	0.45	2.3	1.89111111111111e-09	0.1	0.14	0.16	5	5	-1
2832	0.87	0.45	2.3	1.89111111111111e-09	0.1	0.14	0.17	5	5	-1
2833	0.87	0.45	2.3	1.89111111111111e-09	0.1	0.14	0.18	5	5	-1
2834	0.87	0.45	2.3	1.89111111111111e-09	0.1	0.14	0.19	5	5	-1
2835	0.87	0.45	2.3	1.89111111111111e-09	0.1	0.14	0.2	5	5	-1
2836	0.87	0.45	2.3	1.89111111111111e-09	0.1	0.14	0.21	5	5	-1
2837	0.87	0.45	2.3	1.89111111111111e-09	0.1	0.14	0.22	5	5	-1
2838	0.87	0.45	2.3	1.89111111111111e-09	0.1	0.14	0.23	5	5	-1
2839	0.87	0.45	2.3	1.89111111111111e-09	0.1	0.14	0.24	5	5	-1
2840	0.87	0.45	2.3	1.89111111111111e-09	0.1	0.14	0.25	5	5	-1
2841	0.87	0.45	2.3	1.89111111111111e-09	0.1	0.14	0.26	5	5	-1
2842	0.87	0.45	2.3	1.89111111111111e-09	0.1	0.14	0.27	5	5	-1
2843	0.87	0.45	2.3	1.89111111111111e-09	0.1	0.14	0.28	5	5	-1
2844	0.87	0.45	2.3	1.89111111111111e-09	0.1	0.14	0.29	5	5	-1
2845	0.87	0.45	2.3	1.89111111111111e-09	0.1	0.14	0.3	5	5	-1
2846	0.87	0.45	2.3	1.89111111111111e-09	0.1	0.14	0.31	5	5	-1
2847	0.87	0.45	2.3	1.89111111111111e-09	0.1	0.14	0.32	5	5	-1
2848	0.87	0.45	2.3	1.89111111111111e-09	0.1	0.14	0.33	5	5	-1
2849	0.87	0.45	2.3	1.89111111111111e-09	0.1	0.14	0.34	5	5	-1
2850	0.87	0.45	2.3	1.89111111111111e-09	0.1	0.14	0.35	5	5	-1
2851	0.87	0.45	2.3	1.89111111111111e-09	0.1	0.14	0.36	5	5	-1
2852	0.87	0.45	2.3	1.89111111111111e-09	0.1	0.14	0.37	5	5	-1
2853	0.87	0.45	2.3	1.89111111111111e-09	0.1	0.14	0.38	5	5	-1
2854	0.87	0.45	2.3	1.89111111111111e-09	0.1	0.14	0.39	5	5	-1
2855	0.87	0.45	2.3	1.89111111111111e-09	0.1	0.14	0.4	5	5	-1
2856	0.87	0.45	2.3	1.89111111111111e-09	0.1	0.14	0.41	5	5	-1
2857	0.87	0.45	2.3	1.89111111111111e-09	0.1	0.14	0.42	5	5	-1
2858	0.87	0.45	2.3	1.89111111111111e-09	0.1	0.14	0.43	5	5	-1
2859	0.87	0.45	2.3	1.89111111111111e-09	0.1	0.14	0.44	5	5	-1
2860	0.87	0.45	2.3	1.89111111111111e-09	0.1	0.14	0.45	5	5	-1
2861	0.87	0.45	2.3	1.89111111111111e-09	0.1	0.14	0.46	5	5	-1
2862	0.87	0.45	2.3	1.89111111111111e-09	0.1	0.14	0.47	5	5	-1
2863	0.87	0.45	2.3	1.89111111111111e-09	0.1	0.14	0.48	5	5	-1
2864	0.87	0.45	2.3	1.89111111111111e-09	0.1	0.14	0.49	5	5	-1
2865	0.87	0.45	2.3	1.89111111111111e-09	0.1	0.14	0.5	5	5	-1
2866	0.87	0.45	2.3	1.89111111111111e-09	0.1	0.14	0.51	5	5	-1
2867	0.87	0.45	2.3	1.89111111111111e-09	0.1	0.14	0.52	5	5	-1
2868	0.87	0.45	2.3	1.89111111111111e-09	0.1	0.14	0.53	5	5	-1
2869	0.87	0.45	2.3	1.89111111111111e-09	0.1	0.14	0.54	5	5	-1
2870	0.87	0.45	2.3	1.89111111111111e-09	0.1	0.14	0.55	5	5	-1
2871	0.87	0.45	2.3	1.89111111111111e-09	0.1	0.14	0.56	5	5	-1
2872	0.87	0.45	2.3	1.89111111111111e-09	0.1	0.14	0.57	5	5	-1
2873	0.87	0.45	2.3	1.89111111111111e-09	0.1	0.14	0.58	5	5	-1
2874	0.87	0.45	2.3	1.89111111111111e-09	0.1	0.14	0.59	5	5	-1
2875	0.87	0.45	2.3	1.89111111111111e-09	0.1	0.14	0.6	5	5	-1
2876	0.87	0.45	2.3	1.89111111111111e-09	0.1	0.14	0.61	5	5	-1
2877	0.87	0.45	2.3	1.89111111111111e-09	0.1	0.14	0.62	5	5	-1
2878	0.87	0.45	2.3	1.89111111111111e-09	0.1	0.14	0.63	5	5	-1
2879	0.87	0.45	2.3	1.89111111111111e-09	0.1	0.14	0.64	5	5	-1
2880	0.87	0.45	2.3	1.89111111111111e-09	0.1	0.14	0.65	5	5	-1
2881	0.87	0.45	2.3	1.89111111111111e-09	0.1	0.14	0.66	5	5	-1
2882	0.87	0.45	2.3	1.89111111111111e-09	0.1	0.14	0.67	5	5	-1
2883	0.87	0.45	2.3	1.89111111111111e-09	0.1	0.14	0.68	5	5	-1
2884	0.87	0.45	2.3	1.89111111111111e-09	0.1	0.14	0.69	5	5	-1
2885	0.87	0.45	2.3	1.89111111111111e-09	0.1	0.14	0.7	5	5	-1
2886	0.87	0.45	2.3	1.89111111111111e-09	0.1	0.14	0.71	5	5	-1
2887	0.87	0.45	2.3	1.89111111111111e-09	0.1	0.14	0.72	5	5	-1
2888	0.87	0.45	2.3	1.89111111111111e-09	0.1	0.14	0.73	5	5	-1
2889	0.87	0.45	2.3	1.89111111111111e-09	0.1	0.14	0.74	5	5	-1
2890	0.87	0.45	2.3	1.89111111111111e-09	0.1	0.14	0.75	5	5	-1
2891	0.87	0.45	2.3	1.89111111111111e-09	0.1	0.14	0.76	5	5	-1
2892	0.87	0.45	2.3	1.89111111111111e-09	0.1	0.14	0.77	5	5	-1
2893	0.87	0.45	2.3	1.89111111111111e-09	0.1	0.14	0.78	5	5	-1
2894	0.87	0.45	2.3	1.89111111111111e-09	0.1	0.14	0.79	5	5	-1
2895	0.87	0.45	2.3	1.89111111111111e-09	0.1	0.14	0.8	5	5	-1
2896	0.87	0.45	2.3	1.89111111111111e-09	0.1	0.14	0.81	5	5	-1
2897	0.87	0.45	2.3	1.89111111111111e-09	0.1	0.14	0.82	5	5	-1
2898	0.87	0.45	2.3	1.89111111111111e-09	0.1	0.14	0.83	5	5	-1
2899	0.87	0.45	2.3	1.89111111111111e-09	0.1	0.14	0.84	5	5	-1
2900	0.87	0.45	2.3	1.89111111111111e-09	0.1	0.14	0.85	5	5	-1
2901	0.87	0.45	2.3	1.89111111111111e-09	0.1	0.14	0.86	5	5	-1
2902	0.87	0.45	2.3	1.89111111111111e-09	0.1	0.14	0.87	5	5	-1
2903	0.87	0.45	2.3	1.89111111111111e-09	0.1	0.14	0.88	5	5	-1
2904	0.87	0.45	2.3	1.89111111111111e-09	0.1	0.14	0.89	5	5	-1
2905	0.87	0.45	2.3	1.89111111111111e-09	0.1	0.14	0.9	5	5	-1
2906	0.87	0.45	2.3	1.89111111111111e-09	0.1	0.14	0.91	5	5	-1
2907	0.87	0.45	2.3	1.89111111111111e-09	0.1	0.14	0.92	5	5	-1
2908	0.87	0.45	2.3	1.89111111111111e-09	0.1	0.14	0.93	5	5	-1
2909	0.87	0.45	2.3	1.89111111111111e-09	0.1	0.14	0.94	5	5	-1
2910	0.87	0.45	2.3	1.89111111111111e-09	0.1	0.14	0.95	5	5	-1
2911	0.87	0.45	2.3	1.89111111111111e-09	0.1	0.14	0.96	5	5	-1
2912	0.87	0.45	2.3	1.89111111111111e-09	0.1	0.14	0.97	5	5	-1
2913	0.87	0.45	2.3	1.89111111111111e-09	0.1	0.14	0.98	5	5	-1
2914	0.87	0.45	2.3	1.89111111111111e-09	0.1	0.14	0.99	5	5	-1
2915	0.87	0.45	2.3	1.89111111111111e-09	0.1	0.14	1	5	5	-1
2916	0.87	0.45	2.3	1.89111111111111e-09	0.1	0.14	1.01	5	5	-1
2917	0.87	0.45	2.3	1.89111111111111e-09	0.1	0.14	1.02	5	5	-1
2918	0.87	0.45	2.3	1.89111111111111e-09	0.1	0.14	1.03	5	5	-1
2919	0.87	0.45	2.3	1.89111111111111e-09	0.1	0.14	1.04	5	5	-1
2920	0.87	0.45	2.3	1.89111111111111e-09	0.1	0.14	1.05	5	5	-1
2921	0.87	0.45	2.3	1.89111111111111e-09	0.1	0.14	1.06	5	5	-1
2922	0.87	0.45	2.3	1.89111111111111e-09	0.1	0.14	1.07	5	5	-1
2923	0.87	0.45	2.3	1.89111111111111e-09	0.1	0.14	1.08	5	5	-1
2924	0.87	0.45	2.3	1.89111111111111e-09	0.1	0.14	1.09	5	5	-1
2925	0.87	0.45	2.3	1.89111111111111e-09	0.1	0.14	1.1	5	5	-1
2926	0.87	0.45	2.3	1.89111111111111e-09	0.1	0.14	1.11	5	5	-1
2927	0.87	0.45	2.3	1.89111111111111e-09	0.1	0.14	1.12	5	5	-1
2928	0.87	0.45	2.3	1.89111111111111e-09	0.1	0.14	1.13	5	5	-1
2929	0.87	0.45	2.3	1.89111111111111e-09	0.1	0.14	1.14	5	5	-1
2930	0.87	0.45	2.3	1.89111111111111e-09	0.1	0.14	1.15	5	5	-1
2931	0.87	0.45	2.3	1.89111111111111e-09	0.1	0.14	1.16	5	5	-1
2932	0.87	0.45	2.3	1.89111111111111e-09	0.1	0.14	1.17	5	5	-1
2933	0.87	0.45	2.3	1.89111111111111e-09	0.1	0.14	1.18	5	5	-1
2934	0.87	0.45	2.3	1.89111111111111e-09	0.1	0.14	1.19	5	5	-1
2935	0.87	0.45	2.3	1.89111111111111e-09	0.1	0.14	1.2	5	5	-1
2936	0.87	0.45	2.3	1.89111111111111e-09	0.1	0.14	1.21	5	5	-1
2937	0.87	0.45	2.3	1.89111111111111e-09	0.1	0.14	1.22	5	5	-1
2938	0.87	0.45	2.3	1.89111111111111e-09	0.1	0.14	1.23	5	5	-1
2939	0.87	0.45	2.3	1.89111111111111e-09	0.1	0.14	1.24	5	5	-1
2940	0.87	0.45	2.3	1.89111111111111e-09	0.1	0.14	1.25	5	5	-1
2941	0.87	0.45	2.3	1.89111111111111e-09	0.1	0.14	1.26	5	5	-1
2942	0.87	0.45	2.3	1.89111111111111e-09	0.1	0.14	1.27	5	5	-1
2943	0.87	0.45	2.3	1.89111111111111e-09	0.1	0.14	1.28	5	5	-1
2944	0.87	0.45	2.3	1.89111111111111e-09	0.1	0.14	1.29	5	5	-1
2945	0.87	0.45	2.3	1.89111111111111e-09	0.1	0.14	1.3	5	5	-1
2946	0.87	0.45	2.3	1.89111111111111e-09	0.1	0.14	1.31	5	5	-1
2947	0.87	0.45	2.3	1.89111111111111e-09	0.1	0.14	1.32	5	5	-1
2948	0.87	0.45	2.3	1.89111111111111e-09	0.1	0.14	1.33	5	5	-1
2949	0.87	0.45	2.3	1.89111111111111e-09	0.1	0.14	1.34	5	5	-1
2950	0.87	0.45	2.3	1.89111111111111e-09	0.1	0.14	1.35	5	5	-1
2951	0.87	0.45	2.3	1.89111111111111e-09	0.1	0.14	1.36	5	5	-1
2952	0.87	0.45	2.3	1.89111111111111e-09	0.1	0.14	1.37	5	5	-1
2953	0.87	0.45	2.3	1.89111111111111e-09	0.1	0.14	1.38	5	5	-1
2954	0.87	0.45	2.3	1.89111111111111e-09	0.1	0.14	1.39	5	5	-1
2955	0.87	0.45	2.3	1.89111111111111e-09	0.1	0.14	1.4	5	5	-1
2956	0.87	0.45	2.3	1.89111111111111e-09	0.1	0.14	1.41	5	5	-1
2957	0.87	0.45	2.3	1.89111111111111e-09	0.1	0.14	1.42	5	5	-1
2958	0.87	0.45	2.3	1.89111111111111e-09	0.1	0.14	1.43	5	5	-1
2959	0.87	0.45	2.3	1.89111111111111e-09	0.1	0.14	1.44	5	5	-1
2960	0.87	0.45	2.3	1.89111111111111e-09	0.1	0.14	1.45	5	5	-1
2961	0.87	0.45	2.3	1.89111111111111e-09	0.1	0.14	1.46	5	5	-1
2962	0.87	0.45	2.3	1.89111111111111e-09	0.1	0.14	1.47	5	5	-1
2963	0.87	0.45	2.3	1.89111111111111e-09	0.1	0.14	1.48	5	5	-1
2964	0.87	0.45	2.3	1.89111111111111e-09	0.1	0.14	1.49	5	5	-1
2965	0.87	0.45	2.3	1.89111111111111e-09	0.1	0.14	1.5	5	5	-1
2966	0.87	0.45	2.3	1.89111111111111e-09	0.1	0.14	1.51	5	5	-1
2967	0.87	0.45	2.3	1.89111111111111e-09	0.1	0.14	1.52	5	5	-1
2968	0.87	0.45	2.3	1.89111111111111e-09	0.1	0.14	1.53	5	5	-1
2969	0.87	0.45	2.3	1.89111111111111e-09	0.1	0.14	1.54	5	5	-1
2970	0.87	0.45	2.3	1.89111111111111e-09	0.1	0.14	1.55	5	5	-1
2971	0.87	0.45	2.3	1.89111111111111e-09	0.1	0.14	1.56	5	5	-1
2972	0.87	0.45	2.3	1.89111111111111e-09	0.1	0.14	1.57	5	5	-1
2973	0.87	0.45	2.3	1.89111111111111e-09	0.1	0.14	1.58	5	5	-1
2974	0.87	0.45	2.3	1.89111111111111e-09	0.1	0.14	1.59	5	5	-1
2975	0.87	0.45	2.3	1.89111111111111e-09	0.1	0.14	1.6	5	5	-1
2976	0.87	0.45	2.3	1.89111111111111e-09	0.1	0.14	1.61	5	5	-1
2977	0.87	0.45	2.3	1.89111111111111e-09	0.1	0.14	1.62	5	5	-1
2978	0.87	0.45	2.3	1.89111111111111e-09	0.1	0.14	1.63	5	5	-1
2979	0.87	0.45	2.3	1.89111111111111e-09	0.1	0.14	1.64	5	5	-1
2980	0.87	0.45	2.3	1.89111111111111e-09	0.1	0.14	1.65	5	5	-1
2981	0.87	0.45	2.3	1.89111111111111e-09	0.1	0.14	1.66	5	5	-1
2982	0.87	0.45	2.3	1.89111111111111e-09	0.1	0.14	1.67	5	5	-1
2983	0.87	0.45	2.3	1.89111111111111e-09	0.1	0.14	1.68	5	5	-1
2984	0.87	0.45	2.3	1.89111111111111e-09	0.1	0.14	1.69	5	5	-1
2985	0.87	0.45	2.3	1.89111111111111e-09	0.1	0.14	1.7	5	5	-1
2986	0.87	0.45	2.3	1.89111111111111e-09	0.1	0.14	1.71	5	5	-1
2987	0.87	0.45	2.3	1.89111111111111e-09	0.1	0.14	1.72	5	5	-1
2988	0.87	0.45	2.3	1.89111111111111e-09	0.1	0.14	1.73	5	5	-1
2989	0.87	0.45	2.3	1.89111111111111e-09	0.1	0.14	1.74	5	5	-1
2990	0.87	0.45	2.3	1.89111111111111e-09	0.1	0.14	1.75	5	5	-1
2991	0.87	0.45	2.3	1.89111111111111e-09	0.1	0.14	1.76	5	5	-1
2992	0.87	0.45	2.3	1.89111111111111e-09	0.1	0.14	1.77	5	5	-1
2993	0.87	0.45	2.3	1.89111111111111e-09	0.1	0.14	1.78	5	5	-1
2994	0.87	0.45	2.3	1.89111111111111e-09	0.1	0.14	1.79	5	5	-1
2995	0.87	0.45	2.3	1.89111111111111e-09	0.1	0.14	1.8	5	5	-1
2996	0.87	0.45	2.3	1.89111111111111e-09	0.1	0.14	1.81	5	5	-1
2997	0.87	0.45	2.3	1.89111111111111e-09	0.1	0.14	1.82	5	5	-1
2998	0.87	0.45	2.3	1.89111111111111e-09	0.1	0.14	1.83	5	5	-1
2999	0.87	0.45	2.3	1.89111111111111e-09	0.1	0.14	1.84	5	5	-1
3000	0.87	0.45	2.3	1.89111111111111e-09	0.1	0.14	1.85	5	5	-1
3001	0.87	0.45	2.3	1.89111111111111e-09	0.1	0.14	1.86	5	5	-1
3002	0.87	0.45	2.3	1.89111111111111e-09	0.1	0.14	1.87	5	5	-1
3003	0.87	0.45	2.3	1.89111111111111e-09	0.1	0.14	1.88	5	5	-1
3004	0.87	0.45	2.3	1.89111111111111e-09	0.1	0.14	1.89	5	5	-1
3005	0.87	0.45	2.3	1.89111111111111e-09	0.1	0.14	1.9	5	5	-1
3006	0.87	0.45	2.3	1.89111111111111e-09	0.1	0.14	1.91	5	5	-1
3007	0.87	0.45	2.3	1.89111111111111e-09	0.1	0.14	1.92	5	5	-1
3008	0.87	0.45	2.3	1.89111111111111e-09	0.1	0.14	1.93	5	5	-1
3009	0.87	0.45	2.3	1.89111111111111e-09	0.1	0.14	1.94	5	5	-1
3010	0.87	0.45	2.3	1.89111111111111e-09	0.1	0.14	1.95	5	5	-1
3011	0.87	0.45	2.3	1.89111111111111e-09	0.1	0.14	1.96	5	5	-1
3012	0.87	0.45	2.3	1.89111111111111e-09	0.1	0.14	1.97	5	5	-1
3013	0.87	0.45	2.3	1.89111111111111e-09	0.1	0.14	1.98	5	5	-1
3014	0.87	0.45	2.3	1.89111111111111e-09	0.1	0.14	1.99	5	5	-1
3015	0.87	0.45	2.3	1.89111111111111e-09	0.1	0.14	2	5	5	-1
3016	0.87	0.45	2.3	1.89111111111111e-09	0.1	0.15	0	5	5	-1
3017	0.87	0.45	2.3	1.89111111111111e-09	0.1	0.15	0.01	5	5	-1
3018	0.87	0.45	2.3	1.89111111111111e-09	0.1	0.15	0.02	5	5	-1
3019	0.87	0.45	2.3	1.89111111111111e-09	0.1	0.15	0.03	5	5	-1
3020	0.87	0.45	2.3	1.89111111111111e-09	0.1	0.15	0.04	5	5	-1
3021	0.87	0.45	2.3	1.89111111111111e-09	0.1	0.15	0.05	5	5	-1
3022	0.87	0.45	2.3	1.89111111111111e-09	0.1	0.15	0.06	5	5	-1
3023	0.87	0.45	2.3	1.89111111111111e-09	0.1	0.15	0.07	5	5	-1
3024	0.87	0.45	2.3	1.89111111111111e-09	0.1	0.15	0.08	5	5	-1
3025	0.87	0.45	2.3	1.89111111111111e-09	0.1	0.15	0.09	5	5	-1
3026	0.87	0.45	2.3	1.89111111111111e-09	0.1	0.15	0.1	5	5	-1
3027	0.87	0.45	2.3	1.89111111111111e-09	0.1	0.15	0.11	5	5	-1
3028	0.87	0.45	2.3	1.89111111111111e-09	0.1	0.15	0.12	5	5	-1
3029	0.87	0.45	2.3	1.89111111111111e-09	0.1	0.15	0.13	5	5	-1
3030	0.87	0.45	2.3	1.89111111111111e-09	0.1	0.15	0.14	5	5	-1
3031	0.87	0.45	2.3	1.89111111111111e-09	0.1	0.15	0.15	5	5	-1
3032	0.87	0.45	2.3	1.89111111111111e-09	0.1	0.15	0.16	5	5	-1
3033	0.87	0.45	2.3	1.89111111111111e-09	0.1	0.15	0.17	5	5	-1
3034	0.87	0.45	2.3	1.89111111111111e-09	0.1	0.15	0.18	5	5	-1
3035	0.87	0.45	2.3	1.89111111111111e-09	0.1	0.15	0.19	5	5	-1
3036	0.87	0.45	2.3	1.89111111111111e-09	0.1	0.15	0.2	5	5	-1
3037	0.87	0.45	2.3	1.89111111111111e-09	0.1	0.15	0.21	5	5	-1
3038	0.87	0.45	2.3	1.89111111111111e-09	0.1	0.15	0.22	5	5	-1
3039	0.87	0.45	2.3	1.89111111111111e-09	0.1	0.15	0.23	5	5	-1
3040	0.87	0.45	2.3	1.89111111111111e-09	0.1	0.15	0.24	5	5	-1
3041	0.87	0.45	2.3	1.89111111111111e-09	0.1	0.15	0.25	5	5	-1
3042	0.87	0.45	2.3	1.89111111111111e-09	0.1	0.15	0.26	5	5	-1
3043	0.87	0.45	2.3	1.89111111111111e-09	0.1	0.15	0.27	5	5	-1
3044	0.87	0.45	2.3	1.89111111111111e-09	0.1	0.15	0.28	5	5	-1
3045	0.87	0.45	2.3	1.89111111111111e-09	0.1	0.15	0.29	5	5	-1
3046	0.87	0.45	2.3	1.89111111111111e-09	0.1	0.15	0.3	5	5	-1
3047	0.87	0.45	2.3	1.89111111111111e-09	0.1	0.15	0.31	5	5	-1
3048	0.87	0.45	2.3	1.89111111111111e-09	0.1	0.15	0.32	5	5	-1
3049	0.87	0.45	2.3	1.89111111111111e-09	0.1	0.15	0.33	5	5	-1
3050	0.87	0.45	2.3	1.89111111111111e-09	0.1	0.15	0.34	5	5	-1
3051	0.87	0.45	2.3	1.89111111111111e-09	0.1	0.15	0.35	5	5	-1
3052	0.87	0.45	2.3	1.89111111111111e-09	0.1	0.15	0.36	5	5	-1
3053	0.87	0.45	2.3	1.89111111111111e-09	0.1	0.15	0.37	5	5	-1
3054	0.87	0.45	2.3	1.89111111111111e-09	0.1	0.15	0.38	5	5	-1
3055	0.87	0.45	2.3	1.89111111111111e-09	0.1	0.15	0.39	5	5	-1
3056	0.87	0.45	2.3	1.89111111111111e-09	0.1	0.15	0.4	5	5	-1
3057	0.87	0.45	2.3	1.89111111111111e-09	0.1	0.15	0.41	5	5	-1
3058	0.87	0.45	2.3	1.89111111111111e-09	0.1	0.15	0.42	5	5	-1
3059	0.87	0.45	2.3	1.89111111111111e-09	0.1	0.15	0.43	5	5	-1
3060	0.87	0.45	2.3	1.89111111111111e-09	0.1	0.15	0.44	5	5	-1
3061	0.87	0.45	2.3	1.89111111111111e-09	0.1	0.15	0.45	5	5	-1
3062	0.87	0.45	2.3	1.89111111111111e-09	0.1	0.15	0.46	5	5	-1
3063	0.87	0.45	2.3	1.89111111111111e-09	0.1	0.15	0.47	5	5	-1
3064	0.87	0.45	2.3	1.89111111111111e-09	0.1	0.15	0.48	5	5	-1
3065	0.87	0.45	2.3	1.89111111111111e-09	0.1	0.15	0.49	5	5	-1
3066	0.87	0.45	2.3	1.89111111111111e-09	0.1	0.15	0.5	5	5	-1
3067	0.87	0.45	2.3	1.89111111111111e-09	0.1	0.15	0.51	5	5	-1
3068	0.87	0.45	2.3	1.89111111111111e-09	0.1	0.15	0.52	5	5	-1
3069	0.87	0.45	2.3	1.89111111111111e-09	0.1	0.15	0.53	5	5	-1
3070	0.87	0.45	2.3	1.89111111111111e-09	0.1	0.15	0.54	5	5	-1
3071	0.87	0.45	2.3	1.89111111111111e-09	0.1	0.15	0.55	5	5	-1
3072	0.87	0.45	2.3	1.89111111111111e-09	0.1	0.15	0.56	5	5	-1
3073	0.87	0.45	2.3	1.89111111111111e-09	0.1	0.15	0.57	5	5	-1
3074	0.87	0.45	2.3	1.89111111111111e-09	0.1	0.15	0.58	5	5	-1
3075	0.87	0.45	2.3	1.89111111111111e-09	0.1	0.15	0.59	5	5	-1
3076	0.87	0.45	2.3	1.89111111111111e-09	0.1	0.15	0.6	5	5	-1
3077	0.87	0.45	2.3	1.89111111111111e-09	0.1	0.15	0.61	5	5	-1
3078	0.87	0.45	2.3	1.89111111111111e-09	0.1	0.15	0.62	5	5	-1
3079	0.87	0.45	2.3	1.89111111111111e-09	0.1	0.15	0.63	5	5	-1
3080	0.87	0.45	2.3	1.89111111111111e-09	0.1	0.15	0.64	5	5	-1
3081	0.87	0.45	2.3	1.89111111111111e-09	0.1	0.15	0.65	5	5	-1
3082	0.87	0.45	2.3	1.89111111111111e-09	0.1	0.15	0.66	5	5	-1
3083	0.87	0.45	2.3	1.89111111111111e-09	0.1	0.15	0.67	5	5	-1
3084	0.87	0.45	2.3	1.89111111111111e-09	0.1	0.15	0.68	5	5	-1
3085	0.87	0.45	2.3	1.89111111111111e-09	0.1	0.15	0.69	5	5	-1
3086	0.87	0.45	2.3	1.89111111111111e-09	0.1	0.15	0.7	5	5	-1
3087	0.87	0.45	2.3	1.89111111111111e-09	0.1	0.15	0.71	5	5	-1
3088	0.87	0.45	2.3	1.89111111111111e-09	0.1	0.15	0.72	5	5	-1
3089	0.87	0.45	2.3	1.89111111111111e-09	0.1	0.15	0.73	5	5	-1
3090	0.87	0.45	2.3	1.89111111111111e-09	0.1	0.15	0.74	5	5	-1
3091	0.87	0.45	2.3	1.89111111111111e-09	0.1	0.15	0.75	5	5	-1
3092	0.87	0.45	2.3	1.89111111111111e-09	0.1	0.15	0.76	5	5	-1
3093	0.87	0.45	2.3	1.89111111111111e-09	0.1	0.15	0.77	5	5	-1
3094	0.87	0.45	2.3	1.89111111111111e-09	0.1	0.15	0.78	5	5	-1
3095	0.87	0.45	2.3	1.89111111111111e-09	0.1	0.15	0.79	5	5	-1
3096	0.87	0.45	2.3	1.89111111111111e-09	0.1	0.15	0.8	5	5	-1
3097	0.87	0.45	2.3	1.89111111111111e-09	0.1	0.15	0.81	5	5	-1
3098	0.87	0.45	2.3	1.89111111111111e-09	0.1	0.15	0.82	5	5	-1
3099	0.87	0.45	2.3	1.89111111111111e-09	0.1	0.15	0.83	5	5	-1
3100	0.87	0.45	2.3	1.89111111111111e-09	0.1	0.15	0.84	5	5	-1
3101	0.87	0.45	2.3	1.89111111111111e-09	0.1	0.15	0.85	5	5	-1
3102	0.87	0.45	2.3	1.89111111111111e-09	0.1	0.15	0.86	5	5	-1
3103	0.87	0.45	2.3	1.89111111111111e-09	0.1	0.15	0.87	5	5	-1
3104	0.87	0.45	2.3	1.89111111111111e-09	0.1	0.15	0.88	5	5	-1
3105	0.87	0.45	2.3	1.89111111111111e-09	0.1	0.15	0.89	5	5	-1
3106	0.87	0.45	2.3	1.89111111111111e-09	0.1	0.15	0.9	5	5	-1
3107	0.87	0.45	2.3	1.89111111111111e-09	0.1	0.15	0.91	5	5	-1
3108	0.87	0.45	2.3	1.89111111111111e-09	0.1	0.15	0.92	5	5	-1
3109	0.87	0.45	2.3	1.89111111111111e-09	0.1	0.15	0.93	5	5	-1
3110	0.87	0.45	2.3	1.89111111111111e-09	0.1	0.15	0.94	5	5	-1
3111	0.87	0.45	2.3	1.89111111111111e-09	0.1	0.15	0.95	5	5	-1
3112	0.87	0.45	2.3	1.89111111111111e-09	0.1	0.15	0.96	5	5	-1
3113	0.87	0.45	2.3	1.89111111111111e-09	0.1	0.15	0.97	5	5	-1
3114	0.87	0.45	2.3	1.89111111111111e-09	0.1	0.15	0.98	5	5	-1
3115	0.87	0.45	2.3	1.89111111111111e-09	0.1	0.15	0.99	5	5	-1
3116	0.87	0.45	2.3	1.89111111111111e-09	0.1	0.15	1	5	5	-1
3117	0.87	0.45	2.3	1.89111111111111e-09	0.1	0.15	1.01	5	5	-1
3118	0.87	0.45	2.3	1.89111111111111e-09	0.1	0.15	1.02	5	5	-1
3119	0.87	0.45	2.3	1.89111111111111e-09	0.1	0.15	1.03	5	5	-1
3120	0.87	0.45	2.3	1.89111111111111e-09	0.1	0.15	1.04	5	5	-1
3121	0.87	0.45	2.3	1.89111111111111e-09	0.1	0.15	1.05	5	5	-1
3122	0.87	0.45	2.3	1.89111111111111e-09	0.1	0.15	1.06	5	5	-1
3123	0.87	0.45	2.3	1.89111111111111e-09	0.1	0.15	1.07	5	5	-1
3124	0.87	0.45	2.3	1.89111111111111e-09	0.1	0.15	1.08	5	5	-1
3125	0.87	0.45	2.3	1.89111111111111e-09	0.1	0.15	1.09	5	5	-1
3126	0.87	0.45	2.3	1.89111111111111e-09	0.1	0.15	1.1	5	5	-1
3127	0.87	0.45	2.3	1.89111111111111e-09	0.1	0.15	1.11	5	5	-1
3128	0.87	0.45	2.3	1.89111111111111e-09	0.1	0.15	1.12	5	5	-1
3129	0.87	0.45	2.3	1.89111111111111e-09	0.1	0.15	1.13	5	5	-1
3130	0.87	0.45	2.3	1.89111111111111e-09	0.1	0.15	1.14	5	5	-1
3131	0.87	0.45	2.3	1.89111111111111e-09	0.1	0.15	1.15	5	5	-1
3132	0.87	0.45	2.3	1.89111111111111e-09	0.1	0.15	1.16	5	5	-1
3133	0.87	0.45	2.3	1.89111111111111e-09	0.1	0.15	1.17	5	5	-1
3134	0.87	0.45	2.3	1.89111111111111e-09	0.1	0.15	1.18	5	5	-1
3135	0.87	0.45	2.3	1.89111111111111e-09	0.1	0.15	1.19	5	5	-1
3136	0.87	0.45	2.3	1.89111111111111e-09	0.1	0.15	1.2	5	5	-1
3137	0.87	0.45	2.3	1.89111111111111e-09	0.1	0.15	1.21	5	5	-1
3138	0.87	0.45	2.3	1.89111111111111e-09	0.1	0.15	1.22	5	5	-1
3139	0.87	0.45	2.3	1.89111111111111e-09	0.1	0.15	1.23	5	5	-1
3140	0.87	0.45	2.3	1.89111111111111e-09	0.1	0.15	1.24	5	5	-1
3141	0.87	0.45	2.3	1.89111111111111e-09	0.1	0.15	1.25	5	5	-1
3142	0.87	0.45	2.3	1.89111111111111e-09	0.1	0.15	1.26	5	5	-1
3143	0.87	0.45	2.3	1.89111111111111e-09	0.1	0.15	1.27	5	5	-1
3144	0.87	0.45	2.3	1.89111111111111e-09	0.1	0.15	1.28	5	5	-1
3145	0.87	0.45	2.3	1.89111111111111e-09	0.1	0.15	1.29	5	5	-1
3146	0.87	0.45	2.3	1.89111111111111e-09	0.1	0.15	1.3	5	5	-1
3147	0.87	0.45	2.3	1.89111111111111e-09	0.1	0.15	1.31	5	5	-1
3148	0.87	0.45	2.3	1.89111111111111e-09	0.1	0.15	1.32	5	5	-1
3149	0.87	0.45	2.3	1.89111111111111e-09	0.1	0.15	1.33	5	5	-1
3150	0.87	0.45	2.3	1.89111111111111e-09	0.1	0.15	1.34	5	5	-1
3151	0.87	0.45	2.3	1.89111111111111e-09	0.1	0.15	1.35	5	5	-1
3152	0.87	0.45	2.3	1.89111111111111e-09	0.1	0.15	1.36	5	5	-1
3153	0.87	0.45	2.3	1.89111111111111e-09	0.1	0.15	1.37	5	5	-1
3154	0.87	0.45	2.3	1.89111111111111e-09	0.1	0.15	1.38	5	5	-1
3155	0.87	0.45	2.3	1.89111111111111e-09	0.1	0.15	1.39	5	5	-1
3156	0.87	0.45	2.3	1.89111111111111e-09	0.1	0.15	1.4	5	5	-1
3157	0.87	0.45	2.3	1.89111111111111e-09	0.1	0.15	1.41	5	5	-1
3158	0.87	0.45	2.3	1.89111111111111e-09	0.1	0.15	1.42	5	5	-1
3159	0.87	0.45	2.3	1.89111111111111e-09	0.1	0.15	1.43	5	5	-1
3160	0.87	0.45	2.3	1.89111111111111e-09	0.1	0.15	1.44	5	5	-1
3161	0.87	0.45	2.3	1.89111111111111e-09	0.1	0.15	1.45	5	5	-1
3162	0.87	0.45	2.3	1.89111111111111e-09	0.1	0.15	1.46	5	5	-1
3163	0.87	0.45	2.3	1.89111111111111e-09	0.1	0.15	1.47	5	5	-1
3164	0.87	0.45	2.3	1.89111111111111e-09	0.1	0.15	1.48	5	5	-1
3165	0.87	0.45	2.3	1.89111111111111e-09	0.1	0.15	1.49	5	5	-1
3166	0.87	0.45	2.3	1.89111111111111e-09	0.1	0.15	1.5	5	5	-1
3167	0.87	0.45	2.3	1.89111111111111e-09	0.1	0.15	1.51	5	5	-1
3168	0.87	0.45	2.3	1.89111111111111e-09	0.1	0.15	1.52	5	5	-1
3169	0.87	0.45	2.3	1.89111111111111e-09	0.1	0.15	1.53	5	5	-1
3170	0.87	0.45	2.3	1.89111111111111e-09	0.1	0.15	1.54	5	5	-1
3171	0.87	0.45	2.3	1.89111111111111e-09	0.1	0.15	1.55	5	5	-1
3172	0.87	0.45	2.3	1.89111111111111e-09	0.1	0.15	1.56	5	5	-1
3173	0.87	0.45	2.3	1.89111111111111e-09	0.1	0.15	1.57	5	5	-1
3174	0.87	0.45	2.3	1.89111111111111e-09	0.1	0.15	1.58	5	5	-1
3175	0.87	0.45	2.3	1.89111111111111e-09	0.1	0.15	1.59	5	5	-1
3176	0.87	0.45	2.3	1.89111111111111e-09	0.1	0.15	1.6	5	5	-1
3177	0.87	0.45	2.3	1.89111111111111e-09	0.1	0.15	1.61	5	5	-1
3178	0.87	0.45	2.3	1.89111111111111e-09	0.1	0.15	1.62	5	5	-1
3179	0.87	0.45	2.3	1.89111111111111e-09	0.1	0.15	1.63	5	5	-1
3180	0.87	0.45	2.3	1.89111111111111e-09	0.1	0.15	1.64	5	5	-1
3181	0.87	0.45	2.3	1.89111111111111e-09	0.1	0.15	1.65	5	5	-1
3182	0.87	0.45	2.3	1.89111111111111e-09	0.1	0.15	1.66	5	5	-1
3183	0.87	0.45	2.3	1.89111111111111e-09	0.1	0.15	1.67	5	5	-1
3184	0.87	0.45	2.3	1.89111111111111e-09	0.1	0.15	1.68	5	5	-1
3185	0.87	0.45	2.3	1.89111111111111e-09	0.1	0.15	1.69	5	5	-1
3186	0.87	0.45	2.3	1.89111111111111e-09	0.1	0.15	1.7	5	5	-1
3187	0.87	0.45	2.3	1.89111111111111e-09	0.1	0.15	1.71	5	5	-1
3188	0.87	0.45	2.3	1.89111111111111e-09	0.1	0.15	1.72	5	5	-1
3189	0.87	0.45	2.3	1.89111111111111e-09	0.1	0.15	1.73	5	5	-1
3190	0.87	0.45	2.3	1.89111111111111e-09	0.1	0.15	1.74	5	5	-1
3191	0.87	0.45	2.3	1.89111111111111e-09	0.1	0.15	1.75	5	5	-1
3192	0.87	0.45	2.3	1.89111111111111e-09	0.1	0.15	1.76	5	5	-1
3193	0.87	0.45	2.3	1.89111111111111e-09	0.1	0.15	1.77	5	5	-1
3194	0.87	0.45	2.3	1.89111111111111e-09	0.1	0.15	1.78	5	5	-1
3195	0.87	0.45	2.3	1.89111111111111e-09	0.1	0.15	1.79	5	5	-1
3196	0.87	0.45	2.3	1.89111111111111e-09	0.1	0.15	1.8	5	5	-1
3197	0.87	0.45	2.3	1.89111111111111e-09	0.1	0.15	1.81	5	5	-1
3198	0.87	0.45	2.3	1.89111111111111e-09	0.1	0.15	1.82	5	5	-1
3199	0.87	0.45	2.3	1.89111111111111e-09	0.1	0.15	1.83	5	5	-1
3200	0.87	0.45	2.3	1.89111111111111e-09	0.1	0.15	1.84	5	5	-1
3201	0.87	0.45	2.3	1.89111111111111e-09	0.1	0.15	1.85	5	5	-1
3202	0.87	0.45	2.3	1.89111111111111e-09	0.1	0.15	1.86	5	5	-1
3203	0.87	0.45	2.3	1.89111111111111e-09	0.1	0.15	1.87	5	5	-1
3204	0.87	0.45	2.3	1.89111111111111e-09	0.1	0.15	1.88	5	5	-1
3205	0.87	0.45	2.3	1.89111111111111e-09	0.1	0.15	1.89	5	5	-1
3206	0.87	0.45	2.3	1.89111111111111e-09	0.1	0.15	1.9	5	5	-1
3207	0.87	0.45	2.3	1.89111111111111e-09	0.1	0.15	1.91	5	5	-1
3208	0.87	0.45	2.3	1.89111111111111e-09	0.1	0.15	1.92	5	5	-1
3209	0.87	0.45	2.3	1.89111111111111e-09	0.1	0.15	1.93	5	5	-1
3210	0.87	0.45	2.3	1.89111111111111e-09	0.1	0.15	1.94	5	5	-1
3211	0.87	0.45	2.3	1.89111111111111e-09	0.1	0.15	1.95	5	5	-1
3212	0.87	0.45	2.3	1.89111111111111e-09	0.1	0.15	1.96	5	5	-1
3213	0.87	0.45	2.3	1.89111111111111e-09	0.1	0.15	1.97	5	5	-1
3214	0.87	0.45	2.3	1.89111111111111e-09	0.1	0.15	1.98	5	5	-1
3215	0.87	0.45	2.3	1.89111111111111e-09	0.1	0.15	1.99	5	5	-1
3216	0.87	0.45	2.3	1.89111111111111e-09	0.1	0.15	2	5	5	-1
3217	0.87	0.45	2.3	1.89111111111111e-09	0.1	0.16	0	5	5	-1
3218	0.87	0.45	2.3	1.89111111111111e-09	0.1	0.16	0.01	5	5	-1
3219	0.87	0.45	2.3	1.89111111111111e-09	0.1	0.16	0.02	5	5	-1
3220	0.87	0.45	2.3	1.89111111111111e-09	0.1	0.16	0.03	5	5	-1
3221	0.87	0.45	2.3	1.89111111111111e-09	0.1	0.16	0.04	5	5	-1
3222	0.87	0.45	2.3	1.89111111111111e-09	0.1	0.16	0.05	5	5	-1
3223	0.87	0.45	2.3	1.89111111111111e-09	0.1	0.16	0.06	5	5	-1
3224	0.87	0.45	2.3	1.89111111111111e-09	0.1	0.16	0.07	5	5	-1
3225	0.87	0.45	2.3	1.89111111111111e-09	0.1	0.16	0.08	5	5	-1
3226	0.87	0.45	2.3	1.89111111111111e-09	0.1	0.16	0.09	5	5	-1
3227	0.87	0.45	2.3	1.89111111111111e-09	0.1	0.16	0.1	5	5	-1
3228	0.87	0.45	2.3	1.89111111111111e-09	0.1	0.16	0.11	5	5	-1
3229	0.87	0.45	2.3	1.89111111111111e-09	0.1	0.16	0.12	5	5	-1
3230	0.87	0.45	2.3	1.89111111111111e-09	0.1	0.16	0.13	5	5	-1
3231	0.87	0.45	2.3	1.89111111111111e-09	0.1	0.16	0.14	5	5	-1
3232	0.87	0.45	2.3	1.89111111111111e-09	0.1	0.16	0.15	5	5	-1
3233	0.87	0.45	2.3	1.89111111111111e-09	0.1	0.16	0.16	5	5	-1
3234	0.87	0.45	2.3	1.89111111111111e-09	0.1	0.16	0.17	5	5	-1
3235	0.87	0.45	2.3	1.89111111111111e-09	0.1	0.16	0.18	5	5	-1
3236	0.87	0.45	2.3	1.89111111111111e-09	0.1	0.16	0.19	5	5	-1
3237	0.87	0.45	2.3	1.89111111111111e-09	0.1	0.16	0.2	5	5	-1
3238	0.87	0.45	2.3	1.89111111111111e-09	0.1	0.16	0.21	5	5	-1
3239	0.87	0.45	2.3	1.89111111111111e-09	0.1	0.16	0.22	5	5	-1
3240	0.87	0.45	2.3	1.89111111111111e-09	0.1	0.16	0.23	5	5	-1
3241	0.87	0.45	2.3	1.89111111111111e-09	0.1	0.16	0.24	5	5	-1
3242	0.87	0.45	2.3	1.89111111111111e-09	0.1	0.16	0.25	5	5	-1
3243	0.87	0.45	2.3	1.89111111111111e-09	0.1	0.16	0.26	5	5	-1
3244	0.87	0.45	2.3	1.89111111111111e-09	0.1	0.16	0.27	5	5	-1
3245	0.87	0.45	2.3	1.89111111111111e-09	0.1	0.16	0.28	5	5	-1
3246	0.87	0.45	2.3	1.89111111111111e-09	0.1	0.16	0.29	5	5	-1
3247	0.87	0.45	2.3	1.89111111111111e-09	0.1	0.16	0.3	5	5	-1
3248	0.87	0.45	2.3	1.89111111111111e-09	0.1	0.16	0.31	5	5	-1
3249	0.87	0.45	2.3	1.89111111111111e-09	0.1	0.16	0.32	5	5	-1
3250	0.87	0.45	2.3	1.89111111111111e-09	0.1	0.16	0.33	5	5	-1
3251	0.87	0.45	2.3	1.89111111111111e-09	0.1	0.16	0.34	5	5	-1
3252	0.87	0.45	2.3	1.89111111111111e-09	0.1	0.16	0.35	5	5	-1
3253	0.87	0.45	2.3	1.89111111111111e-09	0.1	0.16	0.36	5	5	-1
3254	0.87	0.45	2.3	1.89111111111111e-09	0.1	0.16	0.37	5	5	-1
3255	0.87	0.45	2.3	1.89111111111111e-09	0.1	0.16	0.38	5	5	-1
3256	0.87	0.45	2.3	1.89111111111111e-09	0.1	0.16	0.39	5	5	-1
3257	0.87	0.45	2.3	1.89111111111111e-09	0.1	0.16	0.4	5	5	-1
3258	0.87	0.45	2.3	1.89111111111111e-09	0.1	0.16	0.41	5	5	-1
3259	0.87	0.45	2.3	1.89111111111111e-09	0.1	0.16	0.42	5	5	-1
3260	0.87	0.45	2.3	1.89111111111111e-09	0.1	0.16	0.43	5	5	-1
3261	0.87	0.45	2.3	1.89111111111111e-09	0.1	0.16	0.44	5	5	-1
3262	0.87	0.45	2.3	1.89111111111111e-09	0.1	0.16	0.45	5	5	-1
3263	0.87	0.45	2.3	1.89111111111111e-09	0.1	0.16	0.46	5	5	-1
3264	0.87	0.45	2.3	1.89111111111111e-09	0.1	0.16	0.47	5	5	-1
3265	0.87	0.45	2.3	1.89111111111111e-09	0.1	0.16	0.48	5	5	-1
3266	0.87	0.45	2.3	1.89111111111111e-09	0.1	0.16	0.49	5	5	-1
3267	0.87	0.45	2.3	1.89111111111111e-09	0.1	0.16	0.5	5	5	-1
3268	0.87	0.45	2.3	1.89111111111111e-09	0.1	0.16	0.51	5	5	-1
3269	0.87	0.45	2.3	1.89111111111111e-09	0.1	0.16	0.52	5	5	-1
3270	0.87	0.45	2.3	1.89111111111111e-09	0.1	0.16	0.53	5	5	-1
3271	0.87	0.45	2.3	1.89111111111111e-09	0.1	0.16	0.54	5	5	-1
3272	0.87	0.45	2.3	1.89111111111111e-09	0.1	0.16	0.55	5	5	-1
3273	0.87	0.45	2.3	1.89111111111111e-09	0.1	0.16	0.56	5	5	-1
3274	0.87	0.45	2.3	1.89111111111111e-09	0.1	0.16	0.57	5	5	-1
3275	0.87	0.45	2.3	1.89111111111111e-09	0.1	0.16	0.58	5	5	-1
3276	0.87	0.45	2.3	1.89111111111111e-09	0.1	0.16	0.59	5	5	-1
3277	0.87	0.45	2.3	1.89111111111111e-09	0.1	0.16	0.6	5	5	-1
3278	0.87	0.45	2.3	1.89111111111111e-09	0.1	0.16	0.61	5	5	-1
3279	0.87	0.45	2.3	1.89111111111111e-09	0.1	0.16	0.62	5	5	-1
3280	0.87	0.45	2.3	1.89111111111111e-09	0.1	0.16	0.63	5	5	-1
3281	0.87	0.45	2.3	1.89111111111111e-09	0.1	0.16	0.64	5	5	-1
3282	0.87	0.45	2.3	1.89111111111111e-09	0.1	0.16	0.65	5	5	-1
3283	0.87	0.45	2.3	1.89111111111111e-09	0.1	0.16	0.66	5	5	-1
3284	0.87	0.45	2.3	1.89111111111111e-09	0.1	0.16	0.67	5	5	-1
3285	0.87	0.45	2.3	1.89111111111111e-09	0.1	0.16	0.68	5	5	-1
3286	0.87	0.45	2.3	1.89111111111111e-09	0.1	0.16	0.69	5	5	-1
3287	0.87	0.45	2.3	1.89111111111111e-09	0.1	0.16	0.7	5	5	-1
3288	0.87	0.45	2.3	1.89111111111111e-09	0.1	0.16	0.71	5	5	-1
3289	0.87	0.45	2.3	1.89111111111111e-09	0.1	0.16	0.72	5	5	-1
3290	0.87	0.45	2.3	1.89111111111111e-09	0.1	0.16	0.73	5	5	-1
3291	0.87	0.45	2.3	1.89111111111111e-09	0.1	0.16	0.74	5	5	-1
3292	0.87	0.45	2.3	1.89111111111111e-09	0.1	0.16	0.75	5	5	-1
3293	0.87	0.45	2.3	1.89111111111111e-09	0.1	0.16	0.76	5	5	-1
3294	0.87	0.45	2.3	1.89111111111111e-09	0.1	0.16	0.77	5	5	-1
3295	0.87	0.45	2.3	1.89111111111111e-09	0.1	0.16	0.78	5	5	-1
3296	0.87	0.45	2.3	1.89111111111111e-09	0.1	0.16	0.79	5	5	-1
3297	0.87	0.45	2.3	1.89111111111111e-09	0.1	0.16	0.8	5	5	-1
3298	0.87	0.45	2.3	1.89111111111111e-09	0.1	0.16	0.81	5	5	-1
3299	0.87	0.45	2.3	1.89111111111111e-09	0.1	0.16	0.82	5	5	-1
3300	0.87	0.45	2.3	1.89111111111111e-09	0.1	0.16	0.83	5	5	-1
3301	0.87	0.45	2.3	1.89111111111111e-09	0.1	0.16	0.84	5	5	-1
3302	0.87	0.45	2.3	1.89111111111111e-09	0.1	0.16	0.85	5	5	-1
3303	0.87	0.45	2.3	1.89111111111111e-09	0.1	0.16	0.86	5	5	-1
3304	0.87	0.45	2.3	1.89111111111111e-09	0.1	0.16	0.87	5	5	-1
3305	0.87	0.45	2.3	1.89111111111111e-09	0.1	0.16	0.88	5	5	-1
3306	0.87	0.45	2.3	1.89111111111111e-09	0.1	0.16	0.89	5	5	-1
3307	0.87	0.45	2.3	1.89111111111111e-09	0.1	0.16	0.9	5	5	-1
3308	0.87	0.45	2.3	1.89111111111111e-09	0.1	0.16	0.91	5	5	-1
3309	0.87	0.45	2.3	1.89111111111111e-09	0.1	0.16	0.92	5	5	-1
3310	0.87	0.45	2.3	1.89111111111111e-09	0.1	0.16	0.93	5	5	-1
3311	0.87	0.45	2.3	1.89111111111111e-09	0.1	0.16	0.94	5	5	-1
3312	0.87	0.45	2.3	1.89111111111111e-09	0.1	0.16	0.95	5	5	-1
3313	0.87	0.45	2.3	1.89111111111111e-09	0.1	0.16	0.96	5	5	-1
3314	0.87	0.45	2.3	1.89111111111111e-09	0.1	0.16	0.97	5	5	-1
3315	0.87	0.45	2.3	1.89111111111111e-09	0.1	0.16	0.98	5	5	-1
3316	0.87	0.45	2.3	1.89111111111111e-09	0.1	0.16	0.99	5	5	-1
3317	0.87	0.45	2.3	1.89111111111111e-09	0.1	0.16	1	5	5	-1
3318	0.87	0.45	2.3	1.89111111111111e-09	0.1	0.16	1.01	5	5	-1
3319	0.87	0.45	2.3	1.89111111111111e-09	0.1	0.16	1.02	5	5	-1
3320	0.87	0.45	2.3	1.89111111111111e-09	0.1	0.16	1.03	5	5	-1
3321	0.87	0.45	2.3	1.89111111111111e-09	0.1	0.16	1.04	5	5	-1
3322	0.87	0.45	2.3	1.89111111111111e-09	0.1	0.16	1.05	5	5	-1
3323	0.87	0.45	2.3	1.89111111111111e-09	0.1	0.16	1.06	5	5	-1
3324	0.87	0.45	2.3	1.89111111111111e-09	0.1	0.16	1.07	5	5	-1
3325	0.87	0.45	2.3	1.89111111111111e-09	0.1	0.16	1.08	5	5	-1
3326	0.87	0.45	2.3	1.89111111111111e-09	0.1	0.16	1.09	5	5	-1
3327	0.87	0.45	2.3	1.89111111111111e-09	0.1	0.16	1.1	5	5	-1
3328	0.87	0.45	2.3	1.89111111111111e-09	0.1	0.16	1.11	5	5	-1
3329	0.87	0.45	2.3	1.89111111111111e-09	0.1	0.16	1.12	5	5	-1
3330	0.87	0.45	2.3	1.89111111111111e-09	0.1	0.16	1.13	5	5	-1
3331	0.87	0.45	2.3	1.89111111111111e-09	0.1	0.16	1.14	5	5	-1
3332	0.87	0.45	2.3	1.89111111111111e-09	0.1	0.16	1.15	5	5	-1
3333	0.87	0.45	2.3	1.89111111111111e-09	0.1	0.16	1.16	5	5	-1
3334	0.87	0.45	2.3	1.89111111111111e-09	0.1	0.16	1.17	5	5	-1
3335	0.87	0.45	2.3	1.89111111111111e-09	0.1	0.16	1.18	5	5	-1
3336	0.87	0.45	2.3	1.89111111111111e-09	0.1	0.16	1.19	5	5	-1
3337	0.87	0.45	2.3	1.89111111111111e-09	0.1	0.16	1.2	5	5	-1
3338	0.87	0.45	2.3	1.89111111111111e-09	0.1	0.16	1.21	5	5	-1
3339	0.87	0.45	2.3	1.89111111111111e-09	0.1	0.16	1.22	5	5	-1
3340	0.87	0.45	2.3	1.89111111111111e-09	0.1	0.16	1.23	5	5	-1
3341	0.87	0.45	2.3	1.89111111111111e-09	0.1	0.16	1.24	5	5	-1
3342	0.87	0.45	2.3	1.89111111111111e-09	0.1	0.16	1.25	5	5	-1
3343	0.87	0.45	2.3	1.89111111111111e-09	0.1	0.16	1.26	5	5	-1
3344	0.87	0.45	2.3	1.89111111111111e-09	0.1	0.16	1.27	5	5	-1
3345	0.87	0.45	2.3	1.89111111111111e-09	0.1	0.16	1.28	5	5	-1
3346	0.87	0.45	2.3	1.89111111111111e-09	0.1	0.16	1.29	5	5	-1
3347	0.87	0.45	2.3	1.89111111111111e-09	0.1	0.16	1.3	5	5	-1
3348	0.87	0.45	2.3	1.89111111111111e-09	0.1	0.16	1.31	5	5	-1
3349	0.87	0.45	2.3	1.89111111111111e-09	0.1	0.16	1.32	5	5	-1
3350	0.87	0.45	2.3	1.89111111111111e-09	0.1	0.16	1.33	5	5	-1
3351	0.87	0.45	2.3	1.89111111111111e-09	0.1	0.16	1.34	5	5	-1
3352	0.87	0.45	2.3	1.89111111111111e-09	0.1	0.16	1.35	5	5	-1
3353	0.87	0.45	2.3	1.89111111111111e-09	0.1	0.16	1.36	5	5	-1
3354	0.87	0.45	2.3	1.89111111111111e-09	0.1	0.16	1.37	5	5	-1
3355	0.87	0.45	2.3	1.89111111111111e-09	0.1	0.16	1.38	5	5	-1
3356	0.87	0.45	2.3	1.89111111111111e-09	0.1	0.16	1.39	5	5	-1
3357	0.87	0.45	2.3	1.89111111111111e-09	0.1	0.16	1.4	5	5	-1
3358	0.87	0.45	2.3	1.89111111111111e-09	0.1	0.16	1.41	5	5	-1
3359	0.87	0.45	2.3	1.89111111111111e-09	0.1	0.16	1.42	5	5	-1
3360	0.87	0.45	2.3	1.89111111111111e-09	0.1	0.16	1.43	5	5	-1
3361	0.87	0.45	2.3	1.89111111111111e-09	0.1	0.16	1.44	5	5	-1
3362	0.87	0.45	2.3	1.89111111111111e-09	0.1	0.16	1.45	5	5	-1
3363	0.87	0.45	2.3	1.89111111111111e-09	0.1	0.16	1.46	5	5	-1
3364	0.87	0.45	2.3	1.89111111111111e-09	0.1	0.16	1.47	5	5	-1
3365	0.87	0.45	2.3	1.89111111111111e-09	0.1	0.16	1.48	5	5	-1
3366	0.87	0.45	2.3	1.89111111111111e-09	0.1	0.16	1.49	5	5	-1
3367	0.87	0.45	2.3	1.89111111111111e-09	0.1	0.16	1.5	5	5	-1
3368	0.87	0.45	2.3	1.89111111111111e-09	0.1	0.16	1.51	5	5	-1
3369	0.87	0.45	2.3	1.89111111111111e-09	0.1	0.16	1.52	5	5	-1
3370	0.87	0.45	2.3	1.89111111111111e-09	0.1	0.16	1.53	5	5	-1
3371	0.87	0.45	2.3	1.89111111111111e-09	0.1	0.16	1.54	5	5	-1
3372	0.87	0.45	2.3	1.89111111111111e-09	0.1	0.16	1.55	5	5	-1
3373	0.87	0.45	2.3	1.89111111111111e-09	0.1	0.16	1.56	5	5	-1
3374	0.87	0.45	2.3	1.89111111111111e-09	0.1	0.16	1.57	5	5	-1
3375	0.87	0.45	2.3	1.89111111111111e-09	0.1	0.16	1.58	5	5	-1
3376	0.87	0.45	2.3	1.89111111111111e-09	0.1	0.16	1.59	5	5	-1
3377	0.87	0.45	2.3	1.89111111111111e-09	0.1	0.16	1.6	5	5	-1
3378	0.87	0.45	2.3	1.89111111111111e-09	0.1	0.16	1.61	5	5	-1
3379	0.87	0.45	2.3	1.89111111111111e-09	0.1	0.16	1.62	5	5	-1
3380	0.87	0.45	2.3	1.89111111111111e-09	0.1	0.16	1.63	5	5	-1
3381	0.87	0.45	2.3	1.89111111111111e-09	0.1	0.16	1.64	5	5	-1
3382	0.87	0.45	2.3	1.89111111111111e-09	0.1	0.16	1.65	5	5	-1
3383	0.87	0.45	2.3	1.89111111111111e-09	0.1	0.16	1.66	5	5	-1
3384	0.87	0.45	2.3	1.89111111111111e-09	0.1	0.16	1.67	5	5	-1
3385	0.87	0.45	2.3	1.89111111111111e-09	0.1	0.16	1.68	5	5	-1
3386	0.87	0.45	2.3	1.89111111111111e-09	0.1	0.16	1.69	5	5	-1
3387	0.87	0.45	2.3	1.89111111111111e-09	0.1	0.16	1.7	5	5	-1
3388	0.87	0.45	2.3	1.89111111111111e-09	0.1	0.16	1.71	5	5	-1
3389	0.87	0.45	2.3	1.89111111111111e-09	0.1	0.16	1.72	5	5	-1
3390	0.87	0.45	2.3	1.89111111111111e-09	0.1	0.16	1.73	5	5	-1
3391	0.87	0.45	2.3	1.89111111111111e-09	0.1	0.16	1.74	5	5	-1
3392	0.87	0.45	2.3	1.89111111111111e-09	0.1	0.16	1.75	5	5	-1
3393	0.87	0.45	2.3	1.89111111111111e-09	0.1	0.16	1.76	5	5	-1
3394	0.87	0.45	2.3	1.89111111111111e-09	0.1	0.16	1.77	5	5	-1
3395	0.87	0.45	2.3	1.89111111111111e-09	0.1	0.16	1.78	5	5	-1
3396	0.87	0.45	2.3	1.89111111111111e-09	0.1	0.16	1.79	5	5	-1
3397	0.87	0.45	2.3	1.89111111111111e-09	0.1	0.16	1.8	5	5	-1
3398	0.87	0.45	2.3	1.89111111111111e-09	0.1	0.16	1.81	5	5	-1
3399	0.87	0.45	2.3	1.89111111111111e-09	0.1	0.16	1.82	5	5	-1
3400	0.87	0.45	2.3	1.89111111111111e-09	0.1	0.16	1.83	5	5	-1
3401	0.87	0.45	2.3	1.89111111111111e-09	0.1	0.16	1.84	5	5	-1
3402	0.87	0.45	2.3	1.89111111111111e-09	0.1	0.16	1.85	5	5	-1
3403	0.87	0.45	2.3	1.89111111111111e-09	0.1	0.16	1.86	5	5	-1
3404	0.87	0.45	2.3	1.89111111111111e-09	0.1	0.16	1.87	5	5	-1
3405	0.87	0.45	2.3	1.89111111111111e-09	0.1	0.16	1.88	5	5	-1
3406	0.87	0.45	2.3	1.89111111111111e-09	0.1	0.16	1.89	5	5	-1
3407	0.87	0.45	2.3	1.89111111111111e-09	0.1	0.16	1.9	5	5	-1
3408	0.87	0.45	2.3	1.89111111111111e-09	0.1	0.16	1.91	5	5	-1
3409	0.87	0.45	2.3	1.89111111111111e-09	0.1	0.16	1.92	5	5	-1
3410	0.87	0.45	2.3	1.89111111111111e-09	0.1	0.16	1.93	5	5	-1
3411	0.87	0.45	2.3	1.89111111111111e-09	0.1	0.16	1.94	5	5	-1
3412	0.87	0.45	2.3	1.89111111111111e-09	0.1	0.16	1.95	5	5	-1
3413	0.87	0.45	2.3	1.89111111111111e-09	0.1	0.16	1.96	5	5	-1
3414	0.87	0.45	2.3	1.89111111111111e-09	0.1	0.16	1.97	5	5	-1
3415	0.87	0.45	2.3	1.89111111111111e-09	0.1	0.16	1.98	5	5	-1
3416	0.87	0.45	2.3	1.89111111111111e-09	0.1	0.16	1.99	5	5	-1
3417	0.87	0.45	2.3	1.89111111111111e-09	0.1	0.16	2	5	5	-1
3418	0.87	0.45	2.3	1.89111111111111e-09	0.1	0.17	0	5	5	-1
3419	0.87	0.45	2.3	1.89111111111111e-09	0.1	0.17	0.01	5	5	-1
3420	0.87	0.45	2.3	1.89111111111111e-09	0.1	0.17	0.02	5	5	-1
3421	0.87	0.45	2.3	1.89111111111111e-09	0.1	0.17	0.03	5	5	-1
3422	0.87	0.45	2.3	1.89111111111111e-09	0.1	0.17	0.04	5	5	-1
3423	0.87	0.45	2.3	1.89111111111111e-09	0.1	0.17	0.05	5	5	-1
3424	0.87	0.45	2.3	1.89111111111111e-09	0.1	0.17	0.06	5	5	-1
3425	0.87	0.45	2.3	1.89111111111111e-09	0.1	0.17	0.07	5	5	-1
3426	0.87	0.45	2.3	1.89111111111111e-09	0.1	0.17	0.08	5	5	-1
3427	0.87	0.45	2.3	1.89111111111111e-09	0.1	0.17	0.09	5	5	-1
3428	0.87	0.45	2.3	1.89111111111111e-09	0.1	0.17	0.1	5	5	-1
3429	0.87	0.45	2.3	1.89111111111111e-09	0.1	0.17	0.11	5	5	-1
3430	0.87	0.45	2.3	1.89111111111111e-09	0.1	0.17	0.12	5	5	-1
3431	0.87	0.45	2.3	1.89111111111111e-09	0.1	0.17	0.13	5	5	-1
3432	0.87	0.45	2.3	1.89111111111111e-09	0.1	0.17	0.14	5	5	-1
3433	0.87	0.45	2.3	1.89111111111111e-09	0.1	0.17	0.15	5	5	-1
3434	0.87	0.45	2.3	1.89111111111111e-09	0.1	0.17	0.16	5	5	-1
3435	0.87	0.45	2.3	1.89111111111111e-09	0.1	0.17	0.17	5	5	-1
3436	0.87	0.45	2.3	1.89111111111111e-09	0.1	0.17	0.18	5	5	-1
3437	0.87	0.45	2.3	1.89111111111111e-09	0.1	0.17	0.19	5	5	-1
3438	0.87	0.45	2.3	1.89111111111111e-09	0.1	0.17	0.2	5	5	-1
3439	0.87	0.45	2.3	1.89111111111111e-09	0.1	0.17	0.21	5	5	-1
3440	0.87	0.45	2.3	1.89111111111111e-09	0.1	0.17	0.22	5	5	-1
3441	0.87	0.45	2.3	1.89111111111111e-09	0.1	0.17	0.23	5	5	-1
3442	0.87	0.45	2.3	1.89111111111111e-09	0.1	0.17	0.24	5	5	-1
3443	0.87	0.45	2.3	1.89111111111111e-09	0.1	0.17	0.25	5	5	-1
3444	0.87	0.45	2.3	1.89111111111111e-09	0.1	0.17	0.26	5	5	-1
3445	0.87	0.45	2.3	1.89111111111111e-09	0.1	0.17	0.27	5	5	-1
3446	0.87	0.45	2.3	1.89111111111111e-09	0.1	0.17	0.28	5	5	-1
3447	0.87	0.45	2.3	1.89111111111111e-09	0.1	0.17	0.29	5	5	-1
3448	0.87	0.45	2.3	1.89111111111111e-09	0.1	0.17	0.3	5	5	-1
3449	0.87	0.45	2.3	1.89111111111111e-09	0.1	0.17	0.31	5	5	-1
3450	0.87	0.45	2.3	1.89111111111111e-09	0.1	0.17	0.32	5	5	-1
3451	0.87	0.45	2.3	1.89111111111111e-09	0.1	0.17	0.33	5	5	-1
3452	0.87	0.45	2.3	1.89111111111111e-09	0.1	0.17	0.34	5	5	-1
3453	0.87	0.45	2.3	1.89111111111111e-09	0.1	0.17	0.35	5	5	-1
3454	0.87	0.45	2.3	1.89111111111111e-09	0.1	0.17	0.36	5	5	-1
3455	0.87	0.45	2.3	1.89111111111111e-09	0.1	0.17	0.37	5	5	-1
3456	0.87	0.45	2.3	1.89111111111111e-09	0.1	0.17	0.38	5	5	-1
3457	0.87	0.45	2.3	1.89111111111111e-09	0.1	0.17	0.39	5	5	-1
3458	0.87	0.45	2.3	1.89111111111111e-09	0.1	0.17	0.4	5	5	-1
3459	0.87	0.45	2.3	1.89111111111111e-09	0.1	0.17	0.41	5	5	-1
3460	0.87	0.45	2.3	1.89111111111111e-09	0.1	0.17	0.42	5	5	-1
3461	0.87	0.45	2.3	1.89111111111111e-09	0.1	0.17	0.43	5	5	-1
3462	0.87	0.45	2.3	1.89111111111111e-09	0.1	0.17	0.44	5	5	-1
3463	0.87	0.45	2.3	1.89111111111111e-09	0.1	0.17	0.45	5	5	-1
3464	0.87	0.45	2.3	1.89111111111111e-09	0.1	0.17	0.46	5	5	-1
3465	0.87	0.45	2.3	1.89111111111111e-09	0.1	0.17	0.47	5	5	-1
3466	0.87	0.45	2.3	1.89111111111111e-09	0.1	0.17	0.48	5	5	-1
3467	0.87	0.45	2.3	1.89111111111111e-09	0.1	0.17	0.49	5	5	-1
3468	0.87	0.45	2.3	1.89111111111111e-09	0.1	0.17	0.5	5	5	-1
3469	0.87	0.45	2.3	1.89111111111111e-09	0.1	0.17	0.51	5	5	-1
3470	0.87	0.45	2.3	1.89111111111111e-09	0.1	0.17	0.52	5	5	-1
3471	0.87	0.45	2.3	1.89111111111111e-09	0.1	0.17	0.53	5	5	-1
3472	0.87	0.45	2.3	1.89111111111111e-09	0.1	0.17	0.54	5	5	-1
3473	0.87	0.45	2.3	1.89111111111111e-09	0.1	0.17	0.55	5	5	-1
3474	0.87	0.45	2.3	1.89111111111111e-09	0.1	0.17	0.56	5	5	-1
3475	0.87	0.45	2.3	1.89111111111111e-09	0.1	0.17	0.57	5	5	-1
3476	0.87	0.45	2.3	1.89111111111111e-09	0.1	0.17	0.58	5	5	-1
3477	0.87	0.45	2.3	1.89111111111111e-09	0.1	0.17	0.59	5	5	-1
3478	0.87	0.45	2.3	1.89111111111111e-09	0.1	0.17	0.6	5	5	-1
3479	0.87	0.45	2.3	1.89111111111111e-09	0.1	0.17	0.61	5	5	-1
3480	0.87	0.45	2.3	1.89111111111111e-09	0.1	0.17	0.62	5	5	-1
3481	0.87	0.45	2.3	1.89111111111111e-09	0.1	0.17	0.63	5	5	-1
3482	0.87	0.45	2.3	1.89111111111111e-09	0.1	0.17	0.64	5	5	-1
3483	0.87	0.45	2.3	1.89111111111111e-09	0.1	0.17	0.65	5	5	-1
3484	0.87	0.45	2.3	1.89111111111111e-09	0.1	0.17	0.66	5	5	-1
3485	0.87	0.45	2.3	1.89111111111111e-09	0.1	0.17	0.67	5	5	-1
3486	0.87	0.45	2.3	1.89111111111111e-09	0.1	0.17	0.68	5	5	-1
3487	0.87	0.45	2.3	1.89111111111111e-09	0.1	0.17	0.69	5	5	-1
3488	0.87	0.45	2.3	1.89111111111111e-09	0.1	0.17	0.7	5	5	-1
3489	0.87	0.45	2.3	1.89111111111111e-09	0.1	0.17	0.71	5	5	-1
3490	0.87	0.45	2.3	1.89111111111111e-09	0.1	0.17	0.72	5	5	-1
3491	0.87	0.45	2.3	1.89111111111111e-09	0.1	0.17	0.73	5	5	-1
3492	0.87	0.45	2.3	1.89111111111111e-09	0.1	0.17	0.74	5	5	-1
3493	0.87	0.45	2.3	1.89111111111111e-09	0.1	0.17	0.75	5	5	-1
3494	0.87	0.45	2.3	1.89111111111111e-09	0.1	0.17	0.76	5	5	-1
3495	0.87	0.45	2.3	1.89111111111111e-09	0.1	0.17	0.77	5	5	-1
3496	0.87	0.45	2.3	1.89111111111111e-09	0.1	0.17	0.78	5	5	-1
3497	0.87	0.45	2.3	1.89111111111111e-09	0.1	0.17	0.79	5	5	-1
3498	0.87	0.45	2.3	1.89111111111111e-09	0.1	0.17	0.8	5	5	-1
3499	0.87	0.45	2.3	1.89111111111111e-09	0.1	0.17	0.81	5	5	-1
3500	0.87	0.45	2.3	1.89111111111111e-09	0.1	0.17	0.82	5	5	-1
3501	0.87	0.45	2.3	1.89111111111111e-09	0.1	0.17	0.83	5	5	-1
3502	0.87	0.45	2.3	1.89111111111111e-09	0.1	0.17	0.84	5	5	-1
3503	0.87	0.45	2.3	1.89111111111111e-09	0.1	0.17	0.85	5	5	-1
3504	0.87	0.45	2.3	1.89111111111111e-09	0.1	0.17	0.86	5	5	-1
3505	0.87	0.45	2.3	1.89111111111111e-09	0.1	0.17	0.87	5	5	-1
3506	0.87	0.45	2.3	1.89111111111111e-09	0.1	0.17	0.88	5	5	-1
3507	0.87	0.45	2.3	1.89111111111111e-09	0.1	0.17	0.89	5	5	-1
3508	0.87	0.45	2.3	1.89111111111111e-09	0.1	0.17	0.9	5	5	-1
3509	0.87	0.45	2.3	1.89111111111111e-09	0.1	0.17	0.91	5	5	-1
3510	0.87	0.45	2.3	1.89111111111111e-09	0.1	0.17	0.92	5	5	-1
3511	0.87	0.45	2.3	1.89111111111111e-09	0.1	0.17	0.93	5	5	-1
3512	0.87	0.45	2.3	1.89111111111111e-09	0.1	0.17	0.94	5	5	-1
3513	0.87	0.45	2.3	1.89111111111111e-09	0.1	0.17	0.95	5	5	-1
3514	0.87	0.45	2.3	1.89111111111111e-09	0.1	0.17	0.96	5	5	-1
3515	0.87	0.45	2.3	1.89111111111111e-09	0.1	0.17	0.97	5	5	-1
3516	0.87	0.45	2.3	1.89111111111111e-09	0.1	0.17	0.98	5	5	-1
3517	0.87	0.45	2.3	1.89111111111111e-09	0.1	0.17	0.99	5	5	-1
3518	0.87	0.45	2.3	1.89111111111111e-09	0.1	0.17	1	5	5	-1
3519	0.87	0.45	2.3	1.89111111111111e-09	0.1	0.17	1.01	5	5	-1
3520	0.87	0.45	2.3	1.89111111111111e-09	0.1	0.17	1.02	5	5	-1
3521	0.87	0.45	2.3	1.89111111111111e-09	0.1	0.17	1.03	5	5	-1
3522	0.87	0.45	2.3	1.89111111111111e-09	0.1	0.17	1.04	5	5	-1
3523	0.87	0.45	2.3	1.89111111111111e-09	0.1	0.17	1.05	5	5	-1
3524	0.87	0.45	2.3	1.89111111111111e-09	0.1	0.17	1.06	5	5	-1
3525	0.87	0.45	2.3	1.89111111111111e-09	0.1	0.17	1.07	5	5	-1
3526	0.87	0.45	2.3	1.89111111111111e-09	0.1	0.17	1.08	5	5	-1
3527	0.87	0.45	2.3	1.89111111111111e-09	0.1	0.17	1.09	5	5	-1
3528	0.87	0.45	2.3	1.89111111111111e-09	0.1	0.17	1.1	5	5	-1
3529	0.87	0.45	2.3	1.89111111111111e-09	0.1	0.17	1.11	5	5	-1
3530	0.87	0.45	2.3	1.89111111111111e-09	0.1	0.17	1.12	5	5	-1
3531	0.87	0.45	2.3	1.89111111111111e-09	0.1	0.17	1.13	5	5	-1
3532	0.87	0.45	2.3	1.89111111111111e-09	0.1	0.17	1.14	5	5	-1
3533	0.87	0.45	2.3	1.89111111111111e-09	0.1	0.17	1.15	5	5	-1
3534	0.87	0.45	2.3	1.89111111111111e-09	0.1	0.17	1.16	5	5	-1
3535	0.87	0.45	2.3	1.89111111111111e-09	0.1	0.17	1.17	5	5	-1
3536	0.87	0.45	2.3	1.89111111111111e-09	0.1	0.17	1.18	5	5	-1
3537	0.87	0.45	2.3	1.89111111111111e-09	0.1	0.17	1.19	5	5	-1
3538	0.87	0.45	2.3	1.89111111111111e-09	0.1	0.17	1.2	5	5	-1
3539	0.87	0.45	2.3	1.89111111111111e-09	0.1	0.17	1.21	5	5	-1
3540	0.87	0.45	2.3	1.89111111111111e-09	0.1	0.17	1.22	5	5	-1
3541	0.87	0.45	2.3	1.89111111111111e-09	0.1	0.17	1.23	5	5	-1
3542	0.87	0.45	2.3	1.89111111111111e-09	0.1	0.17	1.24	5	5	-1
3543	0.87	0.45	2.3	1.89111111111111e-09	0.1	0.17	1.25	5	5	-1
3544	0.87	0.45	2.3	1.89111111111111e-09	0.1	0.17	1.26	5	5	-1
3545	0.87	0.45	2.3	1.89111111111111e-09	0.1	0.17	1.27	5	5	-1
3546	0.87	0.45	2.3	1.89111111111111e-09	0.1	0.17	1.28	5	5	-1
3547	0.87	0.45	2.3	1.89111111111111e-09	0.1	0.17	1.29	5	5	-1
3548	0.87	0.45	2.3	1.89111111111111e-09	0.1	0.17	1.3	5	5	-1
3549	0.87	0.45	2.3	1.89111111111111e-09	0.1	0.17	1.31	5	5	-1
3550	0.87	0.45	2.3	1.89111111111111e-09	0.1	0.17	1.32	5	5	-1
3551	0.87	0.45	2.3	1.89111111111111e-09	0.1	0.17	1.33	5	5	-1
3552	0.87	0.45	2.3	1.89111111111111e-09	0.1	0.17	1.34	5	5	-1
3553	0.87	0.45	2.3	1.89111111111111e-09	0.1	0.17	1.35	5	5	-1
3554	0.87	0.45	2.3	1.89111111111111e-09	0.1	0.17	1.36	5	5	-1
3555	0.87	0.45	2.3	1.89111111111111e-09	0.1	0.17	1.37	5	5	-1
3556	0.87	0.45	2.3	1.89111111111111e-09	0.1	0.17	1.38	5	5	-1
3557	0.87	0.45	2.3	1.89111111111111e-09	0.1	0.17	1.39	5	5	-1
3558	0.87	0.45	2.3	1.89111111111111e-09	0.1	0.17	1.4	5	5	-1
3559	0.87	0.45	2.3	1.89111111111111e-09	0.1	0.17	1.41	5	5	-1
3560	0.87	0.45	2.3	1.89111111111111e-09	0.1	0.17	1.42	5	5	-1
3561	0.87	0.45	2.3	1.89111111111111e-09	0.1	0.17	1.43	5	5	-1
3562	0.87	0.45	2.3	1.89111111111111e-09	0.1	0.17	1.44	5	5	-1
3563	0.87	0.45	2.3	1.89111111111111e-09	0.1	0.17	1.45	5	5	-1
3564	0.87	0.45	2.3	1.89111111111111e-09	0.1	0.17	1.46	5	5	-1
3565	0.87	0.45	2.3	1.89111111111111e-09	0.1	0.17	1.47	5	5	-1
3566	0.87	0.45	2.3	1.89111111111111e-09	0.1	0.17	1.48	5	5	-1
3567	0.87	0.45	2.3	1.89111111111111e-09	0.1	0.17	1.49	5	5	-1
3568	0.87	0.45	2.3	1.89111111111111e-09	0.1	0.17	1.5	5	5	-1
3569	0.87	0.45	2.3	1.89111111111111e-09	0.1	0.17	1.51	5	5	-1
3570	0.87	0.45	2.3	1.89111111111111e-09	0.1	0.17	1.52	5	5	-1
3571	0.87	0.45	2.3	1.89111111111111e-09	0.1	0.17	1.53	5	5	-1
3572	0.87	0.45	2.3	1.89111111111111e-09	0.1	0.17	1.54	5	5	-1
3573	0.87	0.45	2.3	1.89111111111111e-09	0.1	0.17	1.55	5	5	-1
3574	0.87	0.45	2.3	1.89111111111111e-09	0.1	0.17	1.56	5	5	-1
3575	0.87	0.45	2.3	1.89111111111111e-09	0.1	0.17	1.57	5	5	-1
3576	0.87	0.45	2.3	1.89111111111111e-09	0.1	0.17	1.58	5	5	-1
3577	0.87	0.45	2.3	1.89111111111111e-09	0.1	0.17	1.59	5	5	-1
3578	0.87	0.45	2.3	1.89111111111111e-09	0.1	0.17	1.6	5	5	-1
3579	0.87	0.45	2.3	1.89111111111111e-09	0.1	0.17	1.61	5	5	-1
3580	0.87	0.45	2.3	1.89111111111111e-09	0.1	0.17	1.62	5	5	-1
3581	0.87	0.45	2.3	1.89111111111111e-09	0.1	0.17	1.63	5	5	-1
3582	0.87	0.45	2.3	1.89111111111111e-09	0.1	0.17	1.64	5	5	-1
3583	0.87	0.45	2.3	1.89111111111111e-09	0.1	0.17	1.65	5	5	-1
3584	0.87	0.45	2.3	1.89111111111111e-09	0.1	0.17	1.66	5	5	-1
3585	0.87	0.45	2.3	1.89111111111111e-09	0.1	0.17	1.67	5	5	-1
3586	0.87	0.45	2.3	1.89111111111111e-09	0.1	0.17	1.68	5	5	-1
3587	0.87	0.45	2.3	1.89111111111111e-09	0.1	0.17	1.69	5	5	-1
3588	0.87	0.45	2.3	1.89111111111111e-09	0.1	0.17	1.7	5	5	-1
3589	0.87	0.45	2.3	1.89111111111111e-09	0.1	0.17	1.71	5	5	-1
3590	0.87	0.45	2.3	1.89111111111111e-09	0.1	0.17	1.72	5	5	-1
3591	0.87	0.45	2.3	1.89111111111111e-09	0.1	0.17	1.73	5	5	-1
3592	0.87	0.45	2.3	1.89111111111111e-09	0.1	0.17	1.74	5	5	-1
3593	0.87	0.45	2.3	1.89111111111111e-09	0.1	0.17	1.75	5	5	-1
3594	0.87	0.45	2.3	1.89111111111111e-09	0.1	0.17	1.76	5	5	-1
3595	0.87	0.45	2.3	1.89111111111111e-09	0.1	0.17	1.77	5	5	-1
3596	0.87	0.45	2.3	1.89111111111111e-09	0.1	0.17	1.78	5	5	-1
3597	0.87	0.45	2.3	1.89111111111111e-09	0.1	0.17	1.79	5	5	-1
3598	0.87	0.45	2.3	1.89111111111111e-09	0.1	0.17	1.8	5	5	-1
3599	0.87	0.45	2.3	1.89111111111111e-09	0.1	0.17	1.81	5	5	-1
3600	0.87	0.45	2.3	1.89111111111111e-09	0.1	0.17	1.82	5	5	-1
3601	0.87	0.45	2.3	1.89111111111111e-09	0.1	0.17	1.83	5	5	-1
3602	0.87	0.45	2.3	1.89111111111111e-09	0.1	0.17	1.84	5	5	-1
3603	0.87	0.45	2.3	1.89111111111111e-09	0.1	0.17	1.85	5	5	-1
3604	0.87	0.45	2.3	1.89111111111111e-09	0.1	0.17	1.86	5	5	-1
3605	0.87	0.45	2.3	1.89111111111111e-09	0.1	0.17	1.87	5	5	-1
3606	0.87	0.45	2.3	1.89111111111111e-09	0.1	0.17	1.88	5	5	-1
3607	0.87	0.45	2.3	1.89111111111111e-09	0.1	0.17	1.89	5	5	-1
3608	0.87	0.45	2.3	1.89111111111111e-09	0.1	0.17	1.9	5	5	-1
3609	0.87	0.45	2.3	1.89111111111111e-09	0.1	0.17	1.91	5	5	-1
3610	0.87	0.45	2.3	1.89111111111111e-09	0.1	0.17	1.92	5	5	-1
3611	0.87	0.45	2.3	1.89111111111111e-09	0.1	0.17	1.93	5	5	-1
3612	0.87	0.45	2.3	1.89111111111111e-09	0.1	0.17	1.94	5	5	-1
3613	0.87	0.45	2.3	1.89111111111111e-09	0.1	0.17	1.95	5	5	-1
3614	0.87	0.45	2.3	1.89111111111111e-09	0.1	0.17	1.96	5	5	-1
3615	0.87	0.45	2.3	1.89111111111111e-09	0.1	0.17	1.97	5	5	-1
3616	0.87	0.45	2.3	1.89111111111111e-09	0.1	0.17	1.98	5	5	-1
3617	0.87	0.45	2.3	1.89111111111111e-09	0.1	0.17	1.99	5	5	-1
3618	0.87	0.45	2.3	1.89111111111111e-09	0.1	0.17	2	5	5	-1
3619	0.87	0.45	2.3	1.89111111111111e-09	0.1	0.18	0	5	5	-1
3620	0.87	0.45	2.3	1.89111111111111e-09	0.1	0.18	0.01	5	5	-1
3621	0.87	0.45	2.3	1.89111111111111e-09	0.1	0.18	0.02	5	5	-1
3622	0.87	0.45	2.3	1.89111111111111e-09	0.1	0.18	0.03	5	5	-1
3623	0.87	0.45	2.3	1.89111111111111e-09	0.1	0.18	0.04	5	5	-1
3624	0.87	0.45	2.3	1.89111111111111e-09	0.1	0.18	0.05	5	5	-1
3625	0.87	0.45	2.3	1.89111111111111e-09	0.1	0.18	0.06	5	5	-1
3626	0.87	0.45	2.3	1.89111111111111e-09	0.1	0.18	0.07	5	5	-1
3627	0.87	0.45	2.3	1.89111111111111e-09	0.1	0.18	0.08	5	5	-1
3628	0.87	0.45	2.3	1.89111111111111e-09	0.1	0.18	0.09	5	5	-1
3629	0.87	0.45	2.3	1.89111111111111e-09	0.1	0.18	0.1	5	5	-1
3630	0.87	0.45	2.3	1.89111111111111e-09	0.1	0.18	0.11	5	5	-1
3631	0.87	0.45	2.3	1.89111111111111e-09	0.1	0.18	0.12	5	5	-1
3632	0.87	0.45	2.3	1.89111111111111e-09	0.1	0.18	0.13	5	5	-1
3633	0.87	0.45	2.3	1.89111111111111e-09	0.1	0.18	0.14	5	5	-1
3634	0.87	0.45	2.3	1.89111111111111e-09	0.1	0.18	0.15	5	5	-1
3635	0.87	0.45	2.3	1.89111111111111e-09	0.1	0.18	0.16	5	5	-1
3636	0.87	0.45	2.3	1.89111111111111e-09	0.1	0.18	0.17	5	5	-1
3637	0.87	0.45	2.3	1.89111111111111e-09	0.1	0.18	0.18	5	5	-1
3638	0.87	0.45	2.3	1.89111111111111e-09	0.1	0.18	0.19	5	5	-1
3639	0.87	0.45	2.3	1.89111111111111e-09	0.1	0.18	0.2	5	5	-1
3640	0.87	0.45	2.3	1.89111111111111e-09	0.1	0.18	0.21	5	5	-1
3641	0.87	0.45	2.3	1.89111111111111e-09	0.1	0.18	0.22	5	5	-1
3642	0.87	0.45	2.3	1.89111111111111e-09	0.1	0.18	0.23	5	5	-1
3643	0.87	0.45	2.3	1.89111111111111e-09	0.1	0.18	0.24	5	5	-1
3644	0.87	0.45	2.3	1.89111111111111e-09	0.1	0.18	0.25	5	5	-1
3645	0.87	0.45	2.3	1.89111111111111e-09	0.1	0.18	0.26	5	5	-1
3646	0.87	0.45	2.3	1.89111111111111e-09	0.1	0.18	0.27	5	5	-1
3647	0.87	0.45	2.3	1.89111111111111e-09	0.1	0.18	0.28	5	5	-1
3648	0.87	0.45	2.3	1.89111111111111e-09	0.1	0.18	0.29	5	5	-1
3649	0.87	0.45	2.3	1.89111111111111e-09	0.1	0.18	0.3	5	5	-1
3650	0.87	0.45	2.3	1.89111111111111e-09	0.1	0.18	0.31	5	5	-1
3651	0.87	0.45	2.3	1.89111111111111e-09	0.1	0.18	0.32	5	5	-1
3652	0.87	0.45	2.3	1.89111111111111e-09	0.1	0.18	0.33	5	5	-1
3653	0.87	0.45	2.3	1.89111111111111e-09	0.1	0.18	0.34	5	5	-1
3654	0.87	0.45	2.3	1.89111111111111e-09	0.1	0.18	0.35	5	5	-1
3655	0.87	0.45	2.3	1.89111111111111e-09	0.1	0.18	0.36	5	5	-1
3656	0.87	0.45	2.3	1.89111111111111e-09	0.1	0.18	0.37	5	5	-1
3657	0.87	0.45	2.3	1.89111111111111e-09	0.1	0.18	0.38	5	5	-1
3658	0.87	0.45	2.3	1.89111111111111e-09	0.1	0.18	0.39	5	5	-1
3659	0.87	0.45	2.3	1.89111111111111e-09	0.1	0.18	0.4	5	5	-1
3660	0.87	0.45	2.3	1.89111111111111e-09	0.1	0.18	0.41	5	5	-1
3661	0.87	0.45	2.3	1.89111111111111e-09	0.1	0.18	0.42	5	5	-1
3662	0.87	0.45	2.3	1.89111111111111e-09	0.1	0.18	0.43	5	5	-1
3663	0.87	0.45	2.3	1.89111111111111e-09	0.1	0.18	0.44	5	5	-1
3664	0.87	0.45	2.3	1.89111111111111e-09	0.1	0.18	0.45	5	5	-1
3665	0.87	0.45	2.3	1.89111111111111e-09	0.1	0.18	0.46	5	5	-1
3666	0.87	0.45	2.3	1.89111111111111e-09	0.1	0.18	0.47	5	5	-1
3667	0.87	0.45	2.3	1.89111111111111e-09	0.1	0.18	0.48	5	5	-1
3668	0.87	0.45	2.3	1.89111111111111e-09	0.1	0.18	0.49	5	5	-1
3669	0.87	0.45	2.3	1.89111111111111e-09	0.1	0.18	0.5	5	5	-1
3670	0.87	0.45	2.3	1.89111111111111e-09	0.1	0.18	0.51	5	5	-1
3671	0.87	0.45	2.3	1.89111111111111e-09	0.1	0.18	0.52	5	5	-1
3672	0.87	0.45	2.3	1.89111111111111e-09	0.1	0.18	0.53	5	5	-1
3673	0.87	0.45	2.3	1.89111111111111e-09	0.1	0.18	0.54	5	5	-1
3674	0.87	0.45	2.3	1.89111111111111e-09	0.1	0.18	0.55	5	5	-1
3675	0.87	0.45	2.3	1.89111111111111e-09	0.1	0.18	0.56	5	5	-1
3676	0.87	0.45	2.3	1.89111111111111e-09	0.1	0.18	0.57	5	5	-1
3677	0.87	0.45	2.3	1.89111111111111e-09	0.1	0.18	0.58	5	5	-1
3678	0.87	0.45	2.3	1.89111111111111e-09	0.1	0.18	0.59	5	5	-1
3679	0.87	0.45	2.3	1.89111111111111e-09	0.1	0.18	0.6	5	5	-1
3680	0.87	0.45	2.3	1.89111111111111e-09	0.1	0.18	0.61	5	5	-1
3681	0.87	0.45	2.3	1.89111111111111e-09	0.1	0.18	0.62	5	5	-1
3682	0.87	0.45	2.3	1.89111111111111e-09	0.1	0.18	0.63	5	5	-1
3683	0.87	0.45	2.3	1.89111111111111e-09	0.1	0.18	0.64	5	5	-1
3684	0.87	0.45	2.3	1.89111111111111e-09	0.1	0.18	0.65	5	5	-1
3685	0.87	0.45	2.3	1.89111111111111e-09	0.1	0.18	0.66	5	5	-1
3686	0.87	0.45	2.3	1.89111111111111e-09	0.1	0.18	0.67	5	5	-1
3687	0.87	0.45	2.3	1.89111111111111e-09	0.1	0.18	0.68	5	5	-1
3688	0.87	0.45	2.3	1.89111111111111e-09	0.1	0.18	0.69	5	5	-1
3689	0.87	0.45	2.3	1.89111111111111e-09	0.1	0.18	0.7	5	5	-1
3690	0.87	0.45	2.3	1.89111111111111e-09	0.1	0.18	0.71	5	5	-1
3691	0.87	0.45	2.3	1.89111111111111e-09	0.1	0.18	0.72	5	5	-1
3692	0.87	0.45	2.3	1.89111111111111e-09	0.1	0.18	0.73	5	5	-1
3693	0.87	0.45	2.3	1.89111111111111e-09	0.1	0.18	0.74	5	5	-1
3694	0.87	0.45	2.3	1.89111111111111e-09	0.1	0.18	0.75	5	5	-1
3695	0.87	0.45	2.3	1.89111111111111e-09	0.1	0.18	0.76	5	5	-1
3696	0.87	0.45	2.3	1.89111111111111e-09	0.1	0.18	0.77	5	5	-1
3697	0.87	0.45	2.3	1.89111111111111e-09	0.1	0.18	0.78	5	5	-1
3698	0.87	0.45	2.3	1.89111111111111e-09	0.1	0.18	0.79	5	5	-1
3699	0.87	0.45	2.3	1.89111111111111e-09	0.1	0.18	0.8	5	5	-1
3700	0.87	0.45	2.3	1.89111111111111e-09	0.1	0.18	0.81	5	5	-1
3701	0.87	0.45	2.3	1.89111111111111e-09	0.1	0.18	0.82	5	5	-1
3702	0.87	0.45	2.3	1.89111111111111e-09	0.1	0.18	0.83	5	5	-1
3703	0.87	0.45	2.3	1.89111111111111e-09	0.1	0.18	0.84	5	5	-1
3704	0.87	0.45	2.3	1.89111111111111e-09	0.1	0.18	0.85	5	5	-1
3705	0.87	0.45	2.3	1.89111111111111e-09	0.1	0.18	0.86	5	5	-1
3706	0.87	0.45	2.3	1.89111111111111e-09	0.1	0.18	0.87	5	5	-1
3707	0.87	0.45	2.3	1.89111111111111e-09	0.1	0.18	0.88	5	5	-1
3708	0.87	0.45	2.3	1.89111111111111e-09	0.1	0.18	0.89	5	5	-1
3709	0.87	0.45	2.3	1.89111111111111e-09	0.1	0.18	0.9	5	5	-1
3710	0.87	0.45	2.3	1.89111111111111e-09	0.1	0.18	0.91	5	5	-1
3711	0.87	0.45	2.3	1.89111111111111e-09	0.1	0.18	0.92	5	5	-1
3712	0.87	0.45	2.3	1.89111111111111e-09	0.1	0.18	0.93	5	5	-1
3713	0.87	0.45	2.3	1.89111111111111e-09	0.1	0.18	0.94	5	5	-1
3714	0.87	0.45	2.3	1.89111111111111e-09	0.1	0.18	0.95	5	5	-1
3715	0.87	0.45	2.3	1.89111111111111e-09	0.1	0.18	0.96	5	5	-1
3716	0.87	0.45	2.3	1.89111111111111e-09	0.1	0.18	0.97	5	5	-1
3717	0.87	0.45	2.3	1.89111111111111e-09	0.1	0.18	0.98	5	5	-1
3718	0.87	0.45	2.3	1.89111111111111e-09	0.1	0.18	0.99	5	5	-1
3719	0.87	0.45	2.3	1.89111111111111e-09	0.1	0.18	1	5	5	-1
3720	0.87	0.45	2.3	1.89111111111111e-09	0.1	0.18	1.01	5	5	-1
3721	0.87	0.45	2.3	1.89111111111111e-09	0.1	0.18	1.02	5	5	-1
3722	0.87	0.45	2.3	1.89111111111111e-09	0.1	0.18	1.03	5	5	-1
3723	0.87	0.45	2.3	1.89111111111111e-09	0.1	0.18	1.04	5	5	-1
3724	0.87	0.45	2.3	1.89111111111111e-09	0.1	0.18	1.05	5	5	-1
3725	0.87	0.45	2.3	1.89111111111111e-09	0.1	0.18	1.06	5	5	-1
3726	0.87	0.45	2.3	1.89111111111111e-09	0.1	0.18	1.07	5	5	-1
3727	0.87	0.45	2.3	1.89111111111111e-09	0.1	0.18	1.08	5	5	-1
3728	0.87	0.45	2.3	1.89111111111111e-09	0.1	0.18	1.09	5	5	-1
3729	0.87	0.45	2.3	1.89111111111111e-09	0.1	0.18	1.1	5	5	-1
3730	0.87	0.45	2.3	1.89111111111111e-09	0.1	0.18	1.11	5	5	-1
3731	0.87	0.45	2.3	1.89111111111111e-09	0.1	0.18	1.12	5	5	-1
3732	0.87	0.45	2.3	1.89111111111111e-09	0.1	0.18	1.13	5	5	-1
3733	0.87	0.45	2.3	1.89111111111111e-09	0.1	0.18	1.14	5	5	-1
3734	0.87	0.45	2.3	1.89111111111111e-09	0.1	0.18	1.15	5	5	-1
3735	0.87	0.45	2.3	1.89111111111111e-09	0.1	0.18	1.16	5	5	-1
3736	0.87	0.45	2.3	1.89111111111111e-09	0.1	0.18	1.17	5	5	-1
3737	0.87	0.45	2.3	1.89111111111111e-09	0.1	0.18	1.18	5	5	-1
3738	0.87	0.45	2.3	1.89111111111111e-09	0.1	0.18	1.19	5	5	-1
3739	0.87	0.45	2.3	1.89111111111111e-09	0.1	0.18	1.2	5	5	-1
3740	0.87	0.45	2.3	1.89111111111111e-09	0.1	0.18	1.21	5	5	-1
3741	0.87	0.45	2.3	1.89111111111111e-09	0.1	0.18	1.22	5	5	-1
3742	0.87	0.45	2.3	1.89111111111111e-09	0.1	0.18	1.23	5	5	-1
3743	0.87	0.45	2.3	1.89111111111111e-09	0.1	0.18	1.24	5	5	-1
3744	0.87	0.45	2.3	1.89111111111111e-09	0.1	0.18	1.25	5	5	-1
3745	0.87	0.45	2.3	1.89111111111111e-09	0.1	0.18	1.26	5	5	-1
3746	0.87	0.45	2.3	1.89111111111111e-09	0.1	0.18	1.27	5	5	-1
3747	0.87	0.45	2.3	1.89111111111111e-09	0.1	0.18	1.28	5	5	-1
3748	0.87	0.45	2.3	1.89111111111111e-09	0.1	0.18	1.29	5	5	-1
3749	0.87	0.45	2.3	1.89111111111111e-09	0.1	0.18	1.3	5	5	-1
3750	0.87	0.45	2.3	1.89111111111111e-09	0.1	0.18	1.31	5	5	-1
3751	0.87	0.45	2.3	1.89111111111111e-09	0.1	0.18	1.32	5	5	-1
3752	0.87	0.45	2.3	1.89111111111111e-09	0.1	0.18	1.33	5	5	-1
3753	0.87	0.45	2.3	1.89111111111111e-09	0.1	0.18	1.34	5	5	-1
3754	0.87	0.45	2.3	1.89111111111111e-09	0.1	0.18	1.35	5	5	-1
3755	0.87	0.45	2.3	1.89111111111111e-09	0.1	0.18	1.36	5	5	-1
3756	0.87	0.45	2.3	1.89111111111111e-09	0.1	0.18	1.37	5	5	-1
3757	0.87	0.45	2.3	1.89111111111111e-09	0.1	0.18	1.38	5	5	-1
3758	0.87	0.45	2.3	1.89111111111111e-09	0.1	0.18	1.39	5	5	-1
3759	0.87	0.45	2.3	1.89111111111111e-09	0.1	0.18	1.4	5	5	-1
3760	0.87	0.45	2.3	1.89111111111111e-09	0.1	0.18	1.41	5	5	-1
3761	0.87	0.45	2.3	1.89111111111111e-09	0.1	0.18	1.42	5	5	-1
3762	0.87	0.45	2.3	1.89111111111111e-09	0.1	0.18	1.43	5	5	-1
3763	0.87	0.45	2.3	1.89111111111111e-09	0.1	0.18	1.44	5	5	-1
3764	0.87	0.45	2.3	1.89111111111111e-09	0.1	0.18	1.45	5	5	-1
3765	0.87	0.45	2.3	1.89111111111111e-09	0.1	0.18	1.46	5	5	-1
3766	0.87	0.45	2.3	1.89111111111111e-09	0.1	0.18	1.47	5	5	-1
3767	0.87	0.45	2.3	1.89111111111111e-09	0.1	0.18	1.48	5	5	-1
3768	0.87	0.45	2.3	1.89111111111111e-09	0.1	0.18	1.49	5	5	-1
3769	0.87	0.45	2.3	1.89111111111111e-09	0.1	0.18	1.5	5	5	-1
3770	0.87	0.45	2.3	1.89111111111111e-09	0.1	0.18	1.51	5	5	-1
3771	0.87	0.45	2.3	1.89111111111111e-09	0.1	0.18	1.52	5	5	-1
3772	0.87	0.45	2.3	1.89111111111111e-09	0.1	0.18	1.53	5	5	-1
3773	0.87	0.45	2.3	1.89111111111111e-09	0.1	0.18	1.54	5	5	-1
3774	0.87	0.45	2.3	1.89111111111111e-09	0.1	0.18	1.55	5	5	-1
3775	0.87	0.45	2.3	1.89111111111111e-09	0.1	0.18	1.56	5	5	-1
3776	0.87	0.45	2.3	1.89111111111111e-09	0.1	0.18	1.57	5	5	-1
3777	0.87	0.45	2.3	1.89111111111111e-09	0.1	0.18	1.58	5	5	-1
3778	0.87	0.45	2.3	1.89111111111111e-09	0.1	0.18	1.59	5	5	-1
3779	0.87	0.45	2.3	1.89111111111111e-09	0.1	0.18	1.6	5	5	-1
3780	0.87	0.45	2.3	1.89111111111111e-09	0.1	0.18	1.61	5	5	-1
3781	0.87	0.45	2.3	1.89111111111111e-09	0.1	0.18	1.62	5	5	-1
3782	0.87	0.45	2.3	1.89111111111111e-09	0.1	0.18	1.63	5	5	-1
3783	0.87	0.45	2.3	1.89111111111111e-09	0.1	0.18	1.64	5	5	-1
3784	0.87	0.45	2.3	1.89111111111111e-09	0.1	0.18	1.65	5	5	-1
3785	0.87	0.45	2.3	1.89111111111111e-09	0.1	0.18	1.66	5	5	-1
3786	0.87	0.45	2.3	1.89111111111111e-09	0.1	0.18	1.67	5	5	-1
3787	0.87	0.45	2.3	1.89111111111111e-09	0.1	0.18	1.68	5	5	-1
3788	0.87	0.45	2.3	1.89111111111111e-09	0.1	0.18	1.69	5	5	-1
3789	0.87	0.45	2.3	1.89111111111111e-09	0.1	0.18	1.7	5	5	-1
3790	0.87	0.45	2.3	1.89111111111111e-09	0.1	0.18	1.71	5	5	-1
3791	0.87	0.45	2.3	1.89111111111111e-09	0.1	0.18	1.72	5	5	-1
3792	0.87	0.45	2.3	1.89111111111111e-09	0.1	0.18	1.73	5	5	-1
3793	0.87	0.45	2.3	1.89111111111111e-09	0.1	0.18	1.74	5	5	-1
3794	0.87	0.45	2.3	1.89111111111111e-09	0.1	0.18	1.75	5	5	-1
3795	0.87	0.45	2.3	1.89111111111111e-09	0.1	0.18	1.76	5	5	-1
3796	0.87	0.45	2.3	1.89111111111111e-09	0.1	0.18	1.77	5	5	-1
3797	0.87	0.45	2.3	1.89111111111111e-09	0.1	0.18	1.78	5	5	-1
3798	0.87	0.45	2.3	1.89111111111111e-09	0.1	0.18	1.79	5	5	-1
3799	0.87	0.45	2.3	1.89111111111111e-09	0.1	0.18	1.8	5	5	-1
3800	0.87	0.45	2.3	1.89111111111111e-09	0.1	0.18	1.81	5	5	-1
3801	0.87	0.45	2.3	1.89111111111111e-09	0.1	0.18	1.82	5	5	-1
3802	0.87	0.45	2.3	1.89111111111111e-09	0.1	0.18	1.83	5	5	-1
3803	0.87	0.45	2.3	1.89111111111111e-09	0.1	0.18	1.84	5	5	-1
3804	0.87	0.45	2.3	1.89111111111111e-09	0.1	0.18	1.85	5	5	-1
3805	0.87	0.45	2.3	1.89111111111111e-09	0.1	0.18	1.86	5	5	-1
3806	0.87	0.45	2.3	1.89111111111111e-09	0.1	0.18	1.87	5	5	-1
3807	0.87	0.45	2.3	1.89111111111111e-09	0.1	0.18	1.88	5	5	-1
3808	0.87	0.45	2.3	1.89111111111111e-09	0.1	0.18	1.89	5	5	-1
3809	0.87	0.45	2.3	1.89111111111111e-09	0.1	0.18	1.9	5	5	-1
3810	0.87	0.45	2.3	1.89111111111111e-09	0.1	0.18	1.91	5	5	-1
3811	0.87	0.45	2.3	1.89111111111111e-09	0.1	0.18	1.92	5	5	-1
3812	0.87	0.45	2.3	1.89111111111111e-09	0.1	0.18	1.93	5	5	-1
3813	0.87	0.45	2.3	1.89111111111111e-09	0.1	0.18	1.94	5	5	-1
3814	0.87	0.45	2.3	1.89111111111111e-09	0.1	0.18	1.95	5	5	-1
3815	0.87	0.45	2.3	1.89111111111111e-09	0.1	0.18	1.96	5	5	-1
3816	0.87	0.45	2.3	1.89111111111111e-09	0.1	0.18	1.97	5	5	-1
3817	0.87	0.45	2.3	1.89111111111111e-09	0.1	0.18	1.98	5	5	-1
3818	0.87	0.45	2.3	1.89111111111111e-09	0.1	0.18	1.99	5	5	-1
3819	0.87	0.45	2.3	1.89111111111111e-09	0.1	0.18	2	5	5	-1
3820	0.87	0.45	2.3	1.89111111111111e-09	0.1	0.19	0	5	5	-1
3821	0.87	0.45	2.3	1.89111111111111e-09	0.1	0.19	0.01	5	5	-1
3822	0.87	0.45	2.3	1.89111111111111e-09	0.1	0.19	0.02	5	5	-1
3823	0.87	0.45	2.3	1.89111111111111e-09	0.1	0.19	0.03	5	5	-1
3824	0.87	0.45	2.3	1.89111111111111e-09	0.1	0.19	0.04	5	5	-1
3825	0.87	0.45	2.3	1.89111111111111e-09	0.1	0.19	0.05	5	5	-1
3826	0.87	0.45	2.3	1.89111111111111e-09	0.1	0.19	0.06	5	5	-1
3827	0.87	0.45	2.3	1.89111111111111e-09	0.1	0.19	0.07	5	5	-1
3828	0.87	0.45	2.3	1.89111111111111e-09	0.1	0.19	0.08	5	5	-1
3829	0.87	0.45	2.3	1.89111111111111e-09	0.1	0.19	0.09	5	5	-1
3830	0.87	0.45	2.3	1.89111111111111e-09	0.1	0.19	0.1	5	5	-1
3831	0.87	0.45	2.3	1.89111111111111e-09	0.1	0.19	0.11	5	5	-1
3832	0.87	0.45	2.3	1.89111111111111e-09	0.1	0.19	0.12	5	5	-1
3833	0.87	0.45	2.3	1.89111111111111e-09	0.1	0.19	0.13	5	5	-1
3834	0.87	0.45	2.3	1.89111111111111e-09	0.1	0.19	0.14	5	5	-1
3835	0.87	0.45	2.3	1.89111111111111e-09	0.1	0.19	0.15	5	5	-1
3836	0.87	0.45	2.3	1.89111111111111e-09	0.1	0.19	0.16	5	5	-1
3837	0.87	0.45	2.3	1.89111111111111e-09	0.1	0.19	0.17	5	5	-1
3838	0.87	0.45	2.3	1.89111111111111e-09	0.1	0.19	0.18	5	5	-1
3839	0.87	0.45	2.3	1.89111111111111e-09	0.1	0.19	0.19	5	5	-1
3840	0.87	0.45	2.3	1.89111111111111e-09	0.1	0.19	0.2	5	5	-1
3841	0.87	0.45	2.3	1.89111111111111e-09	0.1	0.19	0.21	5	5	-1
3842	0.87	0.45	2.3	1.89111111111111e-09	0.1	0.19	0.22	5	5	-1
3843	0.87	0.45	2.3	1.89111111111111e-09	0.1	0.19	0.23	5	5	-1
3844	0.87	0.45	2.3	1.89111111111111e-09	0.1	0.19	0.24	5	5	-1
3845	0.87	0.45	2.3	1.89111111111111e-09	0.1	0.19	0.25	5	5	-1
3846	0.87	0.45	2.3	1.89111111111111e-09	0.1	0.19	0.26	5	5	-1
3847	0.87	0.45	2.3	1.89111111111111e-09	0.1	0.19	0.27	5	5	-1
3848	0.87	0.45	2.3	1.89111111111111e-09	0.1	0.19	0.28	5	5	-1
3849	0.87	0.45	2.3	1.89111111111111e-09	0.1	0.19	0.29	5	5	-1
3850	0.87	0.45	2.3	1.89111111111111e-09	0.1	0.19	0.3	5	5	-1
3851	0.87	0.45	2.3	1.89111111111111e-09	0.1	0.19	0.31	5	5	-1
3852	0.87	0.45	2.3	1.89111111111111e-09	0.1	0.19	0.32	5	5	-1
3853	0.87	0.45	2.3	1.89111111111111e-09	0.1	0.19	0.33	5	5	-1
3854	0.87	0.45	2.3	1.89111111111111e-09	0.1	0.19	0.34	5	5	-1
3855	0.87	0.45	2.3	1.89111111111111e-09	0.1	0.19	0.35	5	5	-1
3856	0.87	0.45	2.3	1.89111111111111e-09	0.1	0.19	0.36	5	5	-1
3857	0.87	0.45	2.3	1.89111111111111e-09	0.1	0.19	0.37	5	5	-1
3858	0.87	0.45	2.3	1.89111111111111e-09	0.1	0.19	0.38	5	5	-1
3859	0.87	0.45	2.3	1.89111111111111e-09	0.1	0.19	0.39	5	5	-1
3860	0.87	0.45	2.3	1.89111111111111e-09	0.1	0.19	0.4	5	5	-1
3861	0.87	0.45	2.3	1.89111111111111e-09	0.1	0.19	0.41	5	5	-1
3862	0.87	0.45	2.3	1.89111111111111e-09	0.1	0.19	0.42	5	5	-1
3863	0.87	0.45	2.3	1.89111111111111e-09	0.1	0.19	0.43	5	5	-1
3864	0.87	0.45	2.3	1.89111111111111e-09	0.1	0.19	0.44	5	5	-1
3865	0.87	0.45	2.3	1.89111111111111e-09	0.1	0.19	0.45	5	5	-1
3866	0.87	0.45	2.3	1.89111111111111e-09	0.1	0.19	0.46	5	5	-1
3867	0.87	0.45	2.3	1.89111111111111e-09	0.1	0.19	0.47	5	5	-1
3868	0.87	0.45	2.3	1.89111111111111e-09	0.1	0.19	0.48	5	5	-1
3869	0.87	0.45	2.3	1.89111111111111e-09	0.1	0.19	0.49	5	5	-1
3870	0.87	0.45	2.3	1.89111111111111e-09	0.1	0.19	0.5	5	5	-1
3871	0.87	0.45	2.3	1.89111111111111e-09	0.1	0.19	0.51	5	5	-1
3872	0.87	0.45	2.3	1.89111111111111e-09	0.1	0.19	0.52	5	5	-1
3873	0.87	0.45	2.3	1.89111111111111e-09	0.1	0.19	0.53	5	5	-1
3874	0.87	0.45	2.3	1.89111111111111e-09	0.1	0.19	0.54	5	5	-1
3875	0.87	0.45	2.3	1.89111111111111e-09	0.1	0.19	0.55	5	5	-1
3876	0.87	0.45	2.3	1.89111111111111e-09	0.1	0.19	0.56	5	5	-1
3877	0.87	0.45	2.3	1.89111111111111e-09	0.1	0.19	0.57	5	5	-1
3878	0.87	0.45	2.3	1.89111111111111e-09	0.1	0.19	0.58	5	5	-1
3879	0.87	0.45	2.3	1.89111111111111e-09	0.1	0.19	0.59	5	5	-1
3880	0.87	0.45	2.3	1.89111111111111e-09	0.1	0.19	0.6	5	5	-1
3881	0.87	0.45	2.3	1.89111111111111e-09	0.1	0.19	0.61	5	5	-1
3882	0.87	0.45	2.3	1.89111111111111e-09	0.1	0.19	0.62	5	5	-1
3883	0.87	0.45	2.3	1.89111111111111e-09	0.1	0.19	0.63	5	5	-1
3884	0.87	0.45	2.3	1.89111111111111e-09	0.1	0.19	0.64	5	5	-1
3885	0.87	0.45	2.3	1.89111111111111e-09	0.1	0.19	0.65	5	5	-1
3886	0.87	0.45	2.3	1.89111111111111e-09	0.1	0.19	0.66	5	5	-1
3887	0.87	0.45	2.3	1.89111111111111e-09	0.1	0.19	0.67	5	5	-1
3888	0.87	0.45	2.3	1.89111111111111e-09	0.1	0.19	0.68	5	5	-1
3889	0.87	0.45	2.3	1.89111111111111e-09	0.1	0.19	0.69	5	5	-1
3890	0.87	0.45	2.3	1.89111111111111e-09	0.1	0.19	0.7	5	5	-1
3891	0.87	0.45	2.3	1.89111111111111e-09	0.1	0.19	0.71	5	5	-1
3892	0.87	0.45	2.3	1.89111111111111e-09	0.1	0.19	0.72	5	5	-1
3893	0.87	0.45	2.3	1.89111111111111e-09	0.1	0.19	0.73	5	5	-1
3894	0.87	0.45	2.3	1.89111111111111e-09	0.1	0.19	0.74	5	5	-1
3895	0.87	0.45	2.3	1.89111111111111e-09	0.1	0.19	0.75	5	5	-1
3896	0.87	0.45	2.3	1.89111111111111e-09	0.1	0.19	0.76	5	5	-1
3897	0.87	0.45	2.3	1.89111111111111e-09	0.1	0.19	0.77	5	5	-1
3898	0.87	0.45	2.3	1.89111111111111e-09	0.1	0.19	0.78	5	5	-1
3899	0.87	0.45	2.3	1.89111111111111e-09	0.1	0.19	0.79	5	5	-1
3900	0.87	0.45	2.3	1.89111111111111e-09	0.1	0.19	0.8	5	5	-1
3901	0.87	0.45	2.3	1.89111111111111e-09	0.1	0.19	0.81	5	5	-1
3902	0.87	0.45	2.3	1.89111111111111e-09	0.1	0.19	0.82	5	5	-1
3903	0.87	0.45	2.3	1.89111111111111e-09	0.1	0.19	0.83	5	5	-1
3904	0.87	0.45	2.3	1.89111111111111e-09	0.1	0.19	0.84	5	5	-1
3905	0.87	0.45	2.3	1.89111111111111e-09	0.1	0.19	0.85	5	5	-1
3906	0.87	0.45	2.3	1.89111111111111e-09	0.1	0.19	0.86	5	5	-1
3907	0.87	0.45	2.3	1.89111111111111e-09	0.1	0.19	0.87	5	5	-1
3908	0.87	0.45	2.3	1.89111111111111e-09	0.1	0.19	0.88	5	5	-1
3909	0.87	0.45	2.3	1.89111111111111e-09	0.1	0.19	0.89	5	5	-1
3910	0.87	0.45	2.3	1.89111111111111e-09	0.1	0.19	0.9	5	5	-1
3911	0.87	0.45	2.3	1.89111111111111e-09	0.1	0.19	0.91	5	5	-1
3912	0.87	0.45	2.3	1.89111111111111e-09	0.1	0.19	0.92	5	5	-1
3913	0.87	0.45	2.3	1.89111111111111e-09	0.1	0.19	0.93	5	5	-1
3914	0.87	0.45	2.3	1.89111111111111e-09	0.1	0.19	0.94	5	5	-1
3915	0.87	0.45	2.3	1.89111111111111e-09	0.1	0.19	0.95	5	5	-1
3916	0.87	0.45	2.3	1.89111111111111e-09	0.1	0.19	0.96	5	5	-1
3917	0.87	0.45	2.3	1.89111111111111e-09	0.1	0.19	0.97	5	5	-1
3918	0.87	0.45	2.3	1.89111111111111e-09	0.1	0.19	0.98	5	5	-1
3919	0.87	0.45	2.3	1.89111111111111e-09	0.1	0.19	0.99	5	5	-1
3920	0.87	0.45	2.3	1.89111111111111e-09	0.1	0.19	1	5	5	-1
3921	0.87	0.45	2.3	1.89111111111111e-09	0.1	0.19	1.01	5	5	-1
3922	0.87	0.45	2.3	1.89111111111111e-09	0.1	0.19	1.02	5	5	-1
3923	0.87	0.45	2.3	1.89111111111111e-09	0.1	0.19	1.03	5	5	-1
3924	0.87	0.45	2.3	1.89111111111111e-09	0.1	0.19	1.04	5	5	-1
3925	0.87	0.45	2.3	1.89111111111111e-09	0.1	0.19	1.05	5	5	-1
3926	0.87	0.45	2.3	1.89111111111111e-09	0.1	0.19	1.06	5	5	-1
3927	0.87	0.45	2.3	1.89111111111111e-09	0.1	0.19	1.07	5	5	-1
3928	0.87	0.45	2.3	1.89111111111111e-09	0.1	0.19	1.08	5	5	-1
3929	0.87	0.45	2.3	1.89111111111111e-09	0.1	0.19	1.09	5	5	-1
3930	0.87	0.45	2.3	1.89111111111111e-09	0.1	0.19	1.1	5	5	-1
3931	0.87	0.45	2.3	1.89111111111111e-09	0.1	0.19	1.11	5	5	-1
3932	0.87	0.45	2.3	1.89111111111111e-09	0.1	0.19	1.12	5	5	-1
3933	0.87	0.45	2.3	1.89111111111111e-09	0.1	0.19	1.13	5	5	-1
3934	0.87	0.45	2.3	1.89111111111111e-09	0.1	0.19	1.14	5	5	-1
3935	0.87	0.45	2.3	1.89111111111111e-09	0.1	0.19	1.15	5	5	-1
3936	0.87	0.45	2.3	1.89111111111111e-09	0.1	0.19	1.16	5	5	-1
3937	0.87	0.45	2.3	1.89111111111111e-09	0.1	0.19	1.17	5	5	-1
3938	0.87	0.45	2.3	1.89111111111111e-09	0.1	0.19	1.18	5	5	-1
3939	0.87	0.45	2.3	1.89111111111111e-09	0.1	0.19	1.19	5	5	-1
3940	0.87	0.45	2.3	1.89111111111111e-09	0.1	0.19	1.2	5	5	-1
3941	0.87	0.45	2.3	1.89111111111111e-09	0.1	0.19	1.21	5	5	-1
3942	0.87	0.45	2.3	1.89111111111111e-09	0.1	0.19	1.22	5	5	-1
3943	0.87	0.45	2.3	1.89111111111111e-09	0.1	0.19	1.23	5	5	-1
3944	0.87	0.45	2.3	1.89111111111111e-09	0.1	0.19	1.24	5	5	-1
3945	0.87	0.45	2.3	1.89111111111111e-09	0.1	0.19	1.25	5	5	-1
3946	0.87	0.45	2.3	1.89111111111111e-09	0.1	0.19	1.26	5	5	-1
3947	0.87	0.45	2.3	1.89111111111111e-09	0.1	0.19	1.27	5	5	-1
3948	0.87	0.45	2.3	1.89111111111111e-09	0.1	0.19	1.28	5	5	-1
3949	0.87	0.45	2.3	1.89111111111111e-09	0.1	0.19	1.29	5	5	-1
3950	0.87	0.45	2.3	1.89111111111111e-09	0.1	0.19	1.3	5	5	-1
3951	0.87	0.45	2.3	1.89111111111111e-09	0.1	0.19	1.31	5	5	-1
3952	0.87	0.45	2.3	1.89111111111111e-09	0.1	0.19	1.32	5	5	-1
3953	0.87	0.45	2.3	1.89111111111111e-09	0.1	0.19	1.33	5	5	-1
3954	0.87	0.45	2.3	1.89111111111111e-09	0.1	0.19	1.34	5	5	-1
3955	0.87	0.45	2.3	1.89111111111111e-09	0.1	0.19	1.35	5	5	-1
3956	0.87	0.45	2.3	1.89111111111111e-09	0.1	0.19	1.36	5	5	-1
3957	0.87	0.45	2.3	1.89111111111111e-09	0.1	0.19	1.37	5	5	-1
3958	0.87	0.45	2.3	1.89111111111111e-09	0.1	0.19	1.38	5	5	-1
3959	0.87	0.45	2.3	1.89111111111111e-09	0.1	0.19	1.39	5	5	-1
3960	0.87	0.45	2.3	1.89111111111111e-09	0.1	0.19	1.4	5	5	-1
3961	0.87	0.45	2.3	1.89111111111111e-09	0.1	0.19	1.41	5	5	-1
3962	0.87	0.45	2.3	1.89111111111111e-09	0.1	0.19	1.42	5	5	-1
3963	0.87	0.45	2.3	1.89111111111111e-09	0.1	0.19	1.43	5	5	-1
3964	0.87	0.45	2.3	1.89111111111111e-09	0.1	0.19	1.44	5	5	-1
3965	0.87	0.45	2.3	1.89111111111111e-09	0.1	0.19	1.45	5	5	-1
3966	0.87	0.45	2.3	1.89111111111111e-09	0.1	0.19	1.46	5	5	-1
3967	0.87	0.45	2.3	1.89111111111111e-09	0.1	0.19	1.47	5	5	-1
3968	0.87	0.45	2.3	1.89111111111111e-09	0.1	0.19	1.48	5	5	-1
3969	0.87	0.45	2.3	1.89111111111111e-09	0.1	0.19	1.49	5	5	-1
3970	0.87	0.45	2.3	1.89111111111111e-09	0.1	0.19	1.5	5	5	-1
3971	0.87	0.45	2.3	1.89111111111111e-09	0.1	0.19	1.51	5	5	-1
3972	0.87	0.45	2.3	1.89111111111111e-09	0.1	0.19	1.52	5	5	-1
3973	0.87	0.45	2.3	1.89111111111111e-09	0.1	0.19	1.53	5	5	-1
3974	0.87	0.45	2.3	1.89111111111111e-09	0.1	0.19	1.54	5	5	-1
3975	0.87	0.45	2.3	1.89111111111111e-09	0.1	0.19	1.55	5	5	-1
3976	0.87	0.45	2.3	1.89111111111111e-09	0.1	0.19	1.56	5	5	-1
3977	0.87	0.45	2.3	1.89111111111111e-09	0.1	0.19	1.57	5	5	-1
3978	0.87	0.45	2.3	1.89111111111111e-09	0.1	0.19	1.58	5	5	-1
3979	0.87	0.45	2.3	1.89111111111111e-09	0.1	0.19	1.59	5	5	-1
3980	0.87	0.45	2.3	1.89111111111111e-09	0.1	0.19	1.6	5	5	-1
3981	0.87	0.45	2.3	1.89111111111111e-09	0.1	0.19	1.61	5	5	-1
3982	0.87	0.45	2.3	1.89111111111111e-09	0.1	0.19	1.62	5	5	-1
3983	0.87	0.45	2.3	1.89111111111111e-09	0.1	0.19	1.63	5	5	-1
3984	0.87	0.45	2.3	1.89111111111111e-09	0.1	0.19	1.64	5	5	-1
3985	0.87	0.45	2.3	1.89111111111111e-09	0.1	0.19	1.65	5	5	-1
3986	0.87	0.45	2.3	1.89111111111111e-09	0.1	0.19	1.66	5	5	-1
3987	0.87	0.45	2.3	1.89111111111111e-09	0.1	0.19	1.67	5	5	-1
3988	0.87	0.45	2.3	1.89111111111111e-09	0.1	0.19	1.68	5	5	-1
3989	0.87	0.45	2.3	1.89111111111111e-09	0.1	0.19	1.69	5	5	-1
3990	0.87	0.45	2.3	1.89111111111111e-09	0.1	0.19	1.7	5	5	-1
3991	0.87	0.45	2.3	1.89111111111111e-09	0.1	0.19	1.71	5	5	-1
3992	0.87	0.45	2.3	1.89111111111111e-09	0.1	0.19	1.72	5	5	-1
3993	0.87	0.45	2.3	1.89111111111111e-09	0.1	0.19	1.73	5	5	-1
3994	0.87	0.45	2.3	1.89111111111111e-09	0.1	0.19	1.74	5	5	-1
3995	0.87	0.45	2.3	1.89111111111111e-09	0.1	0.19	1.75	5	5	-1
3996	0.87	0.45	2.3	1.89111111111111e-09	0.1	0.19	1.76	5	5	-1
3997	0.87	0.45	2.3	1.89111111111111e-09	0.1	0.19	1.77	5	5	-1
3998	0.87	0.45	2.3	1.89111111111111e-09	0.1	0.19	1.78	5	5	-1
3999	0.87	0.45	2.3	1.89111111111111e-09	0.1	0.19	1.79	5	5	-1
4000	0.87	0.45	2.3	1.89111111111111e-09	0.1	0.19	1.8	5	5	-1
4001	0.87	0.45	2.3	1.89111111111111e-09	0.1	0.19	1.81	5	5	-1
4002	0.87	0.45	2.3	1.89111111111111e-09	0.1	0.19	1.82	5	5	-1
4003	0.87	0.45	2.3	1.89111111111111e-09	0.1	0.19	1.83	5	5	-1
4004	0.87	0.45	2.3	1.89111111111111e-09	0.1	0.19	1.84	5	5	-1
4005	0.87	0.45	2.3	1.89111111111111e-09	0.1	0.19	1.85	5	5	-1
4006	0.87	0.45	2.3	1.89111111111111e-09	0.1	0.19	1.86	5	5	-1
4007	0.87	0.45	2.3	1.89111111111111e-09	0.1	0.19	1.87	5	5	-1
4008	0.87	0.45	2.3	1.89111111111111e-09	0.1	0.19	1.88	5	5	-1
4009	0.87	0.45	2.3	1.89111111111111e-09	0.1	0.19	1.89	5	5	-1
4010	0.87	0.45	2.3	1.89111111111111e-09	0.1	0.19	1.9	5	5	-1
4011	0.87	0.45	2.3	1.89111111111111e-09	0.1	0.19	1.91	5	5	-1
4012	0.87	0.45	2.3	1.89111111111111e-09	0.1	0.19	1.92	5	5	-1
4013	0.87	0.45	2.3	1.89111111111111e-09	0.1	0.19	1.93	5	5	-1
4014	0.87	0.45	2.3	1.89111111111111e-09	0.1	0.19	1.94	5	5	-1
4015	0.87	0.45	2.3	1.89111111111111e-09	0.1	0.19	1.95	5	5	-1
4016	0.87	0.45	2.3	1.89111111111111e-09	0.1	0.19	1.96	5	5	-1
4017	0.87	0.45	2.3	1.89111111111111e-09	0.1	0.19	1.97	5	5	-1
4018	0.87	0.45	2.3	1.89111111111111e-09	0.1	0.19	1.98	5	5	-1
4019	0.87	0.45	2.3	1.89111111111111e-09	0.1	0.19	1.99	5	5	-1
4020	0.87	0.45	2.3	1.89111111111111e-09	0.1	0.19	2	5	5	-1
4021	0.87	0.45	2.3	1.89111111111111e-09	0.1	0.2	0	5	5	-1
4022	0.87	0.45	2.3	1.89111111111111e-09	0.1	0.2	0.01	5	5	-1
4023	0.87	0.45	2.3	1.89111111111111e-09	0.1	0.2	0.02	5	5	-1
4024	0.87	0.45	2.3	1.89111111111111e-09	0.1	0.2	0.03	5	5	-1
4025	0.87	0.45	2.3	1.89111111111111e-09	0.1	0.2	0.04	5	5	-1
4026	0.87	0.45	2.3	1.89111111111111e-09	0.1	0.2	0.05	5	5	-1
4027	0.87	0.45	2.3	1.89111111111111e-09	0.1	0.2	0.06	5	5	-1
4028	0.87	0.45	2.3	1.89111111111111e-09	0.1	0.2	0.07	5	5	-1
4029	0.87	0.45	2.3	1.89111111111111e-09	0.1	0.2	0.08	5	5	-1
4030	0.87	0.45	2.3	1.89111111111111e-09	0.1	0.2	0.09	5	5	-1
4031	0.87	0.45	2.3	1.89111111111111e-09	0.1	0.2	0.1	5	5	-1
4032	0.87	0.45	2.3	1.89111111111111e-09	0.1	0.2	0.11	5	5	-1
4033	0.87	0.45	2.3	1.89111111111111e-09	0.1	0.2	0.12	5	5	-1
4034	0.87	0.45	2.3	1.89111111111111e-09	0.1	0.2	0.13	5	5	-1
4035	0.87	0.45	2.3	1.89111111111111e-09	0.1	0.2	0.14	5	5	-1
4036	0.87	0.45	2.3	1.89111111111111e-09	0.1	0.2	0.15	5	5	-1
4037	0.87	0.45	2.3	1.89111111111111e-09	0.1	0.2	0.16	5	5	-1
4038	0.87	0.45	2.3	1.89111111111111e-09	0.1	0.2	0.17	5	5	-1
4039	0.87	0.45	2.3	1.89111111111111e-09	0.1	0.2	0.18	5	5	-1
4040	0.87	0.45	2.3	1.89111111111111e-09	0.1	0.2	0.19	5	5	-1
4041	0.87	0.45	2.3	1.89111111111111e-09	0.1	0.2	0.2	5	5	-1
4042	0.87	0.45	2.3	1.89111111111111e-09	0.1	0.2	0.21	5	5	-1
4043	0.87	0.45	2.3	1.89111111111111e-09	0.1	0.2	0.22	5	5	-1
4044	0.87	0.45	2.3	1.89111111111111e-09	0.1	0.2	0.23	5	5	-1
4045	0.87	0.45	2.3	1.89111111111111e-09	0.1	0.2	0.24	5	5	-1
4046	0.87	0.45	2.3	1.89111111111111e-09	0.1	0.2	0.25	5	5	-1
4047	0.87	0.45	2.3	1.89111111111111e-09	0.1	0.2	0.26	5	5	-1
4048	0.87	0.45	2.3	1.89111111111111e-09	0.1	0.2	0.27	5	5	-1
4049	0.87	0.45	2.3	1.89111111111111e-09	0.1	0.2	0.28	5	5	-1
4050	0.87	0.45	2.3	1.89111111111111e-09	0.1	0.2	0.29	5	5	-1
4051	0.87	0.45	2.3	1.89111111111111e-09	0.1	0.2	0.3	5	5	-1
4052	0.87	0.45	2.3	1.89111111111111e-09	0.1	0.2	0.31	5	5	-1
4053	0.87	0.45	2.3	1.89111111111111e-09	0.1	0.2	0.32	5	5	-1
4054	0.87	0.45	2.3	1.89111111111111e-09	0.1	0.2	0.33	5	5	-1
4055	0.87	0.45	2.3	1.89111111111111e-09	0.1	0.2	0.34	5	5	-1
4056	0.87	0.45	2.3	1.89111111111111e-09	0.1	0.2	0.35	5	5	-1
4057	0.87	0.45	2.3	1.89111111111111e-09	0.1	0.2	0.36	5	5	-1
4058	0.87	0.45	2.3	1.89111111111111e-09	0.1	0.2	0.37	5	5	-1
4059	0.87	0.45	2.3	1.89111111111111e-09	0.1	0.2	0.38	5	5	-1
4060	0.87	0.45	2.3	1.89111111111111e-09	0.1	0.2	0.39	5	5	-1
4061	0.87	0.45	2.3	1.89111111111111e-09	0.1	0.2	0.4	5	5	-1
4062	0.87	0.45	2.3	1.89111111111111e-09	0.1	0.2	0.41	5	5	-1
4063	0.87	0.45	2.3	1.89111111111111e-09	0.1	0.2	0.42	5	5	-1
4064	0.87	0.45	2.3	1.89111111111111e-09	0.1	0.2	0.43	5	5	-1
4065	0.87	0.45	2.3	1.89111111111111e-09	0.1	0.2	0.44	5	5	-1
4066	0.87	0.45	2.3	1.89111111111111e-09	0.1	0.2	0.45	5	5	-1
4067	0.87	0.45	2.3	1.89111111111111e-09	0.1	0.2	0.46	5	5	-1
4068	0.87	0.45	2.3	1.89111111111111e-09	0.1	0.2	0.47	5	5	-1
4069	0.87	0.45	2.3	1.89111111111111e-09	0.1	0.2	0.48	5	5	-1
4070	0.87	0.45	2.3	1.89111111111111e-09	0.1	0.2	0.49	5	5	-1
4071	0.87	0.45	2.3	1.89111111111111e-09	0.1	0.2	0.5	5	5	-1
4072	0.87	0.45	2.3	1.89111111111111e-09	0.1	0.2	0.51	5	5	-1
4073	0.87	0.45	2.3	1.89111111111111e-09	0.1	0.2	0.52	5	5	-1
4074	0.87	0.45	2.3	1.89111111111111e-09	0.1	0.2	0.53	5	5	-1
4075	0.87	0.45	2.3	1.89111111111111e-09	0.1	0.2	0.54	5	5	-1
4076	0.87	0.45	2.3	1.89111111111111e-09	0.1	0.2	0.55	5	5	-1
4077	0.87	0.45	2.3	1.89111111111111e-09	0.1	0.2	0.56	5	5	-1
4078	0.87	0.45	2.3	1.89111111111111e-09	0.1	0.2	0.57	5	5	-1
4079	0.87	0.45	2.3	1.89111111111111e-09	0.1	0.2	0.58	5	5	-1
4080	0.87	0.45	2.3	1.89111111111111e-09	0.1	0.2	0.59	5	5	-1
4081	0.87	0.45	2.3	1.89111111111111e-09	0.1	0.2	0.6	5	5	-1
4082	0.87	0.45	2.3	1.89111111111111e-09	0.1	0.2	0.61	5	5	-1
4083	0.87	0.45	2.3	1.89111111111111e-09	0.1	0.2	0.62	5	5	-1
4084	0.87	0.45	2.3	1.89111111111111e-09	0.1	0.2	0.63	5	5	-1
4085	0.87	0.45	2.3	1.89111111111111e-09	0.1	0.2	0.64	5	5	-1
4086	0.87	0.45	2.3	1.89111111111111e-09	0.1	0.2	0.65	5	5	-1
4087	0.87	0.45	2.3	1.89111111111111e-09	0.1	0.2	0.66	5	5	-1
4088	0.87	0.45	2.3	1.89111111111111e-09	0.1	0.2	0.67	5	5	-1
4089	0.87	0.45	2.3	1.89111111111111e-09	0.1	0.2	0.68	5	5	-1
4090	0.87	0.45	2.3	1.89111111111111e-09	0.1	0.2	0.69	5	5	-1
4091	0.87	0.45	2.3	1.89111111111111e-09	0.1	0.2	0.7	5	5	-1
4092	0.87	0.45	2.3	1.89111111111111e-09	0.1	0.2	0.71	5	5	-1
4093	0.87	0.45	2.3	1.89111111111111e-09	0.1	0.2	0.72	5	5	-1
4094	0.87	0.45	2.3	1.89111111111111e-09	0.1	0.2	0.73	5	5	-1
4095	0.87	0.45	2.3	1.89111111111111e-09	0.1	0.2	0.74	5	5	-1
4096	0.87	0.45	2.3	1.89111111111111e-09	0.1	0.2	0.75	5	5	-1
4097	0.87	0.45	2.3	1.89111111111111e-09	0.1	0.2	0.76	5	5	-1
4098	0.87	0.45	2.3	1.89111111111111e-09	0.1	0.2	0.77	5	5	-1
4099	0.87	0.45	2.3	1.89111111111111e-09	0.1	0.2	0.78	5	5	-1
4100	0.87	0.45	2.3	1.89111111111111e-09	0.1	0.2	0.79	5	5	-1
4101	0.87	0.45	2.3	1.89111111111111e-09	0.1	0.2	0.8	5	5	-1
4102	0.87	0.45	2.3	1.89111111111111e-09	0.1	0.2	0.81	5	5	-1
4103	0.87	0.45	2.3	1.89111111111111e-09	0.1	0.2	0.82	5	5	-1
4104	0.87	0.45	2.3	1.89111111111111e-09	0.1	0.2	0.83	5	5	-1
4105	0.87	0.45	2.3	1.89111111111111e-09	0.1	0.2	0.84	5	5	-1
4106	0.87	0.45	2.3	1.89111111111111e-09	0.1	0.2	0.85	5	5	-1
4107	0.87	0.45	2.3	1.89111111111111e-09	0.1	0.2	0.86	5	5	-1
4108	0.87	0.45	2.3	1.89111111111111e-09	0.1	0.2	0.87	5	5	-1
4109	0.87	0.45	2.3	1.89111111111111e-09	0.1	0.2	0.88	5	5	-1
4110	0.87	0.45	2.3	1.89111111111111e-09	0.1	0.2	0.89	5	5	-1
4111	0.87	0.45	2.3	1.89111111111111e-09	0.1	0.2	0.9	5	5	-1
4112	0.87	0.45	2.3	1.89111111111111e-09	0.1	0.2	0.91	5	5	-1
4113	0.87	0.45	2.3	1.89111111111111e-09	0.1	0.2	0.92	5	5	-1
4114	0.87	0.45	2.3	1.89111111111111e-09	0.1	0.2	0.93	5	5	-1
4115	0.87	0.45	2.3	1.89111111111111e-09	0.1	0.2	0.94	5	5	-1
4116	0.87	0.45	2.3	1.89111111111111e-09	0.1	0.2	0.95	5	5	-1
4117	0.87	0.45	2.3	1.89111111111111e-09	0.1	0.2	0.96	5	5	-1
4118	0.87	0.45	2.3	1.89111111111111e-09	0.1	0.2	0.97	5	5	-1
4119	0.87	0.45	2.3	1.89111111111111e-09	0.1	0.2	0.98	5	5	-1
4120	0.87	0.45	2.3	1.89111111111111e-09	0.1	0.2	0.99	5	5	-1
4121	0.87	0.45	2.3	1.89111111111111e-09	0.1	0.2	1	5	5	-1
4122	0.87	0.45	2.3	1.89111111111111e-09	0.1	0.2	1.01	5	5	-1
4123	0.87	0.45	2.3	1.89111111111111e-09	0.1	0.2	1.02	5	5	-1
4124	0.87	0.45	2.3	1.89111111111111e-09	0.1	0.2	1.03	5	5	-1
4125	0.87	0.45	2.3	1.89111111111111e-09	0.1	0.2	1.04	5	5	-1
4126	0.87	0.45	2.3	1.89111111111111e-09	0.1	0.2	1.05	5	5	-1
4127	0.87	0.45	2.3	1.89111111111111e-09	0.1	0.2	1.06	5	5	-1
4128	0.87	0.45	2.3	1.89111111111111e-09	0.1	0.2	1.07	5	5	-1
4129	0.87	0.45	2.3	1.89111111111111e-09	0.1	0.2	1.08	5	5	-1
4130	0.87	0.45	2.3	1.89111111111111e-09	0.1	0.2	1.09	5	5	-1
4131	0.87	0.45	2.3	1.89111111111111e-09	0.1	0.2	1.1	5	5	-1
4132	0.87	0.45	2.3	1.89111111111111e-09	0.1	0.2	1.11	5	5	-1
4133	0.87	0.45	2.3	1.89111111111111e-09	0.1	0.2	1.12	5	5	-1
4134	0.87	0.45	2.3	1.89111111111111e-09	0.1	0.2	1.13	5	5	-1
4135	0.87	0.45	2.3	1.89111111111111e-09	0.1	0.2	1.14	5	5	-1
4136	0.87	0.45	2.3	1.89111111111111e-09	0.1	0.2	1.15	5	5	-1
4137	0.87	0.45	2.3	1.89111111111111e-09	0.1	0.2	1.16	5	5	-1
4138	0.87	0.45	2.3	1.89111111111111e-09	0.1	0.2	1.17	5	5	-1
4139	0.87	0.45	2.3	1.89111111111111e-09	0.1	0.2	1.18	5	5	-1
4140	0.87	0.45	2.3	1.89111111111111e-09	0.1	0.2	1.19	5	5	-1
4141	0.87	0.45	2.3	1.89111111111111e-09	0.1	0.2	1.2	5	5	-1
4142	0.87	0.45	2.3	1.89111111111111e-09	0.1	0.2	1.21	5	5	-1
4143	0.87	0.45	2.3	1.89111111111111e-09	0.1	0.2	1.22	5	5	-1
4144	0.87	0.45	2.3	1.89111111111111e-09	0.1	0.2	1.23	5	5	-1
4145	0.87	0.45	2.3	1.89111111111111e-09	0.1	0.2	1.24	5	5	-1
4146	0.87	0.45	2.3	1.89111111111111e-09	0.1	0.2	1.25	5	5	-1
4147	0.87	0.45	2.3	1.89111111111111e-09	0.1	0.2	1.26	5	5	-1
4148	0.87	0.45	2.3	1.89111111111111e-09	0.1	0.2	1.27	5	5	-1
4149	0.87	0.45	2.3	1.89111111111111e-09	0.1	0.2	1.28	5	5	-1
4150	0.87	0.45	2.3	1.89111111111111e-09	0.1	0.2	1.29	5	5	-1
4151	0.87	0.45	2.3	1.89111111111111e-09	0.1	0.2	1.3	5	5	-1
4152	0.87	0.45	2.3	1.89111111111111e-09	0.1	0.2	1.31	5	5	-1
4153	0.87	0.45	2.3	1.89111111111111e-09	0.1	0.2	1.32	5	5	-1
4154	0.87	0.45	2.3	1.89111111111111e-09	0.1	0.2	1.33	5	5	-1
4155	0.87	0.45	2.3	1.89111111111111e-09	0.1	0.2	1.34	5	5	-1
4156	0.87	0.45	2.3	1.89111111111111e-09	0.1	0.2	1.35	5	5	-1
4157	0.87	0.45	2.3	1.89111111111111e-09	0.1	0.2	1.36	5	5	-1
4158	0.87	0.45	2.3	1.89111111111111e-09	0.1	0.2	1.37	5	5	-1
4159	0.87	0.45	2.3	1.89111111111111e-09	0.1	0.2	1.38	5	5	-1
4160	0.87	0.45	2.3	1.89111111111111e-09	0.1	0.2	1.39	5	5	-1
4161	0.87	0.45	2.3	1.89111111111111e-09	0.1	0.2	1.4	5	5	-1
4162	0.87	0.45	2.3	1.89111111111111e-09	0.1	0.2	1.41	5	5	-1
4163	0.87	0.45	2.3	1.89111111111111e-09	0.1	0.2	1.42	5	5	-1
4164	0.87	0.45	2.3	1.89111111111111e-09	0.1	0.2	1.43	5	5	-1
4165	0.87	0.45	2.3	1.89111111111111e-09	0.1	0.2	1.44	5	5	-1
4166	0.87	0.45	2.3	1.89111111111111e-09	0.1	0.2	1.45	5	5	-1
4167	0.87	0.45	2.3	1.89111111111111e-09	0.1	0.2	1.46	5	5	-1
4168	0.87	0.45	2.3	1.89111111111111e-09	0.1	0.2	1.47	5	5	-1
4169	0.87	0.45	2.3	1.89111111111111e-09	0.1	0.2	1.48	5	5	-1
4170	0.87	0.45	2.3	1.89111111111111e-09	0.1	0.2	1.49	5	5	-1
4171	0.87	0.45	2.3	1.89111111111111e-09	0.1	0.2	1.5	5	5	-1
4172	0.87	0.45	2.3	1.89111111111111e-09	0.1	0.2	1.51	5	5	-1
4173	0.87	0.45	2.3	1.89111111111111e-09	0.1	0.2	1.52	5	5	-1
4174	0.87	0.45	2.3	1.89111111111111e-09	0.1	0.2	1.53	5	5	-1
4175	0.87	0.45	2.3	1.89111111111111e-09	0.1	0.2	1.54	5	5	-1
4176	0.87	0.45	2.3	1.89111111111111e-09	0.1	0.2	1.55	5	5	-1
4177	0.87	0.45	2.3	1.89111111111111e-09	0.1	0.2	1.56	5	5	-1
4178	0.87	0.45	2.3	1.89111111111111e-09	0.1	0.2	1.57	5	5	-1
4179	0.87	0.45	2.3	1.89111111111111e-09	0.1	0.2	1.58	5	5	-1
4180	0.87	0.45	2.3	1.89111111111111e-09	0.1	0.2	1.59	5	5	-1
4181	0.87	0.45	2.3	1.89111111111111e-09	0.1	0.2	1.6	5	5	-1
4182	0.87	0.45	2.3	1.89111111111111e-09	0.1	0.2	1.61	5	5	-1
4183	0.87	0.45	2.3	1.89111111111111e-09	0.1	0.2	1.62	5	5	-1
4184	0.87	0.45	2.3	1.89111111111111e-09	0.1	0.2	1.63	5	5	-1
4185	0.87	0.45	2.3	1.89111111111111e-09	0.1	0.2	1.64	5	5	-1
4186	0.87	0.45	2.3	1.89111111111111e-09	0.1	0.2	1.65	5	5	-1
4187	0.87	0.45	2.3	1.89111111111111e-09	0.1	0.2	1.66	5	5	-1
4188	0.87	0.45	2.3	1.89111111111111e-09	0.1	0.2	1.67	5	5	-1
4189	0.87	0.45	2.3	1.89111111111111e-09	0.1	0.2	1.68	5	5	-1
4190	0.87	0.45	2.3	1.89111111111111e-09	0.1	0.2	1.69	5	5	-1
4191	0.87	0.45	2.3	1.89111111111111e-09	0.1	0.2	1.7	5	5	-1
4192	0.87	0.45	2.3	1.89111111111111e-09	0.1	0.2	1.71	5	5	-1
4193	0.87	0.45	2.3	1.89111111111111e-09	0.1	0.2	1.72	5	5	-1
4194	0.87	0.45	2.3	1.89111111111111e-09	0.1	0.2	1.73	5	5	-1
4195	0.87	0.45	2.3	1.89111111111111e-09	0.1	0.2	1.74	5	5	-1
4196	0.87	0.45	2.3	1.89111111111111e-09	0.1	0.2	1.75	5	5	-1
4197	0.87	0.45	2.3	1.89111111111111e-09	0.1	0.2	1.76	5	5	-1
4198	0.87	0.45	2.3	1.89111111111111e-09	0.1	0.2	1.77	5	5	-1
4199	0.87	0.45	2.3	1.89111111111111e-09	0.1	0.2	1.78	5	5	-1
4200	0.87	0.45	2.3	1.89111111111111e-09	0.1	0.2	1.79	5	5	-1
4201	0.87	0.45	2.3	1.89111111111111e-09	0.1	0.2	1.8	5	5	-1
4202	0.87	0.45	2.3	1.89111111111111e-09	0.1	0.2	1.81	5	5	-1
4203	0.87	0.45	2.3	1.89111111111111e-09	0.1	0.2	1.82	5	5	-1
4204	0.87	0.45	2.3	1.89111111111111e-09	0.1	0.2	1.83	5	5	-1
4205	0.87	0.45	2.3	1.89111111111111e-09	0.1	0.2	1.84	5	5	-1
4206	0.87	0.45	2.3	1.89111111111111e-09	0.1	0.2	1.85	5	5	-1
4207	0.87	0.45	2.3	1.89111111111111e-09	0.1	0.2	1.86	5	5	-1
4208	0.87	0.45	2.3	1.89111111111111e-09	0.1	0.2	1.87	5	5	-1
4209	0.87	0.45	2.3	1.89111111111111e-09	0.1	0.2	1.88	5	5	-1
4210	0.87	0.45	2.3	1.89111111111111e-09	0.1	0.2	1.89	5	5	-1
4211	0.87	0.45	2.3	1.89111111111111e-09	0.1	0.2	1.9	5	5	-1
4212	0.87	0.45	2.3	1.89111111111111e-09	0.1	0.2	1.91	5	5	-1
4213	0.87	0.45	2.3	1.89111111111111e-09	0.1	0.2	1.92	5	5	-1
4214	0.87	0.45	2.3	1.89111111111111e-09	0.1	0.2	1.93	5	5	-1
4215	0.87	0.45	2.3	1.89111111111111e-09	0.1	0.2	1.94	5	5	-1
4216	0.87	0.45	2.3	1.89111111111111e-09	0.1	0.2	1.95	5	5	-1
4217	0.87	0.45	2.3	1.89111111111111e-09	0.1	0.2	1.96	5	5	-1
4218	0.87	0.45	2.3	1.89111111111111e-09	0.1	0.2	1.97	5	5	-1
4219	0.87	0.45	2.3	1.89111111111111e-09	0.1	0.2	1.98	5	5	-1
4220	0.87	0.45	2.3	1.89111111111111e-09	0.1	0.2	1.99	5	5	-1
4221	0.87	0.45	2.3	1.89111111111111e-09	0.1	0.2	2	5	5	-1
4222	0.87	0.45	2.3	1.89111111111111e-09	0.1	0.21	0	5	5	-1
4223	0.87	0.45	2.3	1.89111111111111e-09	0.1	0.21	0.01	5	5	-1
4224	0.87	0.45	2.3	1.89111111111111e-09	0.1	0.21	0.02	5	5	-1
4225	0.87	0.45	2.3	1.89111111111111e-09	0.1	0.21	0.03	5	5	-1
4226	0.87	0.45	2.3	1.89111111111111e-09	0.1	0.21	0.04	5	5	-1
4227	0.87	0.45	2.3	1.89111111111111e-09	0.1	0.21	0.05	5	5	-1
4228	0.87	0.45	2.3	1.89111111111111e-09	0.1	0.21	0.06	5	5	-1
4229	0.87	0.45	2.3	1.89111111111111e-09	0.1	0.21	0.07	5	5	-1
4230	0.87	0.45	2.3	1.89111111111111e-09	0.1	0.21	0.08	5	5	-1
4231	0.87	0.45	2.3	1.89111111111111e-09	0.1	0.21	0.09	5	5	-1
4232	0.87	0.45	2.3	1.89111111111111e-09	0.1	0.21	0.1	5	5	-1
4233	0.87	0.45	2.3	1.89111111111111e-09	0.1	0.21	0.11	5	5	-1
4234	0.87	0.45	2.3	1.89111111111111e-09	0.1	0.21	0.12	5	5	-1
4235	0.87	0.45	2.3	1.89111111111111e-09	0.1	0.21	0.13	5	5	-1
4236	0.87	0.45	2.3	1.89111111111111e-09	0.1	0.21	0.14	5	5	-1
4237	0.87	0.45	2.3	1.89111111111111e-09	0.1	0.21	0.15	5	5	-1
4238	0.87	0.45	2.3	1.89111111111111e-09	0.1	0.21	0.16	5	5	-1
4239	0.87	0.45	2.3	1.89111111111111e-09	0.1	0.21	0.17	5	5	-1
4240	0.87	0.45	2.3	1.89111111111111e-09	0.1	0.21	0.18	5	5	-1
4241	0.87	0.45	2.3	1.89111111111111e-09	0.1	0.21	0.19	5	5	-1
4242	0.87	0.45	2.3	1.89111111111111e-09	0.1	0.21	0.2	5	5	-1
4243	0.87	0.45	2.3	1.89111111111111e-09	0.1	0.21	0.21	5	5	-1
4244	0.87	0.45	2.3	1.89111111111111e-09	0.1	0.21	0.22	5	5	-1
4245	0.87	0.45	2.3	1.89111111111111e-09	0.1	0.21	0.23	5	5	-1
4246	0.87	0.45	2.3	1.89111111111111e-09	0.1	0.21	0.24	5	5	-1
4247	0.87	0.45	2.3	1.89111111111111e-09	0.1	0.21	0.25	5	5	-1
4248	0.87	0.45	2.3	1.89111111111111e-09	0.1	0.21	0.26	5	5	-1
4249	0.87	0.45	2.3	1.89111111111111e-09	0.1	0.21	0.27	5	5	-1
4250	0.87	0.45	2.3	1.89111111111111e-09	0.1	0.21	0.28	5	5	-1
4251	0.87	0.45	2.3	1.89111111111111e-09	0.1	0.21	0.29	5	5	-1
4252	0.87	0.45	2.3	1.89111111111111e-09	0.1	0.21	0.3	5	5	-1
4253	0.87	0.45	2.3	1.89111111111111e-09	0.1	0.21	0.31	5	5	-1
4254	0.87	0.45	2.3	1.89111111111111e-09	0.1	0.21	0.32	5	5	-1
4255	0.87	0.45	2.3	1.89111111111111e-09	0.1	0.21	0.33	5	5	-1
4256	0.87	0.45	2.3	1.89111111111111e-09	0.1	0.21	0.34	5	5	-1
4257	0.87	0.45	2.3	1.89111111111111e-09	0.1	0.21	0.35	5	5	-1
4258	0.87	0.45	2.3	1.89111111111111e-09	0.1	0.21	0.36	5	5	-1
4259	0.87	0.45	2.3	1.89111111111111e-09	0.1	0.21	0.37	5	5	-1
4260	0.87	0.45	2.3	1.89111111111111e-09	0.1	0.21	0.38	5	5	-1
4261	0.87	0.45	2.3	1.89111111111111e-09	0.1	0.21	0.39	5	5	-1
4262	0.87	0.45	2.3	1.89111111111111e-09	0.1	0.21	0.4	5	5	-1
4263	0.87	0.45	2.3	1.89111111111111e-09	0.1	0.21	0.41	5	5	-1
4264	0.87	0.45	2.3	1.89111111111111e-09	0.1	0.21	0.42	5	5	-1
4265	0.87	0.45	2.3	1.89111111111111e-09	0.1	0.21	0.43	5	5	-1
4266	0.87	0.45	2.3	1.89111111111111e-09	0.1	0.21	0.44	5	5	-1
4267	0.87	0.45	2.3	1.89111111111111e-09	0.1	0.21	0.45	5	5	-1
4268	0.87	0.45	2.3	1.89111111111111e-09	0.1	0.21	0.46	5	5	-1
4269	0.87	0.45	2.3	1.89111111111111e-09	0.1	0.21	0.47	5	5	-1
4270	0.87	0.45	2.3	1.89111111111111e-09	0.1	0.21	0.48	5	5	-1
4271	0.87	0.45	2.3	1.89111111111111e-09	0.1	0.21	0.49	5	5	-1
4272	0.87	0.45	2.3	1.89111111111111e-09	0.1	0.21	0.5	5	5	-1
4273	0.87	0.45	2.3	1.89111111111111e-09	0.1	0.21	0.51	5	5	-1
4274	0.87	0.45	2.3	1.89111111111111e-09	0.1	0.21	0.52	5	5	-1
4275	0.87	0.45	2.3	1.89111111111111e-09	0.1	0.21	0.53	5	5	-1
4276	0.87	0.45	2.3	1.89111111111111e-09	0.1	0.21	0.54	5	5	-1
4277	0.87	0.45	2.3	1.89111111111111e-09	0.1	0.21	0.55	5	5	-1
4278	0.87	0.45	2.3	1.89111111111111e-09	0.1	0.21	0.56	5	5	-1
4279	0.87	0.45	2.3	1.89111111111111e-09	0.1	0.21	0.57	5	5	-1
4280	0.87	0.45	2.3	1.89111111111111e-09	0.1	0.21	0.58	5	5	-1
4281	0.87	0.45	2.3	1.89111111111111e-09	0.1	0.21	0.59	5	5	-1
4282	0.87	0.45	2.3	1.89111111111111e-09	0.1	0.21	0.6	5	5	-1
4283	0.87	0.45	2.3	1.89111111111111e-09	0.1	0.21	0.61	5	5	-1
4284	0.87	0.45	2.3	1.89111111111111e-09	0.1	0.21	0.62	5	5	-1
4285	0.87	0.45	2.3	1.89111111111111e-09	0.1	0.21	0.63	5	5	-1
4286	0.87	0.45	2.3	1.89111111111111e-09	0.1	0.21	0.64	5	5	-1
4287	0.87	0.45	2.3	1.89111111111111e-09	0.1	0.21	0.65	5	5	-1
4288	0.87	0.45	2.3	1.89111111111111e-09	0.1	0.21	0.66	5	5	-1
4289	0.87	0.45	2.3	1.89111111111111e-09	0.1	0.21	0.67	5	5	-1
4290	0.87	0.45	2.3	1.89111111111111e-09	0.1	0.21	0.68	5	5	-1
4291	0.87	0.45	2.3	1.89111111111111e-09	0.1	0.21	0.69	5	5	-1
4292	0.87	0.45	2.3	1.89111111111111e-09	0.1	0.21	0.7	5	5	-1
4293	0.87	0.45	2.3	1.89111111111111e-09	0.1	0.21	0.71	5	5	-1
4294	0.87	0.45	2.3	1.89111111111111e-09	0.1	0.21	0.72	5	5	-1
4295	0.87	0.45	2.3	1.89111111111111e-09	0.1	0.21	0.73	5	5	-1
4296	0.87	0.45	2.3	1.89111111111111e-09	0.1	0.21	0.74	5	5	-1
4297	0.87	0.45	2.3	1.89111111111111e-09	0.1	0.21	0.75	5	5	-1
4298	0.87	0.45	2.3	1.89111111111111e-09	0.1	0.21	0.76	5	5	-1
4299	0.87	0.45	2.3	1.89111111111111e-09	0.1	0.21	0.77	5	5	-1
4300	0.87	0.45	2.3	1.89111111111111e-09	0.1	0.21	0.78	5	5	-1
4301	0.87	0.45	2.3	1.89111111111111e-09	0.1	0.21	0.79	5	5	-1
4302	0.87	0.45	2.3	1.89111111111111e-09	0.1	0.21	0.8	5	5	-1
4303	0.87	0.45	2.3	1.89111111111111e-09	0.1	0.21	0.81	5	5	-1
4304	0.87	0.45	2.3	1.89111111111111e-09	0.1	0.21	0.82	5	5	-1
4305	0.87	0.45	2.3	1.89111111111111e-09	0.1	0.21	0.83	5	5	-1
4306	0.87	0.45	2.3	1.89111111111111e-09	0.1	0.21	0.84	5	5	-1
4307	0.87	0.45	2.3	1.89111111111111e-09	0.1	0.21	0.85	5	5	-1
4308	0.87	0.45	2.3	1.89111111111111e-09	0.1	0.21	0.86	5	5	-1
4309	0.87	0.45	2.3	1.89111111111111e-09	0.1	0.21	0.87	5	5	-1
4310	0.87	0.45	2.3	1.89111111111111e-09	0.1	0.21	0.88	5	5	-1
4311	0.87	0.45	2.3	1.89111111111111e-09	0.1	0.21	0.89	5	5	-1
4312	0.87	0.45	2.3	1.89111111111111e-09	0.1	0.21	0.9	5	5	-1
4313	0.87	0.45	2.3	1.89111111111111e-09	0.1	0.21	0.91	5	5	-1
4314	0.87	0.45	2.3	1.89111111111111e-09	0.1	0.21	0.92	5	5	-1
4315	0.87	0.45	2.3	1.89111111111111e-09	0.1	0.21	0.93	5	5	-1
4316	0.87	0.45	2.3	1.89111111111111e-09	0.1	0.21	0.94	5	5	-1
4317	0.87	0.45	2.3	1.89111111111111e-09	0.1	0.21	0.95	5	5	-1
4318	0.87	0.45	2.3	1.89111111111111e-09	0.1	0.21	0.96	5	5	-1
4319	0.87	0.45	2.3	1.89111111111111e-09	0.1	0.21	0.97	5	5	-1
4320	0.87	0.45	2.3	1.89111111111111e-09	0.1	0.21	0.98	5	5	-1
4321	0.87	0.45	2.3	1.89111111111111e-09	0.1	0.21	0.99	5	5	-1
4322	0.87	0.45	2.3	1.89111111111111e-09	0.1	0.21	1	5	5	-1
4323	0.87	0.45	2.3	1.89111111111111e-09	0.1	0.21	1.01	5	5	-1
4324	0.87	0.45	2.3	1.89111111111111e-09	0.1	0.21	1.02	5	5	-1
4325	0.87	0.45	2.3	1.89111111111111e-09	0.1	0.21	1.03	5	5	-1
4326	0.87	0.45	2.3	1.89111111111111e-09	0.1	0.21	1.04	5	5	-1
4327	0.87	0.45	2.3	1.89111111111111e-09	0.1	0.21	1.05	5	5	-1
4328	0.87	0.45	2.3	1.89111111111111e-09	0.1	0.21	1.06	5	5	-1
4329	0.87	0.45	2.3	1.89111111111111e-09	0.1	0.21	1.07	5	5	-1
4330	0.87	0.45	2.3	1.89111111111111e-09	0.1	0.21	1.08	5	5	-1
4331	0.87	0.45	2.3	1.89111111111111e-09	0.1	0.21	1.09	5	5	-1
4332	0.87	0.45	2.3	1.89111111111111e-09	0.1	0.21	1.1	5	5	-1
4333	0.87	0.45	2.3	1.89111111111111e-09	0.1	0.21	1.11	5	5	-1
4334	0.87	0.45	2.3	1.89111111111111e-09	0.1	0.21	1.12	5	5	-1
4335	0.87	0.45	2.3	1.89111111111111e-09	0.1	0.21	1.13	5	5	-1
4336	0.87	0.45	2.3	1.89111111111111e-09	0.1	0.21	1.14	5	5	-1
4337	0.87	0.45	2.3	1.89111111111111e-09	0.1	0.21	1.15	5	5	-1
4338	0.87	0.45	2.3	1.89111111111111e-09	0.1	0.21	1.16	5	5	-1
4339	0.87	0.45	2.3	1.89111111111111e-09	0.1	0.21	1.17	5	5	-1
4340	0.87	0.45	2.3	1.89111111111111e-09	0.1	0.21	1.18	5	5	-1
4341	0.87	0.45	2.3	1.89111111111111e-09	0.1	0.21	1.19	5	5	-1
4342	0.87	0.45	2.3	1.89111111111111e-09	0.1	0.21	1.2	5	5	-1
4343	0.87	0.45	2.3	1.89111111111111e-09	0.1	0.21	1.21	5	5	-1
4344	0.87	0.45	2.3	1.89111111111111e-09	0.1	0.21	1.22	5	5	-1
4345	0.87	0.45	2.3	1.89111111111111e-09	0.1	0.21	1.23	5	5	-1
4346	0.87	0.45	2.3	1.89111111111111e-09	0.1	0.21	1.24	5	5	-1
4347	0.87	0.45	2.3	1.89111111111111e-09	0.1	0.21	1.25	5	5	-1
4348	0.87	0.45	2.3	1.89111111111111e-09	0.1	0.21	1.26	5	5	-1
4349	0.87	0.45	2.3	1.89111111111111e-09	0.1	0.21	1.27	5	5	-1
4350	0.87	0.45	2.3	1.89111111111111e-09	0.1	0.21	1.28	5	5	-1
4351	0.87	0.45	2.3	1.89111111111111e-09	0.1	0.21	1.29	5	5	-1
4352	0.87	0.45	2.3	1.89111111111111e-09	0.1	0.21	1.3	5	5	-1
4353	0.87	0.45	2.3	1.89111111111111e-09	0.1	0.21	1.31	5	5	-1
4354	0.87	0.45	2.3	1.89111111111111e-09	0.1	0.21	1.32	5	5	-1
4355	0.87	0.45	2.3	1.89111111111111e-09	0.1	0.21	1.33	5	5	-1
4356	0.87	0.45	2.3	1.89111111111111e-09	0.1	0.21	1.34	5	5	-1
4357	0.87	0.45	2.3	1.89111111111111e-09	0.1	0.21	1.35	5	5	-1
4358	0.87	0.45	2.3	1.89111111111111e-09	0.1	0.21	1.36	5	5	-1
4359	0.87	0.45	2.3	1.89111111111111e-09	0.1	0.21	1.37	5	5	-1
4360	0.87	0.45	2.3	1.89111111111111e-09	0.1	0.21	1.38	5	5	-1
4361	0.87	0.45	2.3	1.89111111111111e-09	0.1	0.21	1.39	5	5	-1
4362	0.87	0.45	2.3	1.89111111111111e-09	0.1	0.21	1.4	5	5	-1
4363	0.87	0.45	2.3	1.89111111111111e-09	0.1	0.21	1.41	5	5	-1
4364	0.87	0.45	2.3	1.89111111111111e-09	0.1	0.21	1.42	5	5	-1
4365	0.87	0.45	2.3	1.89111111111111e-09	0.1	0.21	1.43	5	5	-1
4366	0.87	0.45	2.3	1.89111111111111e-09	0.1	0.21	1.44	5	5	-1
4367	0.87	0.45	2.3	1.89111111111111e-09	0.1	0.21	1.45	5	5	-1
4368	0.87	0.45	2.3	1.89111111111111e-09	0.1	0.21	1.46	5	5	-1
4369	0.87	0.45	2.3	1.89111111111111e-09	0.1	0.21	1.47	5	5	-1
4370	0.87	0.45	2.3	1.89111111111111e-09	0.1	0.21	1.48	5	5	-1
4371	0.87	0.45	2.3	1.89111111111111e-09	0.1	0.21	1.49	5	5	-1
4372	0.87	0.45	2.3	1.89111111111111e-09	0.1	0.21	1.5	5	5	-1
4373	0.87	0.45	2.3	1.89111111111111e-09	0.1	0.21	1.51	5	5	-1
4374	0.87	0.45	2.3	1.89111111111111e-09	0.1	0.21	1.52	5	5	-1
4375	0.87	0.45	2.3	1.89111111111111e-09	0.1	0.21	1.53	5	5	-1
4376	0.87	0.45	2.3	1.89111111111111e-09	0.1	0.21	1.54	5	5	-1
4377	0.87	0.45	2.3	1.89111111111111e-09	0.1	0.21	1.55	5	5	-1
4378	0.87	0.45	2.3	1.89111111111111e-09	0.1	0.21	1.56	5	5	-1
4379	0.87	0.45	2.3	1.89111111111111e-09	0.1	0.21	1.57	5	5	-1
4380	0.87	0.45	2.3	1.89111111111111e-09	0.1	0.21	1.58	5	5	-1
4381	0.87	0.45	2.3	1.89111111111111e-09	0.1	0.21	1.59	5	5	-1
4382	0.87	0.45	2.3	1.89111111111111e-09	0.1	0.21	1.6	5	5	-1
4383	0.87	0.45	2.3	1.89111111111111e-09	0.1	0.21	1.61	5	5	-1
4384	0.87	0.45	2.3	1.89111111111111e-09	0.1	0.21	1.62	5	5	-1
4385	0.87	0.45	2.3	1.89111111111111e-09	0.1	0.21	1.63	5	5	-1
4386	0.87	0.45	2.3	1.89111111111111e-09	0.1	0.21	1.64	5	5	-1
4387	0.87	0.45	2.3	1.89111111111111e-09	0.1	0.21	1.65	5	5	-1
4388	0.87	0.45	2.3	1.89111111111111e-09	0.1	0.21	1.66	5	5	-1
4389	0.87	0.45	2.3	1.89111111111111e-09	0.1	0.21	1.67	5	5	-1
4390	0.87	0.45	2.3	1.89111111111111e-09	0.1	0.21	1.68	5	5	-1
4391	0.87	0.45	2.3	1.89111111111111e-09	0.1	0.21	1.69	5	5	-1
4392	0.87	0.45	2.3	1.89111111111111e-09	0.1	0.21	1.7	5	5	-1
4393	0.87	0.45	2.3	1.89111111111111e-09	0.1	0.21	1.71	5	5	-1
4394	0.87	0.45	2.3	1.89111111111111e-09	0.1	0.21	1.72	5	5	-1
4395	0.87	0.45	2.3	1.89111111111111e-09	0.1	0.21	1.73	5	5	-1
4396	0.87	0.45	2.3	1.89111111111111e-09	0.1	0.21	1.74	5	5	-1
4397	0.87	0.45	2.3	1.89111111111111e-09	0.1	0.21	1.75	5	5	-1
4398	0.87	0.45	2.3	1.89111111111111e-09	0.1	0.21	1.76	5	5	-1
4399	0.87	0.45	2.3	1.89111111111111e-09	0.1	0.21	1.77	5	5	-1
4400	0.87	0.45	2.3	1.89111111111111e-09	0.1	0.21	1.78	5	5	-1
4401	0.87	0.45	2.3	1.89111111111111e-09	0.1	0.21	1.79	5	5	-1
4402	0.87	0.45	2.3	1.89111111111111e-09	0.1	0.21	1.8	5	5	-1
4403	0.87	0.45	2.3	1.89111111111111e-09	0.1	0.21	1.81	5	5	-1
4404	0.87	0.45	2.3	1.89111111111111e-09	0.1	0.21	1.82	5	5	-1
4405	0.87	0.45	2.3	1.89111111111111e-09	0.1	0.21	1.83	5	5	-1
4406	0.87	0.45	2.3	1.89111111111111e-09	0.1	0.21	1.84	5	5	-1
4407	0.87	0.45	2.3	1.89111111111111e-09	0.1	0.21	1.85	5	5	-1
4408	0.87	0.45	2.3	1.89111111111111e-09	0.1	0.21	1.86	5	5	-1
4409	0.87	0.45	2.3	1.89111111111111e-09	0.1	0.21	1.87	5	5	-1
4410	0.87	0.45	2.3	1.89111111111111e-09	0.1	0.21	1.88	5	5	-1
4411	0.87	0.45	2.3	1.89111111111111e-09	0.1	0.21	1.89	5	5	-1
4412	0.87	0.45	2.3	1.89111111111111e-09	0.1	0.21	1.9	5	5	-1
4413	0.87	0.45	2.3	1.89111111111111e-09	0.1	0.21	1.91	5	5	-1
4414	0.87	0.45	2.3	1.89111111111111e-09	0.1	0.21	1.92	5	5	-1
4415	0.87	0.45	2.3	1.89111111111111e-09	0.1	0.21	1.93	5	5	-1
4416	0.87	0.45	2.3	1.89111111111111e-09	0.1	0.21	1.94	5	5	-1
4417	0.87	0.45	2.3	1.89111111111111e-09	0.1	0.21	1.95	5	5	-1
4418	0.87	0.45	2.3	1.89111111111111e-09	0.1	0.21	1.96	5	5	-1
4419	0.87	0.45	2.3	1.89111111111111e-09	0.1	0.21	1.97	5	5	-1
4420	0.87	0.45	2.3	1.89111111111111e-09	0.1	0.21	1.98	5	5	-1
4421	0.87	0.45	2.3	1.89111111111111e-09	0.1	0.21	1.99	5	5	-1
4422	0.87	0.45	2.3	1.89111111111111e-09	0.1	0.21	2	5	5	-1
4423	0.87	0.45	2.3	1.89111111111111e-09	0.1	0.22	0	5	5	-1
4424	0.87	0.45	2.3	1.89111111111111e-09	0.1	0.22	0.01	5	5	-1
4425	0.87	0.45	2.3	1.89111111111111e-09	0.1	0.22	0.02	5	5	-1
4426	0.87	0.45	2.3	1.89111111111111e-09	0.1	0.22	0.03	5	5	-1
4427	0.87	0.45	2.3	1.89111111111111e-09	0.1	0.22	0.04	5	5	-1
4428	0.87	0.45	2.3	1.89111111111111e-09	0.1	0.22	0.05	5	5	-1
4429	0.87	0.45	2.3	1.89111111111111e-09	0.1	0.22	0.06	5	5	-1
4430	0.87	0.45	2.3	1.89111111111111e-09	0.1	0.22	0.07	5	5	-1
4431	0.87	0.45	2.3	1.89111111111111e-09	0.1	0.22	0.08	5	5	-1
4432	0.87	0.45	2.3	1.89111111111111e-09	0.1	0.22	0.09	5	5	-1
4433	0.87	0.45	2.3	1.89111111111111e-09	0.1	0.22	0.1	5	5	-1
4434	0.87	0.45	2.3	1.89111111111111e-09	0.1	0.22	0.11	5	5	-1
4435	0.87	0.45	2.3	1.89111111111111e-09	0.1	0.22	0.12	5	5	-1
4436	0.87	0.45	2.3	1.89111111111111e-09	0.1	0.22	0.13	5	5	-1
4437	0.87	0.45	2.3	1.89111111111111e-09	0.1	0.22	0.14	5	5	-1
4438	0.87	0.45	2.3	1.89111111111111e-09	0.1	0.22	0.15	5	5	-1
4439	0.87	0.45	2.3	1.89111111111111e-09	0.1	0.22	0.16	5	5	-1
4440	0.87	0.45	2.3	1.89111111111111e-09	0.1	0.22	0.17	5	5	-1
4441	0.87	0.45	2.3	1.89111111111111e-09	0.1	0.22	0.18	5	5	-1
4442	0.87	0.45	2.3	1.89111111111111e-09	0.1	0.22	0.19	5	5	-1
4443	0.87	0.45	2.3	1.89111111111111e-09	0.1	0.22	0.2	5	5	-1
4444	0.87	0.45	2.3	1.89111111111111e-09	0.1	0.22	0.21	5	5	-1
4445	0.87	0.45	2.3	1.89111111111111e-09	0.1	0.22	0.22	5	5	-1
4446	0.87	0.45	2.3	1.89111111111111e-09	0.1	0.22	0.23	5	5	-1
4447	0.87	0.45	2.3	1.89111111111111e-09	0.1	0.22	0.24	5	5	-1
4448	0.87	0.45	2.3	1.89111111111111e-09	0.1	0.22	0.25	5	5	-1
4449	0.87	0.45	2.3	1.89111111111111e-09	0.1	0.22	0.26	5	5	-1
4450	0.87	0.45	2.3	1.89111111111111e-09	0.1	0.22	0.27	5	5	-1
4451	0.87	0.45	2.3	1.89111111111111e-09	0.1	0.22	0.28	5	5	-1
4452	0.87	0.45	2.3	1.89111111111111e-09	0.1	0.22	0.29	5	5	-1
4453	0.87	0.45	2.3	1.89111111111111e-09	0.1	0.22	0.3	5	5	-1
4454	0.87	0.45	2.3	1.89111111111111e-09	0.1	0.22	0.31	5	5	-1
4455	0.87	0.45	2.3	1.89111111111111e-09	0.1	0.22	0.32	5	5	-1
4456	0.87	0.45	2.3	1.89111111111111e-09	0.1	0.22	0.33	5	5	-1
4457	0.87	0.45	2.3	1.89111111111111e-09	0.1	0.22	0.34	5	5	-1
4458	0.87	0.45	2.3	1.89111111111111e-09	0.1	0.22	0.35	5	5	-1
4459	0.87	0.45	2.3	1.89111111111111e-09	0.1	0.22	0.36	5	5	-1
4460	0.87	0.45	2.3	1.89111111111111e-09	0.1	0.22	0.37	5	5	-1
4461	0.87	0.45	2.3	1.89111111111111e-09	0.1	0.22	0.38	5	5	-1
4462	0.87	0.45	2.3	1.89111111111111e-09	0.1	0.22	0.39	5	5	-1
4463	0.87	0.45	2.3	1.89111111111111e-09	0.1	0.22	0.4	5	5	-1
4464	0.87	0.45	2.3	1.89111111111111e-09	0.1	0.22	0.41	5	5	-1
4465	0.87	0.45	2.3	1.89111111111111e-09	0.1	0.22	0.42	5	5	-1
4466	0.87	0.45	2.3	1.89111111111111e-09	0.1	0.22	0.43	5	5	-1
4467	0.87	0.45	2.3	1.89111111111111e-09	0.1	0.22	0.44	5	5	-1
4468	0.87	0.45	2.3	1.89111111111111e-09	0.1	0.22	0.45	5	5	-1
4469	0.87	0.45	2.3	1.89111111111111e-09	0.1	0.22	0.46	5	5	-1
4470	0.87	0.45	2.3	1.89111111111111e-09	0.1	0.22	0.47	5	5	-1
4471	0.87	0.45	2.3	1.89111111111111e-09	0.1	0.22	0.48	5	5	-1
4472	0.87	0.45	2.3	1.89111111111111e-09	0.1	0.22	0.49	5	5	-1
4473	0.87	0.45	2.3	1.89111111111111e-09	0.1	0.22	0.5	5	5	-1
4474	0.87	0.45	2.3	1.89111111111111e-09	0.1	0.22	0.51	5	5	-1
4475	0.87	0.45	2.3	1.89111111111111e-09	0.1	0.22	0.52	5	5	-1
4476	0.87	0.45	2.3	1.89111111111111e-09	0.1	0.22	0.53	5	5	-1
4477	0.87	0.45	2.3	1.89111111111111e-09	0.1	0.22	0.54	5	5	-1
4478	0.87	0.45	2.3	1.89111111111111e-09	0.1	0.22	0.55	5	5	-1
4479	0.87	0.45	2.3	1.89111111111111e-09	0.1	0.22	0.56	5	5	-1
4480	0.87	0.45	2.3	1.89111111111111e-09	0.1	0.22	0.57	5	5	-1
4481	0.87	0.45	2.3	1.89111111111111e-09	0.1	0.22	0.58	5	5	-1
4482	0.87	0.45	2.3	1.89111111111111e-09	0.1	0.22	0.59	5	5	-1
4483	0.87	0.45	2.3	1.89111111111111e-09	0.1	0.22	0.6	5	5	-1
4484	0.87	0.45	2.3	1.89111111111111e-09	0.1	0.22	0.61	5	5	-1
4485	0.87	0.45	2.3	1.89111111111111e-09	0.1	0.22	0.62	5	5	-1
4486	0.87	0.45	2.3	1.89111111111111e-09	0.1	0.22	0.63	5	5	-1
4487	0.87	0.45	2.3	1.89111111111111e-09	0.1	0.22	0.64	5	5	-1
4488	0.87	0.45	2.3	1.89111111111111e-09	0.1	0.22	0.65	5	5	-1
4489	0.87	0.45	2.3	1.89111111111111e-09	0.1	0.22	0.66	5	5	-1
4490	0.87	0.45	2.3	1.89111111111111e-09	0.1	0.22	0.67	5	5	-1
4491	0.87	0.45	2.3	1.89111111111111e-09	0.1	0.22	0.68	5	5	-1
4492	0.87	0.45	2.3	1.89111111111111e-09	0.1	0.22	0.69	5	5	-1
4493	0.87	0.45	2.3	1.89111111111111e-09	0.1	0.22	0.7	5	5	-1
4494	0.87	0.45	2.3	1.89111111111111e-09	0.1	0.22	0.71	5	5	-1
4495	0.87	0.45	2.3	1.89111111111111e-09	0.1	0.22	0.72	5	5	-1
4496	0.87	0.45	2.3	1.89111111111111e-09	0.1	0.22	0.73	5	5	-1
4497	0.87	0.45	2.3	1.89111111111111e-09	0.1	0.22	0.74	5	5	-1
4498	0.87	0.45	2.3	1.89111111111111e-09	0.1	0.22	0.75	5	5	-1
4499	0.87	0.45	2.3	1.89111111111111e-09	0.1	0.22	0.76	5	5	-1
4500	0.87	0.45	2.3	1.89111111111111e-09	0.1	0.22	0.77	5	5	-1
4501	0.87	0.45	2.3	1.89111111111111e-09	0.1	0.22	0.78	5	5	-1
4502	0.87	0.45	2.3	1.89111111111111e-09	0.1	0.22	0.79	5	5	-1
4503	0.87	0.45	2.3	1.89111111111111e-09	0.1	0.22	0.8	5	5	-1
4504	0.87	0.45	2.3	1.89111111111111e-09	0.1	0.22	0.81	5	5	-1
4505	0.87	0.45	2.3	1.89111111111111e-09	0.1	0.22	0.82	5	5	-1
4506	0.87	0.45	2.3	1.89111111111111e-09	0.1	0.22	0.83	5	5	-1
4507	0.87	0.45	2.3	1.89111111111111e-09	0.1	0.22	0.84	5	5	-1
4508	0.87	0.45	2.3	1.89111111111111e-09	0.1	0.22	0.85	5	5	-1
4509	0.87	0.45	2.3	1.89111111111111e-09	0.1	0.22	0.86	5	5	-1
4510	0.87	0.45	2.3	1.89111111111111e-09	0.1	0.22	0.87	5	5	-1
4511	0.87	0.45	2.3	1.89111111111111e-09	0.1	0.22	0.88	5	5	-1
4512	0.87	0.45	2.3	1.89111111111111e-09	0.1	0.22	0.89	5	5	-1
4513	0.87	0.45	2.3	1.89111111111111e-09	0.1	0.22	0.9	5	5	-1
4514	0.87	0.45	2.3	1.89111111111111e-09	0.1	0.22	0.91	5	5	-1
4515	0.87	0.45	2.3	1.89111111111111e-09	0.1	0.22	0.92	5	5	-1
4516	0.87	0.45	2.3	1.89111111111111e-09	0.1	0.22	0.93	5	5	-1
4517	0.87	0.45	2.3	1.89111111111111e-09	0.1	0.22	0.94	5	5	-1
4518	0.87	0.45	2.3	1.89111111111111e-09	0.1	0.22	0.95	5	5	-1
4519	0.87	0.45	2.3	1.89111111111111e-09	0.1	0.22	0.96	5	5	-1
4520	0.87	0.45	2.3	1.89111111111111e-09	0.1	0.22	0.97	5	5	-1
4521	0.87	0.45	2.3	1.89111111111111e-09	0.1	0.22	0.98	5	5	-1
4522	0.87	0.45	2.3	1.89111111111111e-09	0.1	0.22	0.99	5	5	-1
4523	0.87	0.45	2.3	1.89111111111111e-09	0.1	0.22	1	5	5	-1
4524	0.87	0.45	2.3	1.89111111111111e-09	0.1	0.22	1.01	5	5	-1
4525	0.87	0.45	2.3	1.89111111111111e-09	0.1	0.22	1.02	5	5	-1
4526	0.87	0.45	2.3	1.89111111111111e-09	0.1	0.22	1.03	5	5	-1
4527	0.87	0.45	2.3	1.89111111111111e-09	0.1	0.22	1.04	5	5	-1
4528	0.87	0.45	2.3	1.89111111111111e-09	0.1	0.22	1.05	5	5	-1
4529	0.87	0.45	2.3	1.89111111111111e-09	0.1	0.22	1.06	5	5	-1
4530	0.87	0.45	2.3	1.89111111111111e-09	0.1	0.22	1.07	5	5	-1
4531	0.87	0.45	2.3	1.89111111111111e-09	0.1	0.22	1.08	5	5	-1
4532	0.87	0.45	2.3	1.89111111111111e-09	0.1	0.22	1.09	5	5	-1
4533	0.87	0.45	2.3	1.89111111111111e-09	0.1	0.22	1.1	5	5	-1
4534	0.87	0.45	2.3	1.89111111111111e-09	0.1	0.22	1.11	5	5	-1
4535	0.87	0.45	2.3	1.89111111111111e-09	0.1	0.22	1.12	5	5	-1
4536	0.87	0.45	2.3	1.89111111111111e-09	0.1	0.22	1.13	5	5	-1
4537	0.87	0.45	2.3	1.89111111111111e-09	0.1	0.22	1.14	5	5	-1
4538	0.87	0.45	2.3	1.89111111111111e-09	0.1	0.22	1.15	5	5	-1
4539	0.87	0.45	2.3	1.89111111111111e-09	0.1	0.22	1.16	5	5	-1
4540	0.87	0.45	2.3	1.89111111111111e-09	0.1	0.22	1.17	5	5	-1
4541	0.87	0.45	2.3	1.89111111111111e-09	0.1	0.22	1.18	5	5	-1
4542	0.87	0.45	2.3	1.89111111111111e-09	0.1	0.22	1.19	5	5	-1
4543	0.87	0.45	2.3	1.89111111111111e-09	0.1	0.22	1.2	5	5	-1
4544	0.87	0.45	2.3	1.89111111111111e-09	0.1	0.22	1.21	5	5	-1
4545	0.87	0.45	2.3	1.89111111111111e-09	0.1	0.22	1.22	5	5	-1
4546	0.87	0.45	2.3	1.89111111111111e-09	0.1	0.22	1.23	5	5	-1
4547	0.87	0.45	2.3	1.89111111111111e-09	0.1	0.22	1.24	5	5	-1
4548	0.87	0.45	2.3	1.89111111111111e-09	0.1	0.22	1.25	5	5	-1
4549	0.87	0.45	2.3	1.89111111111111e-09	0.1	0.22	1.26	5	5	-1
4550	0.87	0.45	2.3	1.89111111111111e-09	0.1	0.22	1.27	5	5	-1
4551	0.87	0.45	2.3	1.89111111111111e-09	0.1	0.22	1.28	5	5	-1
4552	0.87	0.45	2.3	1.89111111111111e-09	0.1	0.22	1.29	5	5	-1
4553	0.87	0.45	2.3	1.89111111111111e-09	0.1	0.22	1.3	5	5	-1
4554	0.87	0.45	2.3	1.89111111111111e-09	0.1	0.22	1.31	5	5	-1
4555	0.87	0.45	2.3	1.89111111111111e-09	0.1	0.22	1.32	5	5	-1
4556	0.87	0.45	2.3	1.89111111111111e-09	0.1	0.22	1.33	5	5	-1
4557	0.87	0.45	2.3	1.89111111111111e-09	0.1	0.22	1.34	5	5	-1
4558	0.87	0.45	2.3	1.89111111111111e-09	0.1	0.22	1.35	5	5	-1
4559	0.87	0.45	2.3	1.89111111111111e-09	0.1	0.22	1.36	5	5	-1
4560	0.87	0.45	2.3	1.89111111111111e-09	0.1	0.22	1.37	5	5	-1
4561	0.87	0.45	2.3	1.89111111111111e-09	0.1	0.22	1.38	5	5	-1
4562	0.87	0.45	2.3	1.89111111111111e-09	0.1	0.22	1.39	5	5	-1
4563	0.87	0.45	2.3	1.89111111111111e-09	0.1	0.22	1.4	5	5	-1
4564	0.87	0.45	2.3	1.89111111111111e-09	0.1	0.22	1.41	5	5	-1
4565	0.87	0.45	2.3	1.89111111111111e-09	0.1	0.22	1.42	5	5	-1
4566	0.87	0.45	2.3	1.89111111111111e-09	0.1	0.22	1.43	5	5	-1
4567	0.87	0.45	2.3	1.89111111111111e-09	0.1	0.22	1.44	5	5	-1
4568	0.87	0.45	2.3	1.89111111111111e-09	0.1	0.22	1.45	5	5	-1
4569	0.87	0.45	2.3	1.89111111111111e-09	0.1	0.22	1.46	5	5	-1
4570	0.87	0.45	2.3	1.89111111111111e-09	0.1	0.22	1.47	5	5	-1
4571	0.87	0.45	2.3	1.89111111111111e-09	0.1	0.22	1.48	5	5	-1
4572	0.87	0.45	2.3	1.89111111111111e-09	0.1	0.22	1.49	5	5	-1
4573	0.87	0.45	2.3	1.89111111111111e-09	0.1	0.22	1.5	5	5	-1
4574	0.87	0.45	2.3	1.89111111111111e-09	0.1	0.22	1.51	5	5	-1
4575	0.87	0.45	2.3	1.89111111111111e-09	0.1	0.22	1.52	5	5	-1
4576	0.87	0.45	2.3	1.89111111111111e-09	0.1	0.22	1.53	5	5	-1
4577	0.87	0.45	2.3	1.89111111111111e-09	0.1	0.22	1.54	5	5	-1
4578	0.87	0.45	2.3	1.89111111111111e-09	0.1	0.22	1.55	5	5	-1
4579	0.87	0.45	2.3	1.89111111111111e-09	0.1	0.22	1.56	5	5	-1
4580	0.87	0.45	2.3	1.89111111111111e-09	0.1	0.22	1.57	5	5	-1
4581	0.87	0.45	2.3	1.89111111111111e-09	0.1	0.22	1.58	5	5	-1
4582	0.87	0.45	2.3	1.89111111111111e-09	0.1	0.22	1.59	5	5	-1
4583	0.87	0.45	2.3	1.89111111111111e-09	0.1	0.22	1.6	5	5	-1
4584	0.87	0.45	2.3	1.89111111111111e-09	0.1	0.22	1.61	5	5	-1
4585	0.87	0.45	2.3	1.89111111111111e-09	0.1	0.22	1.62	5	5	-1
4586	0.87	0.45	2.3	1.89111111111111e-09	0.1	0.22	1.63	5	5	-1
4587	0.87	0.45	2.3	1.89111111111111e-09	0.1	0.22	1.64	5	5	-1
4588	0.87	0.45	2.3	1.89111111111111e-09	0.1	0.22	1.65	5	5	-1
4589	0.87	0.45	2.3	1.89111111111111e-09	0.1	0.22	1.66	5	5	-1
4590	0.87	0.45	2.3	1.89111111111111e-09	0.1	0.22	1.67	5	5	-1
4591	0.87	0.45	2.3	1.89111111111111e-09	0.1	0.22	1.68	5	5	-1
4592	0.87	0.45	2.3	1.89111111111111e-09	0.1	0.22	1.69	5	5	-1
4593	0.87	0.45	2.3	1.89111111111111e-09	0.1	0.22	1.7	5	5	-1
4594	0.87	0.45	2.3	1.89111111111111e-09	0.1	0.22	1.71	5	5	-1
4595	0.87	0.45	2.3	1.89111111111111e-09	0.1	0.22	1.72	5	5	-1
4596	0.87	0.45	2.3	1.89111111111111e-09	0.1	0.22	1.73	5	5	-1
4597	0.87	0.45	2.3	1.89111111111111e-09	0.1	0.22	1.74	5	5	-1
4598	0.87	0.45	2.3	1.89111111111111e-09	0.1	0.22	1.75	5	5	-1
4599	0.87	0.45	2.3	1.89111111111111e-09	0.1	0.22	1.76	5	5	-1
4600	0.87	0.45	2.3	1.89111111111111e-09	0.1	0.22	1.77	5	5	-1
4601	0.87	0.45	2.3	1.89111111111111e-09	0.1	0.22	1.78	5	5	-1
4602	0.87	0.45	2.3	1.89111111111111e-09	0.1	0.22	1.79	5	5	-1
4603	0.87	0.45	2.3	1.89111111111111e-09	0.1	0.22	1.8	5	5	-1
4604	0.87	0.45	2.3	1.89111111111111e-09	0.1	0.22	1.81	5	5	-1
4605	0.87	0.45	2.3	1.89111111111111e-09	0.1	0.22	1.82	5	5	-1
4606	0.87	0.45	2.3	1.89111111111111e-09	0.1	0.22	1.83	5	5	-1
4607	0.87	0.45	2.3	1.89111111111111e-09	0.1	0.22	1.84	5	5	-1
4608	0.87	0.45	2.3	1.89111111111111e-09	0.1	0.22	1.85	5	5	-1
4609	0.87	0.45	2.3	1.89111111111111e-09	0.1	0.22	1.86	5	5	-1
4610	0.87	0.45	2.3	1.89111111111111e-09	0.1	0.22	1.87	5	5	-1
4611	0.87	0.45	2.3	1.89111111111111e-09	0.1	0.22	1.88	5	5	-1
4612	0.87	0.45	2.3	1.89111111111111e-09	0.1	0.22	1.89	5	5	-1
4613	0.87	0.45	2.3	1.89111111111111e-09	0.1	0.22	1.9	5	5	-1
4614	0.87	0.45	2.3	1.89111111111111e-09	0.1	0.22	1.91	5	5	-1
4615	0.87	0.45	2.3	1.89111111111111e-09	0.1	0.22	1.92	5	5	-1
4616	0.87	0.45	2.3	1.89111111111111e-09	0.1	0.22	1.93	5	5	-1
4617	0.87	0.45	2.3	1.89111111111111e-09	0.1	0.22	1.94	5	5	-1
4618	0.87	0.45	2.3	1.89111111111111e-09	0.1	0.22	1.95	5	5	-1
4619	0.87	0.45	2.3	1.89111111111111e-09	0.1	0.22	1.96	5	5	-1
4620	0.87	0.45	2.3	1.89111111111111e-09	0.1	0.22	1.97	5	5	-1
4621	0.87	0.45	2.3	1.89111111111111e-09	0.1	0.22	1.98	5	5	-1
4622	0.87	0.45	2.3	1.89111111111111e-09	0.1	0.22	1.99	5	5	-1
4623	0.87	0.45	2.3	1.89111111111111e-09	0.1	0.22	2	5	5	-1
4624	0.87	0.45	2.3	1.89111111111111e-09	0.1	0.23	0	5	5	-1
4625	0.87	0.45	2.3	1.89111111111111e-09	0.1	0.23	0.01	5	5	-1
4626	0.87	0.45	2.3	1.89111111111111e-09	0.1	0.23	0.02	5	5	-1
4627	0.87	0.45	2.3	1.89111111111111e-09	0.1	0.23	0.03	5	5	-1
4628	0.87	0.45	2.3	1.89111111111111e-09	0.1	0.23	0.04	5	5	-1
4629	0.87	0.45	2.3	1.89111111111111e-09	0.1	0.23	0.05	5	5	-1
4630	0.87	0.45	2.3	1.89111111111111e-09	0.1	0.23	0.06	5	5	-1
4631	0.87	0.45	2.3	1.89111111111111e-09	0.1	0.23	0.07	5	5	-1
4632	0.87	0.45	2.3	1.89111111111111e-09	0.1	0.23	0.08	5	5	-1
4633	0.87	0.45	2.3	1.89111111111111e-09	0.1	0.23	0.09	5	5	-1
4634	0.87	0.45	2.3	1.89111111111111e-09	0.1	0.23	0.1	5	5	-1
4635	0.87	0.45	2.3	1.89111111111111e-09	0.1	0.23	0.11	5	5	-1
4636	0.87	0.45	2.3	1.89111111111111e-09	0.1	0.23	0.12	5	5	-1
4637	0.87	0.45	2.3	1.89111111111111e-09	0.1	0.23	0.13	5	5	-1
4638	0.87	0.45	2.3	1.89111111111111e-09	0.1	0.23	0.14	5	5	-1
4639	0.87	0.45	2.3	1.89111111111111e-09	0.1	0.23	0.15	5	5	-1
4640	0.87	0.45	2.3	1.89111111111111e-09	0.1	0.23	0.16	5	5	-1
4641	0.87	0.45	2.3	1.89111111111111e-09	0.1	0.23	0.17	5	5	-1
4642	0.87	0.45	2.3	1.89111111111111e-09	0.1	0.23	0.18	5	5	-1
4643	0.87	0.45	2.3	1.89111111111111e-09	0.1	0.23	0.19	5	5	-1
4644	0.87	0.45	2.3	1.89111111111111e-09	0.1	0.23	0.2	5	5	-1
4645	0.87	0.45	2.3	1.89111111111111e-09	0.1	0.23	0.21	5	5	-1
4646	0.87	0.45	2.3	1.89111111111111e-09	0.1	0.23	0.22	5	5	-1
4647	0.87	0.45	2.3	1.89111111111111e-09	0.1	0.23	0.23	5	5	-1
4648	0.87	0.45	2.3	1.89111111111111e-09	0.1	0.23	0.24	5	5	-1
4649	0.87	0.45	2.3	1.89111111111111e-09	0.1	0.23	0.25	5	5	-1
4650	0.87	0.45	2.3	1.89111111111111e-09	0.1	0.23	0.26	5	5	-1
4651	0.87	0.45	2.3	1.89111111111111e-09	0.1	0.23	0.27	5	5	-1
4652	0.87	0.45	2.3	1.89111111111111e-09	0.1	0.23	0.28	5	5	-1
4653	0.87	0.45	2.3	1.89111111111111e-09	0.1	0.23	0.29	5	5	-1
4654	0.87	0.45	2.3	1.89111111111111e-09	0.1	0.23	0.3	5	5	-1
4655	0.87	0.45	2.3	1.89111111111111e-09	0.1	0.23	0.31	5	5	-1
4656	0.87	0.45	2.3	1.89111111111111e-09	0.1	0.23	0.32	5	5	-1
4657	0.87	0.45	2.3	1.89111111111111e-09	0.1	0.23	0.33	5	5	-1
4658	0.87	0.45	2.3	1.89111111111111e-09	0.1	0.23	0.34	5	5	-1
4659	0.87	0.45	2.3	1.89111111111111e-09	0.1	0.23	0.35	5	5	-1
4660	0.87	0.45	2.3	1.89111111111111e-09	0.1	0.23	0.36	5	5	-1
4661	0.87	0.45	2.3	1.89111111111111e-09	0.1	0.23	0.37	5	5	-1
4662	0.87	0.45	2.3	1.89111111111111e-09	0.1	0.23	0.38	5	5	-1
4663	0.87	0.45	2.3	1.89111111111111e-09	0.1	0.23	0.39	5	5	-1
4664	0.87	0.45	2.3	1.89111111111111e-09	0.1	0.23	0.4	5	5	-1
4665	0.87	0.45	2.3	1.89111111111111e-09	0.1	0.23	0.41	5	5	-1
4666	0.87	0.45	2.3	1.89111111111111e-09	0.1	0.23	0.42	5	5	-1
4667	0.87	0.45	2.3	1.89111111111111e-09	0.1	0.23	0.43	5	5	-1
4668	0.87	0.45	2.3	1.89111111111111e-09	0.1	0.23	0.44	5	5	-1
4669	0.87	0.45	2.3	1.89111111111111e-09	0.1	0.23	0.45	5	5	-1
4670	0.87	0.45	2.3	1.89111111111111e-09	0.1	0.23	0.46	5	5	-1
4671	0.87	0.45	2.3	1.89111111111111e-09	0.1	0.23	0.47	5	5	-1
4672	0.87	0.45	2.3	1.89111111111111e-09	0.1	0.23	0.48	5	5	-1
4673	0.87	0.45	2.3	1.89111111111111e-09	0.1	0.23	0.49	5	5	-1
4674	0.87	0.45	2.3	1.89111111111111e-09	0.1	0.23	0.5	5	5	-1
4675	0.87	0.45	2.3	1.89111111111111e-09	0.1	0.23	0.51	5	5	-1
4676	0.87	0.45	2.3	1.89111111111111e-09	0.1	0.23	0.52	5	5	-1
4677	0.87	0.45	2.3	1.89111111111111e-09	0.1	0.23	0.53	5	5	-1
4678	0.87	0.45	2.3	1.89111111111111e-09	0.1	0.23	0.54	5	5	-1
4679	0.87	0.45	2.3	1.89111111111111e-09	0.1	0.23	0.55	5	5	-1
4680	0.87	0.45	2.3	1.89111111111111e-09	0.1	0.23	0.56	5	5	-1
4681	0.87	0.45	2.3	1.89111111111111e-09	0.1	0.23	0.57	5	5	-1
4682	0.87	0.45	2.3	1.89111111111111e-09	0.1	0.23	0.58	5	5	-1
4683	0.87	0.45	2.3	1.89111111111111e-09	0.1	0.23	0.59	5	5	-1
4684	0.87	0.45	2.3	1.89111111111111e-09	0.1	0.23	0.6	5	5	-1
4685	0.87	0.45	2.3	1.89111111111111e-09	0.1	0.23	0.61	5	5	-1
4686	0.87	0.45	2.3	1.89111111111111e-09	0.1	0.23	0.62	5	5	-1
4687	0.87	0.45	2.3	1.89111111111111e-09	0.1	0.23	0.63	5	5	-1
4688	0.87	0.45	2.3	1.89111111111111e-09	0.1	0.23	0.64	5	5	-1
4689	0.87	0.45	2.3	1.89111111111111e-09	0.1	0.23	0.65	5	5	-1
4690	0.87	0.45	2.3	1.89111111111111e-09	0.1	0.23	0.66	5	5	-1
4691	0.87	0.45	2.3	1.89111111111111e-09	0.1	0.23	0.67	5	5	-1
4692	0.87	0.45	2.3	1.89111111111111e-09	0.1	0.23	0.68	5	5	-1
4693	0.87	0.45	2.3	1.89111111111111e-09	0.1	0.23	0.69	5	5	-1
4694	0.87	0.45	2.3	1.89111111111111e-09	0.1	0.23	0.7	5	5	-1
4695	0.87	0.45	2.3	1.89111111111111e-09	0.1	0.23	0.71	5	5	-1
4696	0.87	0.45	2.3	1.89111111111111e-09	0.1	0.23	0.72	5	5	-1
4697	0.87	0.45	2.3	1.89111111111111e-09	0.1	0.23	0.73	5	5	-1
4698	0.87	0.45	2.3	1.89111111111111e-09	0.1	0.23	0.74	5	5	-1
4699	0.87	0.45	2.3	1.89111111111111e-09	0.1	0.23	0.75	5	5	-1
4700	0.87	0.45	2.3	1.89111111111111e-09	0.1	0.23	0.76	5	5	-1
4701	0.87	0.45	2.3	1.89111111111111e-09	0.1	0.23	0.77	5	5	-1
4702	0.87	0.45	2.3	1.89111111111111e-09	0.1	0.23	0.78	5	5	-1
4703	0.87	0.45	2.3	1.89111111111111e-09	0.1	0.23	0.79	5	5	-1
4704	0.87	0.45	2.3	1.89111111111111e-09	0.1	0.23	0.8	5	5	-1
4705	0.87	0.45	2.3	1.89111111111111e-09	0.1	0.23	0.81	5	5	-1
4706	0.87	0.45	2.3	1.89111111111111e-09	0.1	0.23	0.82	5	5	-1
4707	0.87	0.45	2.3	1.89111111111111e-09	0.1	0.23	0.83	5	5	-1
4708	0.87	0.45	2.3	1.89111111111111e-09	0.1	0.23	0.84	5	5	-1
4709	0.87	0.45	2.3	1.89111111111111e-09	0.1	0.23	0.85	5	5	-1
4710	0.87	0.45	2.3	1.89111111111111e-09	0.1	0.23	0.86	5	5	-1
4711	0.87	0.45	2.3	1.89111111111111e-09	0.1	0.23	0.87	5	5	-1
4712	0.87	0.45	2.3	1.89111111111111e-09	0.1	0.23	0.88	5	5	-1
4713	0.87	0.45	2.3	1.89111111111111e-09	0.1	0.23	0.89	5	5	-1
4714	0.87	0.45	2.3	1.89111111111111e-09	0.1	0.23	0.9	5	5	-1
4715	0.87	0.45	2.3	1.89111111111111e-09	0.1	0.23	0.91	5	5	-1
4716	0.87	0.45	2.3	1.89111111111111e-09	0.1	0.23	0.92	5	5	-1
4717	0.87	0.45	2.3	1.89111111111111e-09	0.1	0.23	0.93	5	5	-1
4718	0.87	0.45	2.3	1.89111111111111e-09	0.1	0.23	0.94	5	5	-1
4719	0.87	0.45	2.3	1.89111111111111e-09	0.1	0.23	0.95	5	5	-1
4720	0.87	0.45	2.3	1.89111111111111e-09	0.1	0.23	0.96	5	5	-1
4721	0.87	0.45	2.3	1.89111111111111e-09	0.1	0.23	0.97	5	5	-1
4722	0.87	0.45	2.3	1.89111111111111e-09	0.1	0.23	0.98	5	5	-1
4723	0.87	0.45	2.3	1.89111111111111e-09	0.1	0.23	0.99	5	5	-1
4724	0.87	0.45	2.3	1.89111111111111e-09	0.1	0.23	1	5	5	-1
4725	0.87	0.45	2.3	1.89111111111111e-09	0.1	0.23	1.01	5	5	-1
4726	0.87	0.45	2.3	1.89111111111111e-09	0.1	0.23	1.02	5	5	-1
4727	0.87	0.45	2.3	1.89111111111111e-09	0.1	0.23	1.03	5	5	-1
4728	0.87	0.45	2.3	1.89111111111111e-09	0.1	0.23	1.04	5	5	-1
4729	0.87	0.45	2.3	1.89111111111111e-09	0.1	0.23	1.05	5	5	-1
4730	0.87	0.45	2.3	1.89111111111111e-09	0.1	0.23	1.06	5	5	-1
4731	0.87	0.45	2.3	1.89111111111111e-09	0.1	0.23	1.07	5	5	-1
4732	0.87	0.45	2.3	1.89111111111111e-09	0.1	0.23	1.08	5	5	-1
4733	0.87	0.45	2.3	1.89111111111111e-09	0.1	0.23	1.09	5	5	-1
4734	0.87	0.45	2.3	1.89111111111111e-09	0.1	0.23	1.1	5	5	-1
4735	0.87	0.45	2.3	1.89111111111111e-09	0.1	0.23	1.11	5	5	-1
4736	0.87	0.45	2.3	1.89111111111111e-09	0.1	0.23	1.12	5	5	-1
4737	0.87	0.45	2.3	1.89111111111111e-09	0.1	0.23	1.13	5	5	-1
4738	0.87	0.45	2.3	1.89111111111111e-09	0.1	0.23	1.14	5	5	-1
4739	0.87	0.45	2.3	1.89111111111111e-09	0.1	0.23	1.15	5	5	-1
4740	0.87	0.45	2.3	1.89111111111111e-09	0.1	0.23	1.16	5	5	-1
4741	0.87	0.45	2.3	1.89111111111111e-09	0.1	0.23	1.17	5	5	-1
4742	0.87	0.45	2.3	1.89111111111111e-09	0.1	0.23	1.18	5	5	-1
4743	0.87	0.45	2.3	1.89111111111111e-09	0.1	0.23	1.19	5	5	-1
4744	0.87	0.45	2.3	1.89111111111111e-09	0.1	0.23	1.2	5	5	-1
4745	0.87	0.45	2.3	1.89111111111111e-09	0.1	0.23	1.21	5	5	-1
4746	0.87	0.45	2.3	1.89111111111111e-09	0.1	0.23	1.22	5	5	-1
4747	0.87	0.45	2.3	1.89111111111111e-09	0.1	0.23	1.23	5	5	-1
4748	0.87	0.45	2.3	1.89111111111111e-09	0.1	0.23	1.24	5	5	-1
4749	0.87	0.45	2.3	1.89111111111111e-09	0.1	0.23	1.25	5	5	-1
4750	0.87	0.45	2.3	1.89111111111111e-09	0.1	0.23	1.26	5	5	-1
4751	0.87	0.45	2.3	1.89111111111111e-09	0.1	0.23	1.27	5	5	-1
4752	0.87	0.45	2.3	1.89111111111111e-09	0.1	0.23	1.28	5	5	-1
4753	0.87	0.45	2.3	1.89111111111111e-09	0.1	0.23	1.29	5	5	-1
4754	0.87	0.45	2.3	1.89111111111111e-09	0.1	0.23	1.3	5	5	-1
4755	0.87	0.45	2.3	1.89111111111111e-09	0.1	0.23	1.31	5	5	-1
4756	0.87	0.45	2.3	1.89111111111111e-09	0.1	0.23	1.32	5	5	-1
4757	0.87	0.45	2.3	1.89111111111111e-09	0.1	0.23	1.33	5	5	-1
4758	0.87	0.45	2.3	1.89111111111111e-09	0.1	0.23	1.34	5	5	-1
4759	0.87	0.45	2.3	1.89111111111111e-09	0.1	0.23	1.35	5	5	-1
4760	0.87	0.45	2.3	1.89111111111111e-09	0.1	0.23	1.36	5	5	-1
4761	0.87	0.45	2.3	1.89111111111111e-09	0.1	0.23	1.37	5	5	-1
4762	0.87	0.45	2.3	1.89111111111111e-09	0.1	0.23	1.38	5	5	-1
4763	0.87	0.45	2.3	1.89111111111111e-09	0.1	0.23	1.39	5	5	-1
4764	0.87	0.45	2.3	1.89111111111111e-09	0.1	0.23	1.4	5	5	-1
4765	0.87	0.45	2.3	1.89111111111111e-09	0.1	0.23	1.41	5	5	-1
4766	0.87	0.45	2.3	1.89111111111111e-09	0.1	0.23	1.42	5	5	-1
4767	0.87	0.45	2.3	1.89111111111111e-09	0.1	0.23	1.43	5	5	-1
4768	0.87	0.45	2.3	1.89111111111111e-09	0.1	0.23	1.44	5	5	-1
4769	0.87	0.45	2.3	1.89111111111111e-09	0.1	0.23	1.45	5	5	-1
4770	0.87	0.45	2.3	1.89111111111111e-09	0.1	0.23	1.46	5	5	-1
4771	0.87	0.45	2.3	1.89111111111111e-09	0.1	0.23	1.47	5	5	-1
4772	0.87	0.45	2.3	1.89111111111111e-09	0.1	0.23	1.48	5	5	-1
4773	0.87	0.45	2.3	1.89111111111111e-09	0.1	0.23	1.49	5	5	-1
4774	0.87	0.45	2.3	1.89111111111111e-09	0.1	0.23	1.5	5	5	-1
4775	0.87	0.45	2.3	1.89111111111111e-09	0.1	0.23	1.51	5	5	-1
4776	0.87	0.45	2.3	1.89111111111111e-09	0.1	0.23	1.52	5	5	-1
4777	0.87	0.45	2.3	1.89111111111111e-09	0.1	0.23	1.53	5	5	-1
4778	0.87	0.45	2.3	1.89111111111111e-09	0.1	0.23	1.54	5	5	-1
4779	0.87	0.45	2.3	1.89111111111111e-09	0.1	0.23	1.55	5	5	-1
4780	0.87	0.45	2.3	1.89111111111111e-09	0.1	0.23	1.56	5	5	-1
4781	0.87	0.45	2.3	1.89111111111111e-09	0.1	0.23	1.57	5	5	-1
4782	0.87	0.45	2.3	1.89111111111111e-09	0.1	0.23	1.58	5	5	-1
4783	0.87	0.45	2.3	1.89111111111111e-09	0.1	0.23	1.59	5	5	-1
4784	0.87	0.45	2.3	1.89111111111111e-09	0.1	0.23	1.6	5	5	-1
4785	0.87	0.45	2.3	1.89111111111111e-09	0.1	0.23	1.61	5	5	-1
4786	0.87	0.45	2.3	1.89111111111111e-09	0.1	0.23	1.62	5	5	-1
4787	0.87	0.45	2.3	1.89111111111111e-09	0.1	0.23	1.63	5	5	-1
4788	0.87	0.45	2.3	1.89111111111111e-09	0.1	0.23	1.64	5	5	-1
4789	0.87	0.45	2.3	1.89111111111111e-09	0.1	0.23	1.65	5	5	-1
4790	0.87	0.45	2.3	1.89111111111111e-09	0.1	0.23	1.66	5	5	-1
4791	0.87	0.45	2.3	1.89111111111111e-09	0.1	0.23	1.67	5	5	-1
4792	0.87	0.45	2.3	1.89111111111111e-09	0.1	0.23	1.68	5	5	-1
4793	0.87	0.45	2.3	1.89111111111111e-09	0.1	0.23	1.69	5	5	-1
4794	0.87	0.45	2.3	1.89111111111111e-09	0.1	0.23	1.7	5	5	-1
4795	0.87	0.45	2.3	1.89111111111111e-09	0.1	0.23	1.71	5	5	-1
4796	0.87	0.45	2.3	1.89111111111111e-09	0.1	0.23	1.72	5	5	-1
4797	0.87	0.45	2.3	1.89111111111111e-09	0.1	0.23	1.73	5	5	-1
4798	0.87	0.45	2.3	1.89111111111111e-09	0.1	0.23	1.74	5	5	-1
4799	0.87	0.45	2.3	1.89111111111111e-09	0.1	0.23	1.75	5	5	-1
4800	0.87	0.45	2.3	1.89111111111111e-09	0.1	0.23	1.76	5	5	-1
4801	0.87	0.45	2.3	1.89111111111111e-09	0.1	0.23	1.77	5	5	-1
4802	0.87	0.45	2.3	1.89111111111111e-09	0.1	0.23	1.78	5	5	-1
4803	0.87	0.45	2.3	1.89111111111111e-09	0.1	0.23	1.79	5	5	-1
4804	0.87	0.45	2.3	1.89111111111111e-09	0.1	0.23	1.8	5	5	-1
4805	0.87	0.45	2.3	1.89111111111111e-09	0.1	0.23	1.81	5	5	-1
4806	0.87	0.45	2.3	1.89111111111111e-09	0.1	0.23	1.82	5	5	-1
4807	0.87	0.45	2.3	1.89111111111111e-09	0.1	0.23	1.83	5	5	-1
4808	0.87	0.45	2.3	1.89111111111111e-09	0.1	0.23	1.84	5	5	-1
4809	0.87	0.45	2.3	1.89111111111111e-09	0.1	0.23	1.85	5	5	-1
4810	0.87	0.45	2.3	1.89111111111111e-09	0.1	0.23	1.86	5	5	-1
4811	0.87	0.45	2.3	1.89111111111111e-09	0.1	0.23	1.87	5	5	-1
4812	0.87	0.45	2.3	1.89111111111111e-09	0.1	0.23	1.88	5	5	-1
4813	0.87	0.45	2.3	1.89111111111111e-09	0.1	0.23	1.89	5	5	-1
4814	0.87	0.45	2.3	1.89111111111111e-09	0.1	0.23	1.9	5	5	-1
4815	0.87	0.45	2.3	1.89111111111111e-09	0.1	0.23	1.91	5	5	-1
4816	0.87	0.45	2.3	1.89111111111111e-09	0.1	0.23	1.92	5	5	-1
4817	0.87	0.45	2.3	1.89111111111111e-09	0.1	0.23	1.93	5	5	-1
4818	0.87	0.45	2.3	1.89111111111111e-09	0.1	0.23	1.94	5	5	-1
4819	0.87	0.45	2.3	1.89111111111111e-09	0.1	0.23	1.95	5	5	-1
4820	0.87	0.45	2.3	1.89111111111111e-09	0.1	0.23	1.96	5	5	-1
4821	0.87	0.45	2.3	1.89111111111111e-09	0.1	0.23	1.97	5	5	-1
4822	0.87	0.45	2.3	1.89111111111111e-09	0.1	0.23	1.98	5	5	-1
4823	0.87	0.45	2.3	1.89111111111111e-09	0.1	0.23	1.99	5	5	-1
4824	0.87	0.45	2.3	1.89111111111111e-09	0.1	0.23	2	5	5	-1
4825	0.87	0.45	2.3	1.89111111111111e-09	0.1	0.24	0	5	5	-1
4826	0.87	0.45	2.3	1.89111111111111e-09	0.1	0.24	0.01	5	5	-1
4827	0.87	0.45	2.3	1.89111111111111e-09	0.1	0.24	0.02	5	5	-1
4828	0.87	0.45	2.3	1.89111111111111e-09	0.1	0.24	0.03	5	5	-1
4829	0.87	0.45	2.3	1.89111111111111e-09	0.1	0.24	0.04	5	5	-1
4830	0.87	0.45	2.3	1.89111111111111e-09	0.1	0.24	0.05	5	5	-1
4831	0.87	0.45	2.3	1.89111111111111e-09	0.1	0.24	0.06	5	5	-1
4832	0.87	0.45	2.3	1.89111111111111e-09	0.1	0.24	0.07	5	5	-1
4833	0.87	0.45	2.3	1.89111111111111e-09	0.1	0.24	0.08	5	5	-1
4834	0.87	0.45	2.3	1.89111111111111e-09	0.1	0.24	0.09	5	5	-1
4835	0.87	0.45	2.3	1.89111111111111e-09	0.1	0.24	0.1	5	5	-1
4836	0.87	0.45	2.3	1.89111111111111e-09	0.1	0.24	0.11	5	5	-1
4837	0.87	0.45	2.3	1.89111111111111e-09	0.1	0.24	0.12	5	5	-1
4838	0.87	0.45	2.3	1.89111111111111e-09	0.1	0.24	0.13	5	5	-1
4839	0.87	0.45	2.3	1.89111111111111e-09	0.1	0.24	0.14	5	5	-1
4840	0.87	0.45	2.3	1.89111111111111e-09	0.1	0.24	0.15	5	5	-1
4841	0.87	0.45	2.3	1.89111111111111e-09	0.1	0.24	0.16	5	5	-1
4842	0.87	0.45	2.3	1.89111111111111e-09	0.1	0.24	0.17	5	5	-1
4843	0.87	0.45	2.3	1.89111111111111e-09	0.1	0.24	0.18	5	5	-1
4844	0.87	0.45	2.3	1.89111111111111e-09	0.1	0.24	0.19	5	5	-1
4845	0.87	0.45	2.3	1.89111111111111e-09	0.1	0.24	0.2	5	5	-1
4846	0.87	0.45	2.3	1.89111111111111e-09	0.1	0.24	0.21	5	5	-1
4847	0.87	0.45	2.3	1.89111111111111e-09	0.1	0.24	0.22	5	5	-1
4848	0.87	0.45	2.3	1.89111111111111e-09	0.1	0.24	0.23	5	5	-1
4849	0.87	0.45	2.3	1.89111111111111e-09	0.1	0.24	0.24	5	5	-1
4850	0.87	0.45	2.3	1.89111111111111e-09	0.1	0.24	0.25	5	5	-1
4851	0.87	0.45	2.3	1.89111111111111e-09	0.1	0.24	0.26	5	5	-1
4852	0.87	0.45	2.3	1.89111111111111e-09	0.1	0.24	0.27	5	5	-1
4853	0.87	0.45	2.3	1.89111111111111e-09	0.1	0.24	0.28	5	5	-1
4854	0.87	0.45	2.3	1.89111111111111e-09	0.1	0.24	0.29	5	5	-1
4855	0.87	0.45	2.3	1.89111111111111e-09	0.1	0.24	0.3	5	5	-1
4856	0.87	0.45	2.3	1.89111111111111e-09	0.1	0.24	0.31	5	5	-1
4857	0.87	0.45	2.3	1.89111111111111e-09	0.1	0.24	0.32	5	5	-1
4858	0.87	0.45	2.3	1.89111111111111e-09	0.1	0.24	0.33	5	5	-1
4859	0.87	0.45	2.3	1.89111111111111e-09	0.1	0.24	0.34	5	5	-1
4860	0.87	0.45	2.3	1.89111111111111e-09	0.1	0.24	0.35	5	5	-1
4861	0.87	0.45	2.3	1.89111111111111e-09	0.1	0.24	0.36	5	5	-1
4862	0.87	0.45	2.3	1.89111111111111e-09	0.1	0.24	0.37	5	5	-1
4863	0.87	0.45	2.3	1.89111111111111e-09	0.1	0.24	0.38	5	5	-1
4864	0.87	0.45	2.3	1.89111111111111e-09	0.1	0.24	0.39	5	5	-1
4865	0.87	0.45	2.3	1.89111111111111e-09	0.1	0.24	0.4	5	5	-1
4866	0.87	0.45	2.3	1.89111111111111e-09	0.1	0.24	0.41	5	5	-1
4867	0.87	0.45	2.3	1.89111111111111e-09	0.1	0.24	0.42	5	5	-1
4868	0.87	0.45	2.3	1.89111111111111e-09	0.1	0.24	0.43	5	5	-1
4869	0.87	0.45	2.3	1.89111111111111e-09	0.1	0.24	0.44	5	5	-1
4870	0.87	0.45	2.3	1.89111111111111e-09	0.1	0.24	0.45	5	5	-1
4871	0.87	0.45	2.3	1.89111111111111e-09	0.1	0.24	0.46	5	5	-1
4872	0.87	0.45	2.3	1.89111111111111e-09	0.1	0.24	0.47	5	5	-1
4873	0.87	0.45	2.3	1.89111111111111e-09	0.1	0.24	0.48	5	5	-1
4874	0.87	0.45	2.3	1.89111111111111e-09	0.1	0.24	0.49	5	5	-1
4875	0.87	0.45	2.3	1.89111111111111e-09	0.1	0.24	0.5	5	5	-1
4876	0.87	0.45	2.3	1.89111111111111e-09	0.1	0.24	0.51	5	5	-1
4877	0.87	0.45	2.3	1.89111111111111e-09	0.1	0.24	0.52	5	5	-1
4878	0.87	0.45	2.3	1.89111111111111e-09	0.1	0.24	0.53	5	5	-1
4879	0.87	0.45	2.3	1.89111111111111e-09	0.1	0.24	0.54	5	5	-1
4880	0.87	0.45	2.3	1.89111111111111e-09	0.1	0.24	0.55	5	5	-1
4881	0.87	0.45	2.3	1.89111111111111e-09	0.1	0.24	0.56	5	5	-1
4882	0.87	0.45	2.3	1.89111111111111e-09	0.1	0.24	0.57	5	5	-1
4883	0.87	0.45	2.3	1.89111111111111e-09	0.1	0.24	0.58	5	5	-1
4884	0.87	0.45	2.3	1.89111111111111e-09	0.1	0.24	0.59	5	5	-1
4885	0.87	0.45	2.3	1.89111111111111e-09	0.1	0.24	0.6	5	5	-1
4886	0.87	0.45	2.3	1.89111111111111e-09	0.1	0.24	0.61	5	5	-1
4887	0.87	0.45	2.3	1.89111111111111e-09	0.1	0.24	0.62	5	5	-1
4888	0.87	0.45	2.3	1.89111111111111e-09	0.1	0.24	0.63	5	5	-1
4889	0.87	0.45	2.3	1.89111111111111e-09	0.1	0.24	0.64	5	5	-1
4890	0.87	0.45	2.3	1.89111111111111e-09	0.1	0.24	0.65	5	5	-1
4891	0.87	0.45	2.3	1.89111111111111e-09	0.1	0.24	0.66	5	5	-1
4892	0.87	0.45	2.3	1.89111111111111e-09	0.1	0.24	0.67	5	5	-1
4893	0.87	0.45	2.3	1.89111111111111e-09	0.1	0.24	0.68	5	5	-1
4894	0.87	0.45	2.3	1.89111111111111e-09	0.1	0.24	0.69	5	5	-1
4895	0.87	0.45	2.3	1.89111111111111e-09	0.1	0.24	0.7	5	5	-1
4896	0.87	0.45	2.3	1.89111111111111e-09	0.1	0.24	0.71	5	5	-1
4897	0.87	0.45	2.3	1.89111111111111e-09	0.1	0.24	0.72	5	5	-1
4898	0.87	0.45	2.3	1.89111111111111e-09	0.1	0.24	0.73	5	5	-1
4899	0.87	0.45	2.3	1.89111111111111e-09	0.1	0.24	0.74	5	5	-1
4900	0.87	0.45	2.3	1.89111111111111e-09	0.1	0.24	0.75	5	5	-1
4901	0.87	0.45	2.3	1.89111111111111e-09	0.1	0.24	0.76	5	5	-1
4902	0.87	0.45	2.3	1.89111111111111e-09	0.1	0.24	0.77	5	5	-1
4903	0.87	0.45	2.3	1.89111111111111e-09	0.1	0.24	0.78	5	5	-1
4904	0.87	0.45	2.3	1.89111111111111e-09	0.1	0.24	0.79	5	5	-1
4905	0.87	0.45	2.3	1.89111111111111e-09	0.1	0.24	0.8	5	5	-1
4906	0.87	0.45	2.3	1.89111111111111e-09	0.1	0.24	0.81	5	5	-1
4907	0.87	0.45	2.3	1.89111111111111e-09	0.1	0.24	0.82	5	5	-1
4908	0.87	0.45	2.3	1.89111111111111e-09	0.1	0.24	0.83	5	5	-1
4909	0.87	0.45	2.3	1.89111111111111e-09	0.1	0.24	0.84	5	5	-1
4910	0.87	0.45	2.3	1.89111111111111e-09	0.1	0.24	0.85	5	5	-1
4911	0.87	0.45	2.3	1.89111111111111e-09	0.1	0.24	0.86	5	5	-1
4912	0.87	0.45	2.3	1.89111111111111e-09	0.1	0.24	0.87	5	5	-1
4913	0.87	0.45	2.3	1.89111111111111e-09	0.1	0.24	0.88	5	5	-1
4914	0.87	0.45	2.3	1.89111111111111e-09	0.1	0.24	0.89	5	5	-1
4915	0.87	0.45	2.3	1.89111111111111e-09	0.1	0.24	0.9	5	5	-1
4916	0.87	0.45	2.3	1.89111111111111e-09	0.1	0.24	0.91	5	5	-1
4917	0.87	0.45	2.3	1.89111111111111e-09	0.1	0.24	0.92	5	5	-1
4918	0.87	0.45	2.3	1.89111111111111e-09	0.1	0.24	0.93	5	5	-1
4919	0.87	0.45	2.3	1.89111111111111e-09	0.1	0.24	0.94	5	5	-1
4920	0.87	0.45	2.3	1.89111111111111e-09	0.1	0.24	0.95	5	5	-1
4921	0.87	0.45	2.3	1.89111111111111e-09	0.1	0.24	0.96	5	5	-1
4922	0.87	0.45	2.3	1.89111111111111e-09	0.1	0.24	0.97	5	5	-1
4923	0.87	0.45	2.3	1.89111111111111e-09	0.1	0.24	0.98	5	5	-1
4924	0.87	0.45	2.3	1.89111111111111e-09	0.1	0.24	0.99	5	5	-1
4925	0.87	0.45	2.3	1.89111111111111e-09	0.1	0.24	1	5	5	-1
4926	0.87	0.45	2.3	1.89111111111111e-09	0.1	0.24	1.01	5	5	-1
4927	0.87	0.45	2.3	1.89111111111111e-09	0.1	0.24	1.02	5	5	-1
4928	0.87	0.45	2.3	1.89111111111111e-09	0.1	0.24	1.03	5	5	-1
4929	0.87	0.45	2.3	1.89111111111111e-09	0.1	0.24	1.04	5	5	-1
4930	0.87	0.45	2.3	1.89111111111111e-09	0.1	0.24	1.05	5	5	-1
4931	0.87	0.45	2.3	1.89111111111111e-09	0.1	0.24	1.06	5	5	-1
4932	0.87	0.45	2.3	1.89111111111111e-09	0.1	0.24	1.07	5	5	-1
4933	0.87	0.45	2.3	1.89111111111111e-09	0.1	0.24	1.08	5	5	-1
4934	0.87	0.45	2.3	1.89111111111111e-09	0.1	0.24	1.09	5	5	-1
4935	0.87	0.45	2.3	1.89111111111111e-09	0.1	0.24	1.1	5	5	-1
4936	0.87	0.45	2.3	1.89111111111111e-09	0.1	0.24	1.11	5	5	-1
4937	0.87	0.45	2.3	1.89111111111111e-09	0.1	0.24	1.12	5	5	-1
4938	0.87	0.45	2.3	1.89111111111111e-09	0.1	0.24	1.13	5	5	-1
4939	0.87	0.45	2.3	1.89111111111111e-09	0.1	0.24	1.14	5	5	-1
4940	0.87	0.45	2.3	1.89111111111111e-09	0.1	0.24	1.15	5	5	-1
4941	0.87	0.45	2.3	1.89111111111111e-09	0.1	0.24	1.16	5	5	-1
4942	0.87	0.45	2.3	1.89111111111111e-09	0.1	0.24	1.17	5	5	-1
4943	0.87	0.45	2.3	1.89111111111111e-09	0.1	0.24	1.18	5	5	-1
4944	0.87	0.45	2.3	1.89111111111111e-09	0.1	0.24	1.19	5	5	-1
4945	0.87	0.45	2.3	1.89111111111111e-09	0.1	0.24	1.2	5	5	-1
4946	0.87	0.45	2.3	1.89111111111111e-09	0.1	0.24	1.21	5	5	-1
4947	0.87	0.45	2.3	1.89111111111111e-09	0.1	0.24	1.22	5	5	-1
4948	0.87	0.45	2.3	1.89111111111111e-09	0.1	0.24	1.23	5	5	-1
4949	0.87	0.45	2.3	1.89111111111111e-09	0.1	0.24	1.24	5	5	-1
4950	0.87	0.45	2.3	1.89111111111111e-09	0.1	0.24	1.25	5	5	-1
4951	0.87	0.45	2.3	1.89111111111111e-09	0.1	0.24	1.26	5	5	-1
4952	0.87	0.45	2.3	1.89111111111111e-09	0.1	0.24	1.27	5	5	-1
4953	0.87	0.45	2.3	1.89111111111111e-09	0.1	0.24	1.28	5	5	-1
4954	0.87	0.45	2.3	1.89111111111111e-09	0.1	0.24	1.29	5	5	-1
4955	0.87	0.45	2.3	1.89111111111111e-09	0.1	0.24	1.3	5	5	-1
4956	0.87	0.45	2.3	1.89111111111111e-09	0.1	0.24	1.31	5	5	-1
4957	0.87	0.45	2.3	1.89111111111111e-09	0.1	0.24	1.32	5	5	-1
4958	0.87	0.45	2.3	1.89111111111111e-09	0.1	0.24	1.33	5	5	-1
4959	0.87	0.45	2.3	1.89111111111111e-09	0.1	0.24	1.34	5	5	-1
4960	0.87	0.45	2.3	1.89111111111111e-09	0.1	0.24	1.35	5	5	-1
4961	0.87	0.45	2.3	1.89111111111111e-09	0.1	0.24	1.36	5	5	-1
4962	0.87	0.45	2.3	1.89111111111111e-09	0.1	0.24	1.37	5	5	-1
4963	0.87	0.45	2.3	1.89111111111111e-09	0.1	0.24	1.38	5	5	-1
4964	0.87	0.45	2.3	1.89111111111111e-09	0.1	0.24	1.39	5	5	-1
4965	0.87	0.45	2.3	1.89111111111111e-09	0.1	0.24	1.4	5	5	-1
4966	0.87	0.45	2.3	1.89111111111111e-09	0.1	0.24	1.41	5	5	-1
4967	0.87	0.45	2.3	1.89111111111111e-09	0.1	0.24	1.42	5	5	-1
4968	0.87	0.45	2.3	1.89111111111111e-09	0.1	0.24	1.43	5	5	-1
4969	0.87	0.45	2.3	1.89111111111111e-09	0.1	0.24	1.44	5	5	-1
4970	0.87	0.45	2.3	1.89111111111111e-09	0.1	0.24	1.45	5	5	-1
4971	0.87	0.45	2.3	1.89111111111111e-09	0.1	0.24	1.46	5	5	-1
4972	0.87	0.45	2.3	1.89111111111111e-09	0.1	0.24	1.47	5	5	-1
4973	0.87	0.45	2.3	1.89111111111111e-09	0.1	0.24	1.48	5	5	-1
4974	0.87	0.45	2.3	1.89111111111111e-09	0.1	0.24	1.49	5	5	-1
4975	0.87	0.45	2.3	1.89111111111111e-09	0.1	0.24	1.5	5	5	-1
4976	0.87	0.45	2.3	1.89111111111111e-09	0.1	0.24	1.51	5	5	-1
4977	0.87	0.45	2.3	1.89111111111111e-09	0.1	0.24	1.52	5	5	-1
4978	0.87	0.45	2.3	1.89111111111111e-09	0.1	0.24	1.53	5	5	-1
4979	0.87	0.45	2.3	1.89111111111111e-09	0.1	0.24	1.54	5	5	-1
4980	0.87	0.45	2.3	1.89111111111111e-09	0.1	0.24	1.55	5	5	-1
4981	0.87	0.45	2.3	1.89111111111111e-09	0.1	0.24	1.56	5	5	-1
4982	0.87	0.45	2.3	1.89111111111111e-09	0.1	0.24	1.57	5	5	-1
4983	0.87	0.45	2.3	1.89111111111111e-09	0.1	0.24	1.58	5	5	-1
4984	0.87	0.45	2.3	1.89111111111111e-09	0.1	0.24	1.59	5	5	-1
4985	0.87	0.45	2.3	1.89111111111111e-09	0.1	0.24	1.6	5	5	-1
4986	0.87	0.45	2.3	1.89111111111111e-09	0.1	0.24	1.61	5	5	-1
4987	0.87	0.45	2.3	1.89111111111111e-09	0.1	0.24	1.62	5	5	-1
4988	0.87	0.45	2.3	1.89111111111111e-09	0.1	0.24	1.63	5	5	-1
4989	0.87	0.45	2.3	1.89111111111111e-09	0.1	0.24	1.64	5	5	-1
4990	0.87	0.45	2.3	1.89111111111111e-09	0.1	0.24	1.65	5	5	-1
4991	0.87	0.45	2.3	1.89111111111111e-09	0.1	0.24	1.66	5	5	-1
4992	0.87	0.45	2.3	1.89111111111111e-09	0.1	0.24	1.67	5	5	-1
4993	0.87	0.45	2.3	1.89111111111111e-09	0.1	0.24	1.68	5	5	-1
4994	0.87	0.45	2.3	1.89111111111111e-09	0.1	0.24	1.69	5	5	-1
4995	0.87	0.45	2.3	1.89111111111111e-09	0.1	0.24	1.7	5	5	-1
4996	0.87	0.45	2.3	1.89111111111111e-09	0.1	0.24	1.71	5	5	-1
4997	0.87	0.45	2.3	1.89111111111111e-09	0.1	0.24	1.72	5	5	-1
4998	0.87	0.45	2.3	1.89111111111111e-09	0.1	0.24	1.73	5	5	-1
4999	0.87	0.45	2.3	1.89111111111111e-09	0.1	0.24	1.74	5	5	-1
5000	0.87	0.45	2.3	1.89111111111111e-09	0.1	0.24	1.75	5	5	-1
5001	0.87	0.45	2.3	1.89111111111111e-09	0.1	0.24	1.76	5	5	-1
5002	0.87	0.45	2.3	1.89111111111111e-09	0.1	0.24	1.77	5	5	-1
5003	0.87	0.45	2.3	1.89111111111111e-09	0.1	0.24	1.78	5	5	-1
5004	0.87	0.45	2.3	1.89111111111111e-09	0.1	0.24	1.79	5	5	-1
5005	0.87	0.45	2.3	1.89111111111111e-09	0.1	0.24	1.8	5	5	-1
5006	0.87	0.45	2.3	1.89111111111111e-09	0.1	0.24	1.81	5	5	-1
5007	0.87	0.45	2.3	1.89111111111111e-09	0.1	0.24	1.82	5	5	-1
5008	0.87	0.45	2.3	1.89111111111111e-09	0.1	0.24	1.83	5	5	-1
5009	0.87	0.45	2.3	1.89111111111111e-09	0.1	0.24	1.84	5	5	-1
5010	0.87	0.45	2.3	1.89111111111111e-09	0.1	0.24	1.85	5	5	-1
5011	0.87	0.45	2.3	1.89111111111111e-09	0.1	0.24	1.86	5	5	-1
5012	0.87	0.45	2.3	1.89111111111111e-09	0.1	0.24	1.87	5	5	-1
5013	0.87	0.45	2.3	1.89111111111111e-09	0.1	0.24	1.88	5	5	-1
5014	0.87	0.45	2.3	1.89111111111111e-09	0.1	0.24	1.89	5	5	-1
5015	0.87	0.45	2.3	1.89111111111111e-09	0.1	0.24	1.9	5	5	-1
5016	0.87	0.45	2.3	1.89111111111111e-09	0.1	0.24	1.91	5	5	-1
5017	0.87	0.45	2.3	1.89111111111111e-09	0.1	0.24	1.92	5	5	-1
5018	0.87	0.45	2.3	1.89111111111111e-09	0.1	0.24	1.93	5	5	-1
5019	0.87	0.45	2.3	1.89111111111111e-09	0.1	0.24	1.94	5	5	-1
5020	0.87	0.45	2.3	1.89111111111111e-09	0.1	0.24	1.95	5	5	-1
5021	0.87	0.45	2.3	1.89111111111111e-09	0.1	0.24	1.96	5	5	-1
5022	0.87	0.45	2.3	1.89111111111111e-09	0.1	0.24	1.97	5	5	-1
5023	0.87	0.45	2.3	1.89111111111111e-09	0.1	0.24	1.98	5	5	-1
5024	0.87	0.45	2.3	1.89111111111111e-09	0.1	0.24	1.99	5	5	-1
5025	0.87	0.45	2.3	1.89111111111111e-09	0.1	0.24	2	5	5	-1
5026	0.87	0.45	2.3	1.89111111111111e-09	0.1	0.25	0	5	5	-1
5027	0.87	0.45	2.3	1.89111111111111e-09	0.1	0.25	0.01	5	5	-1
5028	0.87	0.45	2.3	1.89111111111111e-09	0.1	0.25	0.02	5	5	-1
5029	0.87	0.45	2.3	1.89111111111111e-09	0.1	0.25	0.03	5	5	-1
5030	0.87	0.45	2.3	1.89111111111111e-09	0.1	0.25	0.04	5	5	-1
5031	0.87	0.45	2.3	1.89111111111111e-09	0.1	0.25	0.05	5	5	-1
5032	0.87	0.45	2.3	1.89111111111111e-09	0.1	0.25	0.06	5	5	-1
5033	0.87	0.45	2.3	1.89111111111111e-09	0.1	0.25	0.07	5	5	-1
5034	0.87	0.45	2.3	1.89111111111111e-09	0.1	0.25	0.08	5	5	-1
5035	0.87	0.45	2.3	1.89111111111111e-09	0.1	0.25	0.09	5	5	-1
5036	0.87	0.45	2.3	1.89111111111111e-09	0.1	0.25	0.1	5	5	-1
5037	0.87	0.45	2.3	1.89111111111111e-09	0.1	0.25	0.11	5	5	-1
5038	0.87	0.45	2.3	1.89111111111111e-09	0.1	0.25	0.12	5	5	-1
5039	0.87	0.45	2.3	1.89111111111111e-09	0.1	0.25	0.13	5	5	-1
5040	0.87	0.45	2.3	1.89111111111111e-09	0.1	0.25	0.14	5	5	-1
5041	0.87	0.45	2.3	1.89111111111111e-09	0.1	0.25	0.15	5	5	-1
5042	0.87	0.45	2.3	1.89111111111111e-09	0.1	0.25	0.16	5	5	-1
5043	0.87	0.45	2.3	1.89111111111111e-09	0.1	0.25	0.17	5	5	-1
5044	0.87	0.45	2.3	1.89111111111111e-09	0.1	0.25	0.18	5	5	-1
5045	0.87	0.45	2.3	1.89111111111111e-09	0.1	0.25	0.19	5	5	-1
5046	0.87	0.45	2.3	1.89111111111111e-09	0.1	0.25	0.2	5	5	-1
5047	0.87	0.45	2.3	1.89111111111111e-09	0.1	0.25	0.21	5	5	-1
5048	0.87	0.45	2.3	1.89111111111111e-09	0.1	0.25	0.22	5	5	-1
5049	0.87	0.45	2.3	1.89111111111111e-09	0.1	0.25	0.23	5	5	-1
5050	0.87	0.45	2.3	1.89111111111111e-09	0.1	0.25	0.24	5	5	-1
5051	0.87	0.45	2.3	1.89111111111111e-09	0.1	0.25	0.25	5	5	-1
5052	0.87	0.45	2.3	1.89111111111111e-09	0.1	0.25	0.26	5	5	-1
5053	0.87	0.45	2.3	1.89111111111111e-09	0.1	0.25	0.27	5	5	-1
5054	0.87	0.45	2.3	1.89111111111111e-09	0.1	0.25	0.28	5	5	-1
5055	0.87	0.45	2.3	1.89111111111111e-09	0.1	0.25	0.29	5	5	-1
5056	0.87	0.45	2.3	1.89111111111111e-09	0.1	0.25	0.3	5	5	-1
5057	0.87	0.45	2.3	1.89111111111111e-09	0.1	0.25	0.31	5	5	-1
5058	0.87	0.45	2.3	1.89111111111111e-09	0.1	0.25	0.32	5	5	-1
5059	0.87	0.45	2.3	1.89111111111111e-09	0.1	0.25	0.33	5	5	-1
5060	0.87	0.45	2.3	1.89111111111111e-09	0.1	0.25	0.34	5	5	-1
5061	0.87	0.45	2.3	1.89111111111111e-09	0.1	0.25	0.35	5	5	-1
5062	0.87	0.45	2.3	1.89111111111111e-09	0.1	0.25	0.36	5	5	-1
5063	0.87	0.45	2.3	1.89111111111111e-09	0.1	0.25	0.37	5	5	-1
5064	0.87	0.45	2.3	1.89111111111111e-09	0.1	0.25	0.38	5	5	-1
5065	0.87	0.45	2.3	1.89111111111111e-09	0.1	0.25	0.39	5	5	-1
5066	0.87	0.45	2.3	1.89111111111111e-09	0.1	0.25	0.4	5	5	-1
5067	0.87	0.45	2.3	1.89111111111111e-09	0.1	0.25	0.41	5	5	-1
5068	0.87	0.45	2.3	1.89111111111111e-09	0.1	0.25	0.42	5	5	-1
5069	0.87	0.45	2.3	1.89111111111111e-09	0.1	0.25	0.43	5	5	-1
5070	0.87	0.45	2.3	1.89111111111111e-09	0.1	0.25	0.44	5	5	-1
5071	0.87	0.45	2.3	1.89111111111111e-09	0.1	0.25	0.45	5	5	-1
5072	0.87	0.45	2.3	1.89111111111111e-09	0.1	0.25	0.46	5	5	-1
5073	0.87	0.45	2.3	1.89111111111111e-09	0.1	0.25	0.47	5	5	-1
5074	0.87	0.45	2.3	1.89111111111111e-09	0.1	0.25	0.48	5	5	-1
5075	0.87	0.45	2.3	1.89111111111111e-09	0.1	0.25	0.49	5	5	-1
5076	0.87	0.45	2.3	1.89111111111111e-09	0.1	0.25	0.5	5	5	-1
5077	0.87	0.45	2.3	1.89111111111111e-09	0.1	0.25	0.51	5	5	-1
5078	0.87	0.45	2.3	1.89111111111111e-09	0.1	0.25	0.52	5	5	-1
5079	0.87	0.45	2.3	1.89111111111111e-09	0.1	0.25	0.53	5	5	-1
5080	0.87	0.45	2.3	1.89111111111111e-09	0.1	0.25	0.54	5	5	-1
5081	0.87	0.45	2.3	1.89111111111111e-09	0.1	0.25	0.55	5	5	-1
5082	0.87	0.45	2.3	1.89111111111111e-09	0.1	0.25	0.56	5	5	-1
5083	0.87	0.45	2.3	1.89111111111111e-09	0.1	0.25	0.57	5	5	-1
5084	0.87	0.45	2.3	1.89111111111111e-09	0.1	0.25	0.58	5	5	-1
5085	0.87	0.45	2.3	1.89111111111111e-09	0.1	0.25	0.59	5	5	-1
5086	0.87	0.45	2.3	1.89111111111111e-09	0.1	0.25	0.6	5	5	-1
5087	0.87	0.45	2.3	1.89111111111111e-09	0.1	0.25	0.61	5	5	-1
5088	0.87	0.45	2.3	1.89111111111111e-09	0.1	0.25	0.62	5	5	-1
5089	0.87	0.45	2.3	1.89111111111111e-09	0.1	0.25	0.63	5	5	-1
5090	0.87	0.45	2.3	1.89111111111111e-09	0.1	0.25	0.64	5	5	-1
5091	0.87	0.45	2.3	1.89111111111111e-09	0.1	0.25	0.65	5	5	-1
5092	0.87	0.45	2.3	1.89111111111111e-09	0.1	0.25	0.66	5	5	-1
5093	0.87	0.45	2.3	1.89111111111111e-09	0.1	0.25	0.67	5	5	-1
5094	0.87	0.45	2.3	1.89111111111111e-09	0.1	0.25	0.68	5	5	-1
5095	0.87	0.45	2.3	1.89111111111111e-09	0.1	0.25	0.69	5	5	-1
5096	0.87	0.45	2.3	1.89111111111111e-09	0.1	0.25	0.7	5	5	-1
5097	0.87	0.45	2.3	1.89111111111111e-09	0.1	0.25	0.71	5	5	-1
5098	0.87	0.45	2.3	1.89111111111111e-09	0.1	0.25	0.72	5	5	-1
5099	0.87	0.45	2.3	1.89111111111111e-09	0.1	0.25	0.73	5	5	-1
5100	0.87	0.45	2.3	1.89111111111111e-09	0.1	0.25	0.74	5	5	-1
5101	0.87	0.45	2.3	1.89111111111111e-09	0.1	0.25	0.75	5	5	-1
5102	0.87	0.45	2.3	1.89111111111111e-09	0.1	0.25	0.76	5	5	-1
5103	0.87	0.45	2.3	1.89111111111111e-09	0.1	0.25	0.77	5	5	-1
5104	0.87	0.45	2.3	1.89111111111111e-09	0.1	0.25	0.78	5	5	-1
5105	0.87	0.45	2.3	1.89111111111111e-09	0.1	0.25	0.79	5	5	-1
5106	0.87	0.45	2.3	1.89111111111111e-09	0.1	0.25	0.8	5	5	-1
5107	0.87	0.45	2.3	1.89111111111111e-09	0.1	0.25	0.81	5	5	-1
5108	0.87	0.45	2.3	1.89111111111111e-09	0.1	0.25	0.82	5	5	-1
5109	0.87	0.45	2.3	1.89111111111111e-09	0.1	0.25	0.83	5	5	-1
5110	0.87	0.45	2.3	1.89111111111111e-09	0.1	0.25	0.84	5	5	-1
5111	0.87	0.45	2.3	1.89111111111111e-09	0.1	0.25	0.85	5	5	-1
5112	0.87	0.45	2.3	1.89111111111111e-09	0.1	0.25	0.86	5	5	-1
5113	0.87	0.45	2.3	1.89111111111111e-09	0.1	0.25	0.87	5	5	-1
5114	0.87	0.45	2.3	1.89111111111111e-09	0.1	0.25	0.88	5	5	-1
5115	0.87	0.45	2.3	1.89111111111111e-09	0.1	0.25	0.89	5	5	-1
5116	0.87	0.45	2.3	1.89111111111111e-09	0.1	0.25	0.9	5	5	-1
5117	0.87	0.45	2.3	1.89111111111111e-09	0.1	0.25	0.91	5	5	-1
5118	0.87	0.45	2.3	1.89111111111111e-09	0.1	0.25	0.92	5	5	-1
5119	0.87	0.45	2.3	1.89111111111111e-09	0.1	0.25	0.93	5	5	-1
5120	0.87	0.45	2.3	1.89111111111111e-09	0.1	0.25	0.94	5	5	-1
5121	0.87	0.45	2.3	1.89111111111111e-09	0.1	0.25	0.95	5	5	-1
5122	0.87	0.45	2.3	1.89111111111111e-09	0.1	0.25	0.96	5	5	-1
5123	0.87	0.45	2.3	1.89111111111111e-09	0.1	0.25	0.97	5	5	-1
5124	0.87	0.45	2.3	1.89111111111111e-09	0.1	0.25	0.98	5	5	-1
5125	0.87	0.45	2.3	1.89111111111111e-09	0.1	0.25	0.99	5	5	-1
5126	0.87	0.45	2.3	1.89111111111111e-09	0.1	0.25	1	5	5	-1
5127	0.87	0.45	2.3	1.89111111111111e-09	0.1	0.25	1.01	5	5	-1
5128	0.87	0.45	2.3	1.89111111111111e-09	0.1	0.25	1.02	5	5	-1
5129	0.87	0.45	2.3	1.89111111111111e-09	0.1	0.25	1.03	5	5	-1
5130	0.87	0.45	2.3	1.89111111111111e-09	0.1	0.25	1.04	5	5	-1
5131	0.87	0.45	2.3	1.89111111111111e-09	0.1	0.25	1.05	5	5	-1
5132	0.87	0.45	2.3	1.89111111111111e-09	0.1	0.25	1.06	5	5	-1
5133	0.87	0.45	2.3	1.89111111111111e-09	0.1	0.25	1.07	5	5	-1
5134	0.87	0.45	2.3	1.89111111111111e-09	0.1	0.25	1.08	5	5	-1
5135	0.87	0.45	2.3	1.89111111111111e-09	0.1	0.25	1.09	5	5	-1
5136	0.87	0.45	2.3	1.89111111111111e-09	0.1	0.25	1.1	5	5	-1
5137	0.87	0.45	2.3	1.89111111111111e-09	0.1	0.25	1.11	5	5	-1
5138	0.87	0.45	2.3	1.89111111111111e-09	0.1	0.25	1.12	5	5	-1
5139	0.87	0.45	2.3	1.89111111111111e-09	0.1	0.25	1.13	5	5	-1
5140	0.87	0.45	2.3	1.89111111111111e-09	0.1	0.25	1.14	5	5	-1
5141	0.87	0.45	2.3	1.89111111111111e-09	0.1	0.25	1.15	5	5	-1
5142	0.87	0.45	2.3	1.89111111111111e-09	0.1	0.25	1.16	5	5	-1
5143	0.87	0.45	2.3	1.89111111111111e-09	0.1	0.25	1.17	5	5	-1
5144	0.87	0.45	2.3	1.89111111111111e-09	0.1	0.25	1.18	5	5	-1
5145	0.87	0.45	2.3	1.89111111111111e-09	0.1	0.25	1.19	5	5	-1
5146	0.87	0.45	2.3	1.89111111111111e-09	0.1	0.25	1.2	5	5	-1
5147	0.87	0.45	2.3	1.89111111111111e-09	0.1	0.25	1.21	5	5	-1
5148	0.87	0.45	2.3	1.89111111111111e-09	0.1	0.25	1.22	5	5	-1
5149	0.87	0.45	2.3	1.89111111111111e-09	0.1	0.25	1.23	5	5	-1
5150	0.87	0.45	2.3	1.89111111111111e-09	0.1	0.25	1.24	5	5	-1
5151	0.87	0.45	2.3	1.89111111111111e-09	0.1	0.25	1.25	5	5	-1
5152	0.87	0.45	2.3	1.89111111111111e-09	0.1	0.25	1.26	5	5	-1
5153	0.87	0.45	2.3	1.89111111111111e-09	0.1	0.25	1.27	5	5	-1
5154	0.87	0.45	2.3	1.89111111111111e-09	0.1	0.25	1.28	5	5	-1
5155	0.87	0.45	2.3	1.89111111111111e-09	0.1	0.25	1.29	5	5	-1
5156	0.87	0.45	2.3	1.89111111111111e-09	0.1	0.25	1.3	5	5	-1
5157	0.87	0.45	2.3	1.89111111111111e-09	0.1	0.25	1.31	5	5	-1
5158	0.87	0.45	2.3	1.89111111111111e-09	0.1	0.25	1.32	5	5	-1
5159	0.87	0.45	2.3	1.89111111111111e-09	0.1	0.25	1.33	5	5	-1
5160	0.87	0.45	2.3	1.89111111111111e-09	0.1	0.25	1.34	5	5	-1
5161	0.87	0.45	2.3	1.89111111111111e-09	0.1	0.25	1.35	5	5	-1
5162	0.87	0.45	2.3	1.89111111111111e-09	0.1	0.25	1.36	5	5	-1
5163	0.87	0.45	2.3	1.89111111111111e-09	0.1	0.25	1.37	5	5	-1
5164	0.87	0.45	2.3	1.89111111111111e-09	0.1	0.25	1.38	5	5	-1
5165	0.87	0.45	2.3	1.89111111111111e-09	0.1	0.25	1.39	5	5	-1
5166	0.87	0.45	2.3	1.89111111111111e-09	0.1	0.25	1.4	5	5	-1
5167	0.87	0.45	2.3	1.89111111111111e-09	0.1	0.25	1.41	5	5	-1
5168	0.87	0.45	2.3	1.89111111111111e-09	0.1	0.25	1.42	5	5	-1
5169	0.87	0.45	2.3	1.89111111111111e-09	0.1	0.25	1.43	5	5	-1
5170	0.87	0.45	2.3	1.89111111111111e-09	0.1	0.25	1.44	5	5	-1
5171	0.87	0.45	2.3	1.89111111111111e-09	0.1	0.25	1.45	5	5	-1
5172	0.87	0.45	2.3	1.89111111111111e-09	0.1	0.25	1.46	5	5	-1
5173	0.87	0.45	2.3	1.89111111111111e-09	0.1	0.25	1.47	5	5	-1
5174	0.87	0.45	2.3	1.89111111111111e-09	0.1	0.25	1.48	5	5	-1
5175	0.87	0.45	2.3	1.89111111111111e-09	0.1	0.25	1.49	5	5	-1
5176	0.87	0.45	2.3	1.89111111111111e-09	0.1	0.25	1.5	5	5	-1
5177	0.87	0.45	2.3	1.89111111111111e-09	0.1	0.25	1.51	5	5	-1
5178	0.87	0.45	2.3	1.89111111111111e-09	0.1	0.25	1.52	5	5	-1
5179	0.87	0.45	2.3	1.89111111111111e-09	0.1	0.25	1.53	5	5	-1
5180	0.87	0.45	2.3	1.89111111111111e-09	0.1	0.25	1.54	5	5	-1
5181	0.87	0.45	2.3	1.89111111111111e-09	0.1	0.25	1.55	5	5	-1
5182	0.87	0.45	2.3	1.89111111111111e-09	0.1	0.25	1.56	5	5	-1
5183	0.87	0.45	2.3	1.89111111111111e-09	0.1	0.25	1.57	5	5	-1
5184	0.87	0.45	2.3	1.89111111111111e-09	0.1	0.25	1.58	5	5	-1
5185	0.87	0.45	2.3	1.89111111111111e-09	0.1	0.25	1.59	5	5	-1
5186	0.87	0.45	2.3	1.89111111111111e-09	0.1	0.25	1.6	5	5	-1
5187	0.87	0.45	2.3	1.89111111111111e-09	0.1	0.25	1.61	5	5	-1
5188	0.87	0.45	2.3	1.89111111111111e-09	0.1	0.25	1.62	5	5	-1
5189	0.87	0.45	2.3	1.89111111111111e-09	0.1	0.25	1.63	5	5	-1
5190	0.87	0.45	2.3	1.89111111111111e-09	0.1	0.25	1.64	5	5	-1
5191	0.87	0.45	2.3	1.89111111111111e-09	0.1	0.25	1.65	5	5	-1
5192	0.87	0.45	2.3	1.89111111111111e-09	0.1	0.25	1.66	5	5	-1
5193	0.87	0.45	2.3	1.89111111111111e-09	0.1	0.25	1.67	5	5	-1
5194	0.87	0.45	2.3	1.89111111111111e-09	0.1	0.25	1.68	5	5	-1
5195	0.87	0.45	2.3	1.89111111111111e-09	0.1	0.25	1.69	5	5	-1
5196	0.87	0.45	2.3	1.89111111111111e-09	0.1	0.25	1.7	5	5	-1
5197	0.87	0.45	2.3	1.89111111111111e-09	0.1	0.25	1.71	5	5	-1
5198	0.87	0.45	2.3	1.89111111111111e-09	0.1	0.25	1.72	5	5	-1
5199	0.87	0.45	2.3	1.89111111111111e-09	0.1	0.25	1.73	5	5	-1
5200	0.87	0.45	2.3	1.89111111111111e-09	0.1	0.25	1.74	5	5	-1
5201	0.87	0.45	2.3	1.89111111111111e-09	0.1	0.25	1.75	5	5	-1
5202	0.87	0.45	2.3	1.89111111111111e-09	0.1	0.25	1.76	5	5	-1
5203	0.87	0.45	2.3	1.89111111111111e-09	0.1	0.25	1.77	5	5	-1
5204	0.87	0.45	2.3	1.89111111111111e-09	0.1	0.25	1.78	5	5	-1
5205	0.87	0.45	2.3	1.89111111111111e-09	0.1	0.25	1.79	5	5	-1
5206	0.87	0.45	2.3	1.89111111111111e-09	0.1	0.25	1.8	5	5	-1
5207	0.87	0.45	2.3	1.89111111111111e-09	0.1	0.25	1.81	5	5	-1
5208	0.87	0.45	2.3	1.89111111111111e-09	0.1	0.25	1.82	5	5	-1
5209	0.87	0.45	2.3	1.89111111111111e-09	0.1	0.25	1.83	5	5	-1
5210	0.87	0.45	2.3	1.89111111111111e-09	0.1	0.25	1.84	5	5	-1
5211	0.87	0.45	2.3	1.89111111111111e-09	0.1	0.25	1.85	5	5	-1
5212	0.87	0.45	2.3	1.89111111111111e-09	0.1	0.25	1.86	5	5	-1
5213	0.87	0.45	2.3	1.89111111111111e-09	0.1	0.25	1.87	5	5	-1
5214	0.87	0.45	2.3	1.89111111111111e-09	0.1	0.25	1.88	5	5	-1
5215	0.87	0.45	2.3	1.89111111111111e-09	0.1	0.25	1.89	5	5	-1
5216	0.87	0.45	2.3	1.89111111111111e-09	0.1	0.25	1.9	5	5	-1
5217	0.87	0.45	2.3	1.89111111111111e-09	0.1	0.25	1.91	5	5	-1
5218	0.87	0.45	2.3	1.89111111111111e-09	0.1	0.25	1.92	5	5	-1
5219	0.87	0.45	2.3	1.89111111111111e-09	0.1	0.25	1.93	5	5	-1
5220	0.87	0.45	2.3	1.89111111111111e-09	0.1	0.25	1.94	5	5	-1
5221	0.87	0.45	2.3	1.89111111111111e-09	0.1	0.25	1.95	5	5	-1
5222	0.87	0.45	2.3	1.89111111111111e-09	0.1	0.25	1.96	5	5	-1
5223	0.87	0.45	2.3	1.89111111111111e-09	0.1	0.25	1.97	5	5	-1
5224	0.87	0.45	2.3	1.89111111111111e-09	0.1	0.25	1.98	5	5	-1
5225	0.87	0.45	2.3	1.89111111111111e-09	0.1	0.25	1.99	5	5	-1
5226	0.87	0.45	2.3	1.89111111111111e-09	0.1	0.25	2	5	5	-1
5227	0.87	0.45	2.3	1.89111111111111e-09	0.1	0.26	0	5	5	-1
5228	0.87	0.45	2.3	1.89111111111111e-09	0.1	0.26	0.01	5	5	-1
5229	0.87	0.45	2.3	1.89111111111111e-09	0.1	0.26	0.02	5	5	-1
5230	0.87	0.45	2.3	1.89111111111111e-09	0.1	0.26	0.03	5	5	-1
5231	0.87	0.45	2.3	1.89111111111111e-09	0.1	0.26	0.04	5	5	-1
5232	0.87	0.45	2.3	1.89111111111111e-09	0.1	0.26	0.05	5	5	-1
5233	0.87	0.45	2.3	1.89111111111111e-09	0.1	0.26	0.06	5	5	-1
5234	0.87	0.45	2.3	1.89111111111111e-09	0.1	0.26	0.07	5	5	-1
5235	0.87	0.45	2.3	1.89111111111111e-09	0.1	0.26	0.08	5	5	-1
5236	0.87	0.45	2.3	1.89111111111111e-09	0.1	0.26	0.09	5	5	-1
5237	0.87	0.45	2.3	1.89111111111111e-09	0.1	0.26	0.1	5	5	-1
5238	0.87	0.45	2.3	1.89111111111111e-09	0.1	0.26	0.11	5	5	-1
5239	0.87	0.45	2.3	1.89111111111111e-09	0.1	0.26	0.12	5	5	-1
5240	0.87	0.45	2.3	1.89111111111111e-09	0.1	0.26	0.13	5	5	-1
5241	0.87	0.45	2.3	1.89111111111111e-09	0.1	0.26	0.14	5	5	-1
5242	0.87	0.45	2.3	1.89111111111111e-09	0.1	0.26	0.15	5	5	-1
5243	0.87	0.45	2.3	1.89111111111111e-09	0.1	0.26	0.16	5	5	-1
5244	0.87	0.45	2.3	1.89111111111111e-09	0.1	0.26	0.17	5	5	-1
5245	0.87	0.45	2.3	1.89111111111111e-09	0.1	0.26	0.18	5	5	-1
5246	0.87	0.45	2.3	1.89111111111111e-09	0.1	0.26	0.19	5	5	-1
5247	0.87	0.45	2.3	1.89111111111111e-09	0.1	0.26	0.2	5	5	-1
5248	0.87	0.45	2.3	1.89111111111111e-09	0.1	0.26	0.21	5	5	-1
5249	0.87	0.45	2.3	1.89111111111111e-09	0.1	0.26	0.22	5	5	-1
5250	0.87	0.45	2.3	1.89111111111111e-09	0.1	0.26	0.23	5	5	-1
5251	0.87	0.45	2.3	1.89111111111111e-09	0.1	0.26	0.24	5	5	-1
5252	0.87	0.45	2.3	1.89111111111111e-09	0.1	0.26	0.25	5	5	-1
5253	0.87	0.45	2.3	1.89111111111111e-09	0.1	0.26	0.26	5	5	-1
5254	0.87	0.45	2.3	1.89111111111111e-09	0.1	0.26	0.27	5	5	-1
5255	0.87	0.45	2.3	1.89111111111111e-09	0.1	0.26	0.28	5	5	-1
5256	0.87	0.45	2.3	1.89111111111111e-09	0.1	0.26	0.29	5	5	-1
5257	0.87	0.45	2.3	1.89111111111111e-09	0.1	0.26	0.3	5	5	-1
5258	0.87	0.45	2.3	1.89111111111111e-09	0.1	0.26	0.31	5	5	-1
5259	0.87	0.45	2.3	1.89111111111111e-09	0.1	0.26	0.32	5	5	-1
5260	0.87	0.45	2.3	1.89111111111111e-09	0.1	0.26	0.33	5	5	-1
5261	0.87	0.45	2.3	1.89111111111111e-09	0.1	0.26	0.34	5	5	-1
5262	0.87	0.45	2.3	1.89111111111111e-09	0.1	0.26	0.35	5	5	-1
5263	0.87	0.45	2.3	1.89111111111111e-09	0.1	0.26	0.36	5	5	-1
5264	0.87	0.45	2.3	1.89111111111111e-09	0.1	0.26	0.37	5	5	-1
5265	0.87	0.45	2.3	1.89111111111111e-09	0.1	0.26	0.38	5	5	-1
5266	0.87	0.45	2.3	1.89111111111111e-09	0.1	0.26	0.39	5	5	-1
5267	0.87	0.45	2.3	1.89111111111111e-09	0.1	0.26	0.4	5	5	-1
5268	0.87	0.45	2.3	1.89111111111111e-09	0.1	0.26	0.41	5	5	-1
5269	0.87	0.45	2.3	1.89111111111111e-09	0.1	0.26	0.42	5	5	-1
5270	0.87	0.45	2.3	1.89111111111111e-09	0.1	0.26	0.43	5	5	-1
5271	0.87	0.45	2.3	1.89111111111111e-09	0.1	0.26	0.44	5	5	-1
5272	0.87	0.45	2.3	1.89111111111111e-09	0.1	0.26	0.45	5	5	-1
5273	0.87	0.45	2.3	1.89111111111111e-09	0.1	0.26	0.46	5	5	-1
5274	0.87	0.45	2.3	1.89111111111111e-09	0.1	0.26	0.47	5	5	-1
5275	0.87	0.45	2.3	1.89111111111111e-09	0.1	0.26	0.48	5	5	-1
5276	0.87	0.45	2.3	1.89111111111111e-09	0.1	0.26	0.49	5	5	-1
5277	0.87	0.45	2.3	1.89111111111111e-09	0.1	0.26	0.5	5	5	-1
5278	0.87	0.45	2.3	1.89111111111111e-09	0.1	0.26	0.51	5	5	-1
5279	0.87	0.45	2.3	1.89111111111111e-09	0.1	0.26	0.52	5	5	-1
5280	0.87	0.45	2.3	1.89111111111111e-09	0.1	0.26	0.53	5	5	-1
5281	0.87	0.45	2.3	1.89111111111111e-09	0.1	0.26	0.54	5	5	-1
5282	0.87	0.45	2.3	1.89111111111111e-09	0.1	0.26	0.55	5	5	-1
5283	0.87	0.45	2.3	1.89111111111111e-09	0.1	0.26	0.56	5	5	-1
5284	0.87	0.45	2.3	1.89111111111111e-09	0.1	0.26	0.57	5	5	-1
5285	0.87	0.45	2.3	1.89111111111111e-09	0.1	0.26	0.58	5	5	-1
5286	0.87	0.45	2.3	1.89111111111111e-09	0.1	0.26	0.59	5	5	-1
5287	0.87	0.45	2.3	1.89111111111111e-09	0.1	0.26	0.6	5	5	-1
5288	0.87	0.45	2.3	1.89111111111111e-09	0.1	0.26	0.61	5	5	-1
5289	0.87	0.45	2.3	1.89111111111111e-09	0.1	0.26	0.62	5	5	-1
5290	0.87	0.45	2.3	1.89111111111111e-09	0.1	0.26	0.63	5	5	-1
5291	0.87	0.45	2.3	1.89111111111111e-09	0.1	0.26	0.64	5	5	-1
5292	0.87	0.45	2.3	1.89111111111111e-09	0.1	0.26	0.65	5	5	-1
5293	0.87	0.45	2.3	1.89111111111111e-09	0.1	0.26	0.66	5	5	-1
5294	0.87	0.45	2.3	1.89111111111111e-09	0.1	0.26	0.67	5	5	-1
5295	0.87	0.45	2.3	1.89111111111111e-09	0.1	0.26	0.68	5	5	-1
5296	0.87	0.45	2.3	1.89111111111111e-09	0.1	0.26	0.69	5	5	-1
5297	0.87	0.45	2.3	1.89111111111111e-09	0.1	0.26	0.7	5	5	-1
5298	0.87	0.45	2.3	1.89111111111111e-09	0.1	0.26	0.71	5	5	-1
5299	0.87	0.45	2.3	1.89111111111111e-09	0.1	0.26	0.72	5	5	-1
5300	0.87	0.45	2.3	1.89111111111111e-09	0.1	0.26	0.73	5	5	-1
5301	0.87	0.45	2.3	1.89111111111111e-09	0.1	0.26	0.74	5	5	-1
5302	0.87	0.45	2.3	1.89111111111111e-09	0.1	0.26	0.75	5	5	-1
5303	0.87	0.45	2.3	1.89111111111111e-09	0.1	0.26	0.76	5	5	-1
5304	0.87	0.45	2.3	1.89111111111111e-09	0.1	0.26	0.77	5	5	-1
5305	0.87	0.45	2.3	1.89111111111111e-09	0.1	0.26	0.78	5	5	-1
5306	0.87	0.45	2.3	1.89111111111111e-09	0.1	0.26	0.79	5	5	-1
5307	0.87	0.45	2.3	1.89111111111111e-09	0.1	0.26	0.8	5	5	-1
5308	0.87	0.45	2.3	1.89111111111111e-09	0.1	0.26	0.81	5	5	-1
5309	0.87	0.45	2.3	1.89111111111111e-09	0.1	0.26	0.82	5	5	-1
5310	0.87	0.45	2.3	1.89111111111111e-09	0.1	0.26	0.83	5	5	-1
5311	0.87	0.45	2.3	1.89111111111111e-09	0.1	0.26	0.84	5	5	-1
5312	0.87	0.45	2.3	1.89111111111111e-09	0.1	0.26	0.85	5	5	-1
5313	0.87	0.45	2.3	1.89111111111111e-09	0.1	0.26	0.86	5	5	-1
5314	0.87	0.45	2.3	1.89111111111111e-09	0.1	0.26	0.87	5	5	-1
5315	0.87	0.45	2.3	1.89111111111111e-09	0.1	0.26	0.88	5	5	-1
5316	0.87	0.45	2.3	1.89111111111111e-09	0.1	0.26	0.89	5	5	-1
5317	0.87	0.45	2.3	1.89111111111111e-09	0.1	0.26	0.9	5	5	-1
5318	0.87	0.45	2.3	1.89111111111111e-09	0.1	0.26	0.91	5	5	-1
5319	0.87	0.45	2.3	1.89111111111111e-09	0.1	0.26	0.92	5	5	-1
5320	0.87	0.45	2.3	1.89111111111111e-09	0.1	0.26	0.93	5	5	-1
5321	0.87	0.45	2.3	1.89111111111111e-09	0.1	0.26	0.94	5	5	-1
5322	0.87	0.45	2.3	1.89111111111111e-09	0.1	0.26	0.95	5	5	-1
5323	0.87	0.45	2.3	1.89111111111111e-09	0.1	0.26	0.96	5	5	-1
5324	0.87	0.45	2.3	1.89111111111111e-09	0.1	0.26	0.97	5	5	-1
5325	0.87	0.45	2.3	1.89111111111111e-09	0.1	0.26	0.98	5	5	-1
5326	0.87	0.45	2.3	1.89111111111111e-09	0.1	0.26	0.99	5	5	-1
5327	0.87	0.45	2.3	1.89111111111111e-09	0.1	0.26	1	5	5	-1
5328	0.87	0.45	2.3	1.89111111111111e-09	0.1	0.26	1.01	5	5	-1
5329	0.87	0.45	2.3	1.89111111111111e-09	0.1	0.26	1.02	5	5	-1
5330	0.87	0.45	2.3	1.89111111111111e-09	0.1	0.26	1.03	5	5	-1
5331	0.87	0.45	2.3	1.89111111111111e-09	0.1	0.26	1.04	5	5	-1
5332	0.87	0.45	2.3	1.89111111111111e-09	0.1	0.26	1.05	5	5	-1
5333	0.87	0.45	2.3	1.89111111111111e-09	0.1	0.26	1.06	5	5	-1
5334	0.87	0.45	2.3	1.89111111111111e-09	0.1	0.26	1.07	5	5	-1
5335	0.87	0.45	2.3	1.89111111111111e-09	0.1	0.26	1.08	5	5	-1
5336	0.87	0.45	2.3	1.89111111111111e-09	0.1	0.26	1.09	5	5	-1
5337	0.87	0.45	2.3	1.89111111111111e-09	0.1	0.26	1.1	5	5	-1
5338	0.87	0.45	2.3	1.89111111111111e-09	0.1	0.26	1.11	5	5	-1
5339	0.87	0.45	2.3	1.89111111111111e-09	0.1	0.26	1.12	5	5	-1
5340	0.87	0.45	2.3	1.89111111111111e-09	0.1	0.26	1.13	5	5	-1
5341	0.87	0.45	2.3	1.89111111111111e-09	0.1	0.26	1.14	5	5	-1
5342	0.87	0.45	2.3	1.89111111111111e-09	0.1	0.26	1.15	5	5	-1
5343	0.87	0.45	2.3	1.89111111111111e-09	0.1	0.26	1.16	5	5	-1
5344	0.87	0.45	2.3	1.89111111111111e-09	0.1	0.26	1.17	5	5	-1
5345	0.87	0.45	2.3	1.89111111111111e-09	0.1	0.26	1.18	5	5	-1
5346	0.87	0.45	2.3	1.89111111111111e-09	0.1	0.26	1.19	5	5	-1
5347	0.87	0.45	2.3	1.89111111111111e-09	0.1	0.26	1.2	5	5	-1
5348	0.87	0.45	2.3	1.89111111111111e-09	0.1	0.26	1.21	5	5	-1
5349	0.87	0.45	2.3	1.89111111111111e-09	0.1	0.26	1.22	5	5	-1
5350	0.87	0.45	2.3	1.89111111111111e-09	0.1	0.26	1.23	5	5	-1
5351	0.87	0.45	2.3	1.89111111111111e-09	0.1	0.26	1.24	5	5	-1
5352	0.87	0.45	2.3	1.89111111111111e-09	0.1	0.26	1.25	5	5	-1
5353	0.87	0.45	2.3	1.89111111111111e-09	0.1	0.26	1.26	5	5	-1
5354	0.87	0.45	2.3	1.89111111111111e-09	0.1	0.26	1.27	5	5	-1
5355	0.87	0.45	2.3	1.89111111111111e-09	0.1	0.26	1.28	5	5	-1
5356	0.87	0.45	2.3	1.89111111111111e-09	0.1	0.26	1.29	5	5	-1
5357	0.87	0.45	2.3	1.89111111111111e-09	0.1	0.26	1.3	5	5	-1
5358	0.87	0.45	2.3	1.89111111111111e-09	0.1	0.26	1.31	5	5	-1
5359	0.87	0.45	2.3	1.89111111111111e-09	0.1	0.26	1.32	5	5	-1
5360	0.87	0.45	2.3	1.89111111111111e-09	0.1	0.26	1.33	5	5	-1
5361	0.87	0.45	2.3	1.89111111111111e-09	0.1	0.26	1.34	5	5	-1
5362	0.87	0.45	2.3	1.89111111111111e-09	0.1	0.26	1.35	5	5	-1
5363	0.87	0.45	2.3	1.89111111111111e-09	0.1	0.26	1.36	5	5	-1
5364	0.87	0.45	2.3	1.89111111111111e-09	0.1	0.26	1.37	5	5	-1
5365	0.87	0.45	2.3	1.89111111111111e-09	0.1	0.26	1.38	5	5	-1
5366	0.87	0.45	2.3	1.89111111111111e-09	0.1	0.26	1.39	5	5	-1
5367	0.87	0.45	2.3	1.89111111111111e-09	0.1	0.26	1.4	5	5	-1
5368	0.87	0.45	2.3	1.89111111111111e-09	0.1	0.26	1.41	5	5	-1
5369	0.87	0.45	2.3	1.89111111111111e-09	0.1	0.26	1.42	5	5	-1
5370	0.87	0.45	2.3	1.89111111111111e-09	0.1	0.26	1.43	5	5	-1
5371	0.87	0.45	2.3	1.89111111111111e-09	0.1	0.26	1.44	5	5	-1
5372	0.87	0.45	2.3	1.89111111111111e-09	0.1	0.26	1.45	5	5	-1
5373	0.87	0.45	2.3	1.89111111111111e-09	0.1	0.26	1.46	5	5	-1
5374	0.87	0.45	2.3	1.89111111111111e-09	0.1	0.26	1.47	5	5	-1
5375	0.87	0.45	2.3	1.89111111111111e-09	0.1	0.26	1.48	5	5	-1
5376	0.87	0.45	2.3	1.89111111111111e-09	0.1	0.26	1.49	5	5	-1
5377	0.87	0.45	2.3	1.89111111111111e-09	0.1	0.26	1.5	5	5	-1
5378	0.87	0.45	2.3	1.89111111111111e-09	0.1	0.26	1.51	5	5	-1
5379	0.87	0.45	2.3	1.89111111111111e-09	0.1	0.26	1.52	5	5	-1
5380	0.87	0.45	2.3	1.89111111111111e-09	0.1	0.26	1.53	5	5	-1
5381	0.87	0.45	2.3	1.89111111111111e-09	0.1	0.26	1.54	5	5	-1
5382	0.87	0.45	2.3	1.89111111111111e-09	0.1	0.26	1.55	5	5	-1
5383	0.87	0.45	2.3	1.89111111111111e-09	0.1	0.26	1.56	5	5	-1
5384	0.87	0.45	2.3	1.89111111111111e-09	0.1	0.26	1.57	5	5	-1
5385	0.87	0.45	2.3	1.89111111111111e-09	0.1	0.26	1.58	5	5	-1
5386	0.87	0.45	2.3	1.89111111111111e-09	0.1	0.26	1.59	5	5	-1
5387	0.87	0.45	2.3	1.89111111111111e-09	0.1	0.26	1.6	5	5	-1
5388	0.87	0.45	2.3	1.89111111111111e-09	0.1	0.26	1.61	5	5	-1
5389	0.87	0.45	2.3	1.89111111111111e-09	0.1	0.26	1.62	5	5	-1
5390	0.87	0.45	2.3	1.89111111111111e-09	0.1	0.26	1.63	5	5	-1
5391	0.87	0.45	2.3	1.89111111111111e-09	0.1	0.26	1.64	5	5	-1
5392	0.87	0.45	2.3	1.89111111111111e-09	0.1	0.26	1.65	5	5	-1
5393	0.87	0.45	2.3	1.89111111111111e-09	0.1	0.26	1.66	5	5	-1
5394	0.87	0.45	2.3	1.89111111111111e-09	0.1	0.26	1.67	5	5	-1
5395	0.87	0.45	2.3	1.89111111111111e-09	0.1	0.26	1.68	5	5	-1
5396	0.87	0.45	2.3	1.89111111111111e-09	0.1	0.26	1.69	5	5	-1
5397	0.87	0.45	2.3	1.89111111111111e-09	0.1	0.26	1.7	5	5	-1
5398	0.87	0.45	2.3	1.89111111111111e-09	0.1	0.26	1.71	5	5	-1
5399	0.87	0.45	2.3	1.89111111111111e-09	0.1	0.26	1.72	5	5	-1
5400	0.87	0.45	2.3	1.89111111111111e-09	0.1	0.26	1.73	5	5	-1
5401	0.87	0.45	2.3	1.89111111111111e-09	0.1	0.26	1.74	5	5	-1
5402	0.87	0.45	2.3	1.89111111111111e-09	0.1	0.26	1.75	5	5	-1
5403	0.87	0.45	2.3	1.89111111111111e-09	0.1	0.26	1.76	5	5	-1
5404	0.87	0.45	2.3	1.89111111111111e-09	0.1	0.26	1.77	5	5	-1
5405	0.87	0.45	2.3	1.89111111111111e-09	0.1	0.26	1.78	5	5	-1
5406	0.87	0.45	2.3	1.89111111111111e-09	0.1	0.26	1.79	5	5	-1
5407	0.87	0.45	2.3	1.89111111111111e-09	0.1	0.26	1.8	5	5	-1
5408	0.87	0.45	2.3	1.89111111111111e-09	0.1	0.26	1.81	5	5	-1
5409	0.87	0.45	2.3	1.89111111111111e-09	0.1	0.26	1.82	5	5	-1
5410	0.87	0.45	2.3	1.89111111111111e-09	0.1	0.26	1.83	5	5	-1
5411	0.87	0.45	2.3	1.89111111111111e-09	0.1	0.26	1.84	5	5	-1
5412	0.87	0.45	2.3	1.89111111111111e-09	0.1	0.26	1.85	5	5	-1
5413	0.87	0.45	2.3	1.89111111111111e-09	0.1	0.26	1.86	5	5	-1
5414	0.87	0.45	2.3	1.89111111111111e-09	0.1	0.26	1.87	5	5	-1
5415	0.87	0.45	2.3	1.89111111111111e-09	0.1	0.26	1.88	5	5	-1
5416	0.87	0.45	2.3	1.89111111111111e-09	0.1	0.26	1.89	5	5	-1
5417	0.87	0.45	2.3	1.89111111111111e-09	0.1	0.26	1.9	5	5	-1
5418	0.87	0.45	2.3	1.89111111111111e-09	0.1	0.26	1.91	5	5	-1
5419	0.87	0.45	2.3	1.89111111111111e-09	0.1	0.26	1.92	5	5	-1
5420	0.87	0.45	2.3	1.89111111111111e-09	0.1	0.26	1.93	5	5	-1
5421	0.87	0.45	2.3	1.89111111111111e-09	0.1	0.26	1.94	5	5	-1
5422	0.87	0.45	2.3	1.89111111111111e-09	0.1	0.26	1.95	5	5	-1
5423	0.87	0.45	2.3	1.89111111111111e-09	0.1	0.26	1.96	5	5	-1
5424	0.87	0.45	2.3	1.89111111111111e-09	0.1	0.26	1.97	5	5	-1
5425	0.87	0.45	2.3	1.89111111111111e-09	0.1	0.26	1.98	5	5	-1
5426	0.87	0.45	2.3	1.89111111111111e-09	0.1	0.26	1.99	5	5	-1
5427	0.87	0.45	2.3	1.89111111111111e-09	0.1	0.26	2	5	5	-1
5428	0.87	0.45	2.3	1.89111111111111e-09	0.1	0.27	0	5	5	-1
5429	0.87	0.45	2.3	1.89111111111111e-09	0.1	0.27	0.01	5	5	-1
5430	0.87	0.45	2.3	1.89111111111111e-09	0.1	0.27	0.02	5	5	-1
5431	0.87	0.45	2.3	1.89111111111111e-09	0.1	0.27	0.03	5	5	-1
5432	0.87	0.45	2.3	1.89111111111111e-09	0.1	0.27	0.04	5	5	-1
5433	0.87	0.45	2.3	1.89111111111111e-09	0.1	0.27	0.05	5	5	-1
5434	0.87	0.45	2.3	1.89111111111111e-09	0.1	0.27	0.06	5	5	-1
5435	0.87	0.45	2.3	1.89111111111111e-09	0.1	0.27	0.07	5	5	-1
5436	0.87	0.45	2.3	1.89111111111111e-09	0.1	0.27	0.08	5	5	-1
5437	0.87	0.45	2.3	1.89111111111111e-09	0.1	0.27	0.09	5	5	-1
5438	0.87	0.45	2.3	1.89111111111111e-09	0.1	0.27	0.1	5	5	-1
5439	0.87	0.45	2.3	1.89111111111111e-09	0.1	0.27	0.11	5	5	-1
5440	0.87	0.45	2.3	1.89111111111111e-09	0.1	0.27	0.12	5	5	-1
5441	0.87	0.45	2.3	1.89111111111111e-09	0.1	0.27	0.13	5	5	-1
5442	0.87	0.45	2.3	1.89111111111111e-09	0.1	0.27	0.14	5	5	-1
5443	0.87	0.45	2.3	1.89111111111111e-09	0.1	0.27	0.15	5	5	-1
5444	0.87	0.45	2.3	1.89111111111111e-09	0.1	0.27	0.16	5	5	-1
5445	0.87	0.45	2.3	1.89111111111111e-09	0.1	0.27	0.17	5	5	-1
5446	0.87	0.45	2.3	1.89111111111111e-09	0.1	0.27	0.18	5	5	-1
5447	0.87	0.45	2.3	1.89111111111111e-09	0.1	0.27	0.19	5	5	-1
5448	0.87	0.45	2.3	1.89111111111111e-09	0.1	0.27	0.2	5	5	-1
5449	0.87	0.45	2.3	1.89111111111111e-09	0.1	0.27	0.21	5	5	-1
5450	0.87	0.45	2.3	1.89111111111111e-09	0.1	0.27	0.22	5	5	-1
5451	0.87	0.45	2.3	1.89111111111111e-09	0.1	0.27	0.23	5	5	-1
5452	0.87	0.45	2.3	1.89111111111111e-09	0.1	0.27	0.24	5	5	-1
5453	0.87	0.45	2.3	1.89111111111111e-09	0.1	0.27	0.25	5	5	-1
5454	0.87	0.45	2.3	1.89111111111111e-09	0.1	0.27	0.26	5	5	-1
5455	0.87	0.45	2.3	1.89111111111111e-09	0.1	0.27	0.27	5	5	-1
5456	0.87	0.45	2.3	1.89111111111111e-09	0.1	0.27	0.28	5	5	-1
5457	0.87	0.45	2.3	1.89111111111111e-09	0.1	0.27	0.29	5	5	-1
5458	0.87	0.45	2.3	1.89111111111111e-09	0.1	0.27	0.3	5	5	-1
5459	0.87	0.45	2.3	1.89111111111111e-09	0.1	0.27	0.31	5	5	-1
5460	0.87	0.45	2.3	1.89111111111111e-09	0.1	0.27	0.32	5	5	-1
5461	0.87	0.45	2.3	1.89111111111111e-09	0.1	0.27	0.33	5	5	-1
5462	0.87	0.45	2.3	1.89111111111111e-09	0.1	0.27	0.34	5	5	-1
5463	0.87	0.45	2.3	1.89111111111111e-09	0.1	0.27	0.35	5	5	-1
5464	0.87	0.45	2.3	1.89111111111111e-09	0.1	0.27	0.36	5	5	-1
5465	0.87	0.45	2.3	1.89111111111111e-09	0.1	0.27	0.37	5	5	-1
5466	0.87	0.45	2.3	1.89111111111111e-09	0.1	0.27	0.38	5	5	-1
5467	0.87	0.45	2.3	1.89111111111111e-09	0.1	0.27	0.39	5	5	-1
5468	0.87	0.45	2.3	1.89111111111111e-09	0.1	0.27	0.4	5	5	-1
5469	0.87	0.45	2.3	1.89111111111111e-09	0.1	0.27	0.41	5	5	-1
5470	0.87	0.45	2.3	1.89111111111111e-09	0.1	0.27	0.42	5	5	-1
5471	0.87	0.45	2.3	1.89111111111111e-09	0.1	0.27	0.43	5	5	-1
5472	0.87	0.45	2.3	1.89111111111111e-09	0.1	0.27	0.44	5	5	-1
5473	0.87	0.45	2.3	1.89111111111111e-09	0.1	0.27	0.45	5	5	-1
5474	0.87	0.45	2.3	1.89111111111111e-09	0.1	0.27	0.46	5	5	-1
5475	0.87	0.45	2.3	1.89111111111111e-09	0.1	0.27	0.47	5	5	-1
5476	0.87	0.45	2.3	1.89111111111111e-09	0.1	0.27	0.48	5	5	-1
5477	0.87	0.45	2.3	1.89111111111111e-09	0.1	0.27	0.49	5	5	-1
5478	0.87	0.45	2.3	1.89111111111111e-09	0.1	0.27	0.5	5	5	-1
5479	0.87	0.45	2.3	1.89111111111111e-09	0.1	0.27	0.51	5	5	-1
5480	0.87	0.45	2.3	1.89111111111111e-09	0.1	0.27	0.52	5	5	-1
5481	0.87	0.45	2.3	1.89111111111111e-09	0.1	0.27	0.53	5	5	-1
5482	0.87	0.45	2.3	1.89111111111111e-09	0.1	0.27	0.54	5	5	-1
5483	0.87	0.45	2.3	1.89111111111111e-09	0.1	0.27	0.55	5	5	-1
5484	0.87	0.45	2.3	1.89111111111111e-09	0.1	0.27	0.56	5	5	-1
5485	0.87	0.45	2.3	1.89111111111111e-09	0.1	0.27	0.57	5	5	-1
5486	0.87	0.45	2.3	1.89111111111111e-09	0.1	0.27	0.58	5	5	-1
5487	0.87	0.45	2.3	1.89111111111111e-09	0.1	0.27	0.59	5	5	-1
5488	0.87	0.45	2.3	1.89111111111111e-09	0.1	0.27	0.6	5	5	-1
5489	0.87	0.45	2.3	1.89111111111111e-09	0.1	0.27	0.61	5	5	-1
5490	0.87	0.45	2.3	1.89111111111111e-09	0.1	0.27	0.62	5	5	-1
5491	0.87	0.45	2.3	1.89111111111111e-09	0.1	0.27	0.63	5	5	-1
5492	0.87	0.45	2.3	1.89111111111111e-09	0.1	0.27	0.64	5	5	-1
5493	0.87	0.45	2.3	1.89111111111111e-09	0.1	0.27	0.65	5	5	-1
5494	0.87	0.45	2.3	1.89111111111111e-09	0.1	0.27	0.66	5	5	-1
5495	0.87	0.45	2.3	1.89111111111111e-09	0.1	0.27	0.67	5	5	-1
5496	0.87	0.45	2.3	1.89111111111111e-09	0.1	0.27	0.68	5	5	-1
5497	0.87	0.45	2.3	1.89111111111111e-09	0.1	0.27	0.69	5	5	-1
5498	0.87	0.45	2.3	1.89111111111111e-09	0.1	0.27	0.7	5	5	-1
5499	0.87	0.45	2.3	1.89111111111111e-09	0.1	0.27	0.71	5	5	-1
5500	0.87	0.45	2.3	1.89111111111111e-09	0.1	0.27	0.72	5	5	-1
5501	0.87	0.45	2.3	1.89111111111111e-09	0.1	0.27	0.73	5	5	-1
5502	0.87	0.45	2.3	1.89111111111111e-09	0.1	0.27	0.74	5	5	-1
5503	0.87	0.45	2.3	1.89111111111111e-09	0.1	0.27	0.75	5	5	-1
5504	0.87	0.45	2.3	1.89111111111111e-09	0.1	0.27	0.76	5	5	-1
5505	0.87	0.45	2.3	1.89111111111111e-09	0.1	0.27	0.77	5	5	-1
5506	0.87	0.45	2.3	1.89111111111111e-09	0.1	0.27	0.78	5	5	-1
5507	0.87	0.45	2.3	1.89111111111111e-09	0.1	0.27	0.79	5	5	-1
5508	0.87	0.45	2.3	1.89111111111111e-09	0.1	0.27	0.8	5	5	-1
5509	0.87	0.45	2.3	1.89111111111111e-09	0.1	0.27	0.81	5	5	-1
5510	0.87	0.45	2.3	1.89111111111111e-09	0.1	0.27	0.82	5	5	-1
5511	0.87	0.45	2.3	1.89111111111111e-09	0.1	0.27	0.83	5	5	-1
5512	0.87	0.45	2.3	1.89111111111111e-09	0.1	0.27	0.84	5	5	-1
5513	0.87	0.45	2.3	1.89111111111111e-09	0.1	0.27	0.85	5	5	-1
5514	0.87	0.45	2.3	1.89111111111111e-09	0.1	0.27	0.86	5	5	-1
5515	0.87	0.45	2.3	1.89111111111111e-09	0.1	0.27	0.87	5	5	-1
5516	0.87	0.45	2.3	1.89111111111111e-09	0.1	0.27	0.88	5	5	-1
5517	0.87	0.45	2.3	1.89111111111111e-09	0.1	0.27	0.89	5	5	-1
5518	0.87	0.45	2.3	1.89111111111111e-09	0.1	0.27	0.9	5	5	-1
5519	0.87	0.45	2.3	1.89111111111111e-09	0.1	0.27	0.91	5	5	-1
5520	0.87	0.45	2.3	1.89111111111111e-09	0.1	0.27	0.92	5	5	-1
5521	0.87	0.45	2.3	1.89111111111111e-09	0.1	0.27	0.93	5	5	-1
5522	0.87	0.45	2.3	1.89111111111111e-09	0.1	0.27	0.94	5	5	-1
5523	0.87	0.45	2.3	1.89111111111111e-09	0.1	0.27	0.95	5	5	-1
5524	0.87	0.45	2.3	1.89111111111111e-09	0.1	0.27	0.96	5	5	-1
5525	0.87	0.45	2.3	1.89111111111111e-09	0.1	0.27	0.97	5	5	-1
5526	0.87	0.45	2.3	1.89111111111111e-09	0.1	0.27	0.98	5	5	-1
5527	0.87	0.45	2.3	1.89111111111111e-09	0.1	0.27	0.99	5	5	-1
5528	0.87	0.45	2.3	1.89111111111111e-09	0.1	0.27	1	5	5	-1
5529	0.87	0.45	2.3	1.89111111111111e-09	0.1	0.27	1.01	5	5	-1
5530	0.87	0.45	2.3	1.89111111111111e-09	0.1	0.27	1.02	5	5	-1
5531	0.87	0.45	2.3	1.89111111111111e-09	0.1	0.27	1.03	5	5	-1
5532	0.87	0.45	2.3	1.89111111111111e-09	0.1	0.27	1.04	5	5	-1
5533	0.87	0.45	2.3	1.89111111111111e-09	0.1	0.27	1.05	5	5	-1
5534	0.87	0.45	2.3	1.89111111111111e-09	0.1	0.27	1.06	5	5	-1
5535	0.87	0.45	2.3	1.89111111111111e-09	0.1	0.27	1.07	5	5	-1
5536	0.87	0.45	2.3	1.89111111111111e-09	0.1	0.27	1.08	5	5	-1
5537	0.87	0.45	2.3	1.89111111111111e-09	0.1	0.27	1.09	5	5	-1
5538	0.87	0.45	2.3	1.89111111111111e-09	0.1	0.27	1.1	5	5	-1
5539	0.87	0.45	2.3	1.89111111111111e-09	0.1	0.27	1.11	5	5	-1
5540	0.87	0.45	2.3	1.89111111111111e-09	0.1	0.27	1.12	5	5	-1
5541	0.87	0.45	2.3	1.89111111111111e-09	0.1	0.27	1.13	5	5	-1
5542	0.87	0.45	2.3	1.89111111111111e-09	0.1	0.27	1.14	5	5	-1
5543	0.87	0.45	2.3	1.89111111111111e-09	0.1	0.27	1.15	5	5	-1
5544	0.87	0.45	2.3	1.89111111111111e-09	0.1	0.27	1.16	5	5	-1
5545	0.87	0.45	2.3	1.89111111111111e-09	0.1	0.27	1.17	5	5	-1
5546	0.87	0.45	2.3	1.89111111111111e-09	0.1	0.27	1.18	5	5	-1
5547	0.87	0.45	2.3	1.89111111111111e-09	0.1	0.27	1.19	5	5	-1
5548	0.87	0.45	2.3	1.89111111111111e-09	0.1	0.27	1.2	5	5	-1
5549	0.87	0.45	2.3	1.89111111111111e-09	0.1	0.27	1.21	5	5	-1
5550	0.87	0.45	2.3	1.89111111111111e-09	0.1	0.27	1.22	5	5	-1
5551	0.87	0.45	2.3	1.89111111111111e-09	0.1	0.27	1.23	5	5	-1
5552	0.87	0.45	2.3	1.89111111111111e-09	0.1	0.27	1.24	5	5	-1
5553	0.87	0.45	2.3	1.89111111111111e-09	0.1	0.27	1.25	5	5	-1
5554	0.87	0.45	2.3	1.89111111111111e-09	0.1	0.27	1.26	5	5	-1
5555	0.87	0.45	2.3	1.89111111111111e-09	0.1	0.27	1.27	5	5	-1
5556	0.87	0.45	2.3	1.89111111111111e-09	0.1	0.27	1.28	5	5	-1
5557	0.87	0.45	2.3	1.89111111111111e-09	0.1	0.27	1.29	5	5	-1
5558	0.87	0.45	2.3	1.89111111111111e-09	0.1	0.27	1.3	5	5	-1
5559	0.87	0.45	2.3	1.89111111111111e-09	0.1	0.27	1.31	5	5	-1
5560	0.87	0.45	2.3	1.89111111111111e-09	0.1	0.27	1.32	5	5	-1
5561	0.87	0.45	2.3	1.89111111111111e-09	0.1	0.27	1.33	5	5	-1
5562	0.87	0.45	2.3	1.89111111111111e-09	0.1	0.27	1.34	5	5	-1
5563	0.87	0.45	2.3	1.89111111111111e-09	0.1	0.27	1.35	5	5	-1
5564	0.87	0.45	2.3	1.89111111111111e-09	0.1	0.27	1.36	5	5	-1
5565	0.87	0.45	2.3	1.89111111111111e-09	0.1	0.27	1.37	5	5	-1
5566	0.87	0.45	2.3	1.89111111111111e-09	0.1	0.27	1.38	5	5	-1
5567	0.87	0.45	2.3	1.89111111111111e-09	0.1	0.27	1.39	5	5	-1
5568	0.87	0.45	2.3	1.89111111111111e-09	0.1	0.27	1.4	5	5	-1
5569	0.87	0.45	2.3	1.89111111111111e-09	0.1	0.27	1.41	5	5	-1
5570	0.87	0.45	2.3	1.89111111111111e-09	0.1	0.27	1.42	5	5	-1
5571	0.87	0.45	2.3	1.89111111111111e-09	0.1	0.27	1.43	5	5	-1
5572	0.87	0.45	2.3	1.89111111111111e-09	0.1	0.27	1.44	5	5	-1
5573	0.87	0.45	2.3	1.89111111111111e-09	0.1	0.27	1.45	5	5	-1
5574	0.87	0.45	2.3	1.89111111111111e-09	0.1	0.27	1.46	5	5	-1
5575	0.87	0.45	2.3	1.89111111111111e-09	0.1	0.27	1.47	5	5	-1
5576	0.87	0.45	2.3	1.89111111111111e-09	0.1	0.27	1.48	5	5	-1
5577	0.87	0.45	2.3	1.89111111111111e-09	0.1	0.27	1.49	5	5	-1
5578	0.87	0.45	2.3	1.89111111111111e-09	0.1	0.27	1.5	5	5	-1
5579	0.87	0.45	2.3	1.89111111111111e-09	0.1	0.27	1.51	5	5	-1
5580	0.87	0.45	2.3	1.89111111111111e-09	0.1	0.27	1.52	5	5	-1
5581	0.87	0.45	2.3	1.89111111111111e-09	0.1	0.27	1.53	5	5	-1
5582	0.87	0.45	2.3	1.89111111111111e-09	0.1	0.27	1.54	5	5	-1
5583	0.87	0.45	2.3	1.89111111111111e-09	0.1	0.27	1.55	5	5	-1
5584	0.87	0.45	2.3	1.89111111111111e-09	0.1	0.27	1.56	5	5	-1
5585	0.87	0.45	2.3	1.89111111111111e-09	0.1	0.27	1.57	5	5	-1
5586	0.87	0.45	2.3	1.89111111111111e-09	0.1	0.27	1.58	5	5	-1
5587	0.87	0.45	2.3	1.89111111111111e-09	0.1	0.27	1.59	5	5	-1
5588	0.87	0.45	2.3	1.89111111111111e-09	0.1	0.27	1.6	5	5	-1
5589	0.87	0.45	2.3	1.89111111111111e-09	0.1	0.27	1.61	5	5	-1
5590	0.87	0.45	2.3	1.89111111111111e-09	0.1	0.27	1.62	5	5	-1
5591	0.87	0.45	2.3	1.89111111111111e-09	0.1	0.27	1.63	5	5	-1
5592	0.87	0.45	2.3	1.89111111111111e-09	0.1	0.27	1.64	5	5	-1
5593	0.87	0.45	2.3	1.89111111111111e-09	0.1	0.27	1.65	5	5	-1
5594	0.87	0.45	2.3	1.89111111111111e-09	0.1	0.27	1.66	5	5	-1
5595	0.87	0.45	2.3	1.89111111111111e-09	0.1	0.27	1.67	5	5	-1
5596	0.87	0.45	2.3	1.89111111111111e-09	0.1	0.27	1.68	5	5	-1
5597	0.87	0.45	2.3	1.89111111111111e-09	0.1	0.27	1.69	5	5	-1
5598	0.87	0.45	2.3	1.89111111111111e-09	0.1	0.27	1.7	5	5	-1
5599	0.87	0.45	2.3	1.89111111111111e-09	0.1	0.27	1.71	5	5	-1
5600	0.87	0.45	2.3	1.89111111111111e-09	0.1	0.27	1.72	5	5	-1
5601	0.87	0.45	2.3	1.89111111111111e-09	0.1	0.27	1.73	5	5	-1
5602	0.87	0.45	2.3	1.89111111111111e-09	0.1	0.27	1.74	5	5	-1
5603	0.87	0.45	2.3	1.89111111111111e-09	0.1	0.27	1.75	5	5	-1
5604	0.87	0.45	2.3	1.89111111111111e-09	0.1	0.27	1.76	5	5	-1
5605	0.87	0.45	2.3	1.89111111111111e-09	0.1	0.27	1.77	5	5	-1
5606	0.87	0.45	2.3	1.89111111111111e-09	0.1	0.27	1.78	5	5	-1
5607	0.87	0.45	2.3	1.89111111111111e-09	0.1	0.27	1.79	5	5	-1
5608	0.87	0.45	2.3	1.89111111111111e-09	0.1	0.27	1.8	5	5	-1
5609	0.87	0.45	2.3	1.89111111111111e-09	0.1	0.27	1.81	5	5	-1
5610	0.87	0.45	2.3	1.89111111111111e-09	0.1	0.27	1.82	5	5	-1
5611	0.87	0.45	2.3	1.89111111111111e-09	0.1	0.27	1.83	5	5	-1
5612	0.87	0.45	2.3	1.89111111111111e-09	0.1	0.27	1.84	5	5	-1
5613	0.87	0.45	2.3	1.89111111111111e-09	0.1	0.27	1.85	5	5	-1
5614	0.87	0.45	2.3	1.89111111111111e-09	0.1	0.27	1.86	5	5	-1
5615	0.87	0.45	2.3	1.89111111111111e-09	0.1	0.27	1.87	5	5	-1
5616	0.87	0.45	2.3	1.89111111111111e-09	0.1	0.27	1.88	5	5	-1
5617	0.87	0.45	2.3	1.89111111111111e-09	0.1	0.27	1.89	5	5	-1
5618	0.87	0.45	2.3	1.89111111111111e-09	0.1	0.27	1.9	5	5	-1
5619	0.87	0.45	2.3	1.89111111111111e-09	0.1	0.27	1.91	5	5	-1
5620	0.87	0.45	2.3	1.89111111111111e-09	0.1	0.27	1.92	5	5	-1
5621	0.87	0.45	2.3	1.89111111111111e-09	0.1	0.27	1.93	5	5	-1
5622	0.87	0.45	2.3	1.89111111111111e-09	0.1	0.27	1.94	5	5	-1
5623	0.87	0.45	2.3	1.89111111111111e-09	0.1	0.27	1.95	5	5	-1
5624	0.87	0.45	2.3	1.89111111111111e-09	0.1	0.27	1.96	5	5	-1
5625	0.87	0.45	2.3	1.89111111111111e-09	0.1	0.27	1.97	5	5	-1
5626	0.87	0.45	2.3	1.89111111111111e-09	0.1	0.27	1.98	5	5	-1
5627	0.87	0.45	2.3	1.89111111111111e-09	0.1	0.27	1.99	5	5	-1
5628	0.87	0.45	2.3	1.89111111111111e-09	0.1	0.27	2	5	5	-1
5629	0.87	0.45	2.3	1.89111111111111e-09	0.1	0.28	0	5	5	-1
5630	0.87	0.45	2.3	1.89111111111111e-09	0.1	0.28	0.01	5	5	-1
5631	0.87	0.45	2.3	1.89111111111111e-09	0.1	0.28	0.02	5	5	-1
5632	0.87	0.45	2.3	1.89111111111111e-09	0.1	0.28	0.03	5	5	-1
5633	0.87	0.45	2.3	1.89111111111111e-09	0.1	0.28	0.04	5	5	-1
5634	0.87	0.45	2.3	1.89111111111111e-09	0.1	0.28	0.05	5	5	-1
5635	0.87	0.45	2.3	1.89111111111111e-09	0.1	0.28	0.06	5	5	-1
5636	0.87	0.45	2.3	1.89111111111111e-09	0.1	0.28	0.07	5	5	-1
5637	0.87	0.45	2.3	1.89111111111111e-09	0.1	0.28	0.08	5	5	-1
5638	0.87	0.45	2.3	1.89111111111111e-09	0.1	0.28	0.09	5	5	-1
5639	0.87	0.45	2.3	1.89111111111111e-09	0.1	0.28	0.1	5	5	-1
5640	0.87	0.45	2.3	1.89111111111111e-09	0.1	0.28	0.11	5	5	-1
5641	0.87	0.45	2.3	1.89111111111111e-09	0.1	0.28	0.12	5	5	-1
5642	0.87	0.45	2.3	1.89111111111111e-09	0.1	0.28	0.13	5	5	-1
5643	0.87	0.45	2.3	1.89111111111111e-09	0.1	0.28	0.14	5	5	-1
5644	0.87	0.45	2.3	1.89111111111111e-09	0.1	0.28	0.15	5	5	-1
5645	0.87	0.45	2.3	1.89111111111111e-09	0.1	0.28	0.16	5	5	-1
5646	0.87	0.45	2.3	1.89111111111111e-09	0.1	0.28	0.17	5	5	-1
5647	0.87	0.45	2.3	1.89111111111111e-09	0.1	0.28	0.18	5	5	-1
5648	0.87	0.45	2.3	1.89111111111111e-09	0.1	0.28	0.19	5	5	-1
5649	0.87	0.45	2.3	1.89111111111111e-09	0.1	0.28	0.2	5	5	-1
5650	0.87	0.45	2.3	1.89111111111111e-09	0.1	0.28	0.21	5	5	-1
5651	0.87	0.45	2.3	1.89111111111111e-09	0.1	0.28	0.22	5	5	-1
5652	0.87	0.45	2.3	1.89111111111111e-09	0.1	0.28	0.23	5	5	-1
5653	0.87	0.45	2.3	1.89111111111111e-09	0.1	0.28	0.24	5	5	-1
5654	0.87	0.45	2.3	1.89111111111111e-09	0.1	0.28	0.25	5	5	-1
5655	0.87	0.45	2.3	1.89111111111111e-09	0.1	0.28	0.26	5	5	-1
5656	0.87	0.45	2.3	1.89111111111111e-09	0.1	0.28	0.27	5	5	-1
5657	0.87	0.45	2.3	1.89111111111111e-09	0.1	0.28	0.28	5	5	-1
5658	0.87	0.45	2.3	1.89111111111111e-09	0.1	0.28	0.29	5	5	-1
5659	0.87	0.45	2.3	1.89111111111111e-09	0.1	0.28	0.3	5	5	-1
5660	0.87	0.45	2.3	1.89111111111111e-09	0.1	0.28	0.31	5	5	-1
5661	0.87	0.45	2.3	1.89111111111111e-09	0.1	0.28	0.32	5	5	-1
5662	0.87	0.45	2.3	1.89111111111111e-09	0.1	0.28	0.33	5	5	-1
5663	0.87	0.45	2.3	1.89111111111111e-09	0.1	0.28	0.34	5	5	-1
5664	0.87	0.45	2.3	1.89111111111111e-09	0.1	0.28	0.35	5	5	-1
5665	0.87	0.45	2.3	1.89111111111111e-09	0.1	0.28	0.36	5	5	-1
5666	0.87	0.45	2.3	1.89111111111111e-09	0.1	0.28	0.37	5	5	-1
5667	0.87	0.45	2.3	1.89111111111111e-09	0.1	0.28	0.38	5	5	-1
5668	0.87	0.45	2.3	1.89111111111111e-09	0.1	0.28	0.39	5	5	-1
5669	0.87	0.45	2.3	1.89111111111111e-09	0.1	0.28	0.4	5	5	-1
5670	0.87	0.45	2.3	1.89111111111111e-09	0.1	0.28	0.41	5	5	-1
5671	0.87	0.45	2.3	1.89111111111111e-09	0.1	0.28	0.42	5	5	-1
5672	0.87	0.45	2.3	1.89111111111111e-09	0.1	0.28	0.43	5	5	-1
5673	0.87	0.45	2.3	1.89111111111111e-09	0.1	0.28	0.44	5	5	-1
5674	0.87	0.45	2.3	1.89111111111111e-09	0.1	0.28	0.45	5	5	-1
5675	0.87	0.45	2.3	1.89111111111111e-09	0.1	0.28	0.46	5	5	-1
5676	0.87	0.45	2.3	1.89111111111111e-09	0.1	0.28	0.47	5	5	-1
5677	0.87	0.45	2.3	1.89111111111111e-09	0.1	0.28	0.48	5	5	-1
5678	0.87	0.45	2.3	1.89111111111111e-09	0.1	0.28	0.49	5	5	-1
5679	0.87	0.45	2.3	1.89111111111111e-09	0.1	0.28	0.5	5	5	-1
5680	0.87	0.45	2.3	1.89111111111111e-09	0.1	0.28	0.51	5	5	-1
5681	0.87	0.45	2.3	1.89111111111111e-09	0.1	0.28	0.52	5	5	-1
5682	0.87	0.45	2.3	1.89111111111111e-09	0.1	0.28	0.53	5	5	-1
5683	0.87	0.45	2.3	1.89111111111111e-09	0.1	0.28	0.54	5	5	-1
5684	0.87	0.45	2.3	1.89111111111111e-09	0.1	0.28	0.55	5	5	-1
5685	0.87	0.45	2.3	1.89111111111111e-09	0.1	0.28	0.56	5	5	-1
5686	0.87	0.45	2.3	1.89111111111111e-09	0.1	0.28	0.57	5	5	-1
5687	0.87	0.45	2.3	1.89111111111111e-09	0.1	0.28	0.58	5	5	-1
5688	0.87	0.45	2.3	1.89111111111111e-09	0.1	0.28	0.59	5	5	-1
5689	0.87	0.45	2.3	1.89111111111111e-09	0.1	0.28	0.6	5	5	-1
5690	0.87	0.45	2.3	1.89111111111111e-09	0.1	0.28	0.61	5	5	-1
5691	0.87	0.45	2.3	1.89111111111111e-09	0.1	0.28	0.62	5	5	-1
5692	0.87	0.45	2.3	1.89111111111111e-09	0.1	0.28	0.63	5	5	-1
5693	0.87	0.45	2.3	1.89111111111111e-09	0.1	0.28	0.64	5	5	-1
5694	0.87	0.45	2.3	1.89111111111111e-09	0.1	0.28	0.65	5	5	-1
5695	0.87	0.45	2.3	1.89111111111111e-09	0.1	0.28	0.66	5	5	-1
5696	0.87	0.45	2.3	1.89111111111111e-09	0.1	0.28	0.67	5	5	-1
5697	0.87	0.45	2.3	1.89111111111111e-09	0.1	0.28	0.68	5	5	-1
5698	0.87	0.45	2.3	1.89111111111111e-09	0.1	0.28	0.69	5	5	-1
5699	0.87	0.45	2.3	1.89111111111111e-09	0.1	0.28	0.7	5	5	-1
5700	0.87	0.45	2.3	1.89111111111111e-09	0.1	0.28	0.71	5	5	-1
5701	0.87	0.45	2.3	1.89111111111111e-09	0.1	0.28	0.72	5	5	-1
5702	0.87	0.45	2.3	1.89111111111111e-09	0.1	0.28	0.73	5	5	-1
5703	0.87	0.45	2.3	1.89111111111111e-09	0.1	0.28	0.74	5	5	-1
5704	0.87	0.45	2.3	1.89111111111111e-09	0.1	0.28	0.75	5	5	-1
5705	0.87	0.45	2.3	1.89111111111111e-09	0.1	0.28	0.76	5	5	-1
5706	0.87	0.45	2.3	1.89111111111111e-09	0.1	0.28	0.77	5	5	-1
5707	0.87	0.45	2.3	1.89111111111111e-09	0.1	0.28	0.78	5	5	-1
5708	0.87	0.45	2.3	1.89111111111111e-09	0.1	0.28	0.79	5	5	-1
5709	0.87	0.45	2.3	1.89111111111111e-09	0.1	0.28	0.8	5	5	-1
5710	0.87	0.45	2.3	1.89111111111111e-09	0.1	0.28	0.81	5	5	-1
5711	0.87	0.45	2.3	1.89111111111111e-09	0.1	0.28	0.82	5	5	-1
5712	0.87	0.45	2.3	1.89111111111111e-09	0.1	0.28	0.83	5	5	-1
5713	0.87	0.45	2.3	1.89111111111111e-09	0.1	0.28	0.84	5	5	-1
5714	0.87	0.45	2.3	1.89111111111111e-09	0.1	0.28	0.85	5	5	-1
5715	0.87	0.45	2.3	1.89111111111111e-09	0.1	0.28	0.86	5	5	-1
5716	0.87	0.45	2.3	1.89111111111111e-09	0.1	0.28	0.87	5	5	-1
5717	0.87	0.45	2.3	1.89111111111111e-09	0.1	0.28	0.88	5	5	-1
5718	0.87	0.45	2.3	1.89111111111111e-09	0.1	0.28	0.89	5	5	-1
5719	0.87	0.45	2.3	1.89111111111111e-09	0.1	0.28	0.9	5	5	-1
5720	0.87	0.45	2.3	1.89111111111111e-09	0.1	0.28	0.91	5	5	-1
5721	0.87	0.45	2.3	1.89111111111111e-09	0.1	0.28	0.92	5	5	-1
5722	0.87	0.45	2.3	1.89111111111111e-09	0.1	0.28	0.93	5	5	-1
5723	0.87	0.45	2.3	1.89111111111111e-09	0.1	0.28	0.94	5	5	-1
5724	0.87	0.45	2.3	1.89111111111111e-09	0.1	0.28	0.95	5	5	-1
5725	0.87	0.45	2.3	1.89111111111111e-09	0.1	0.28	0.96	5	5	-1
5726	0.87	0.45	2.3	1.89111111111111e-09	0.1	0.28	0.97	5	5	-1
5727	0.87	0.45	2.3	1.89111111111111e-09	0.1	0.28	0.98	5	5	-1
5728	0.87	0.45	2.3	1.89111111111111e-09	0.1	0.28	0.99	5	5	-1
5729	0.87	0.45	2.3	1.89111111111111e-09	0.1	0.28	1	5	5	-1
5730	0.87	0.45	2.3	1.89111111111111e-09	0.1	0.28	1.01	5	5	-1
5731	0.87	0.45	2.3	1.89111111111111e-09	0.1	0.28	1.02	5	5	-1
5732	0.87	0.45	2.3	1.89111111111111e-09	0.1	0.28	1.03	5	5	-1
5733	0.87	0.45	2.3	1.89111111111111e-09	0.1	0.28	1.04	5	5	-1
5734	0.87	0.45	2.3	1.89111111111111e-09	0.1	0.28	1.05	5	5	-1
5735	0.87	0.45	2.3	1.89111111111111e-09	0.1	0.28	1.06	5	5	-1
5736	0.87	0.45	2.3	1.89111111111111e-09	0.1	0.28	1.07	5	5	-1
5737	0.87	0.45	2.3	1.89111111111111e-09	0.1	0.28	1.08	5	5	-1
5738	0.87	0.45	2.3	1.89111111111111e-09	0.1	0.28	1.09	5	5	-1
5739	0.87	0.45	2.3	1.89111111111111e-09	0.1	0.28	1.1	5	5	-1
5740	0.87	0.45	2.3	1.89111111111111e-09	0.1	0.28	1.11	5	5	-1
5741	0.87	0.45	2.3	1.89111111111111e-09	0.1	0.28	1.12	5	5	-1
5742	0.87	0.45	2.3	1.89111111111111e-09	0.1	0.28	1.13	5	5	-1
5743	0.87	0.45	2.3	1.89111111111111e-09	0.1	0.28	1.14	5	5	-1
5744	0.87	0.45	2.3	1.89111111111111e-09	0.1	0.28	1.15	5	5	-1
5745	0.87	0.45	2.3	1.89111111111111e-09	0.1	0.28	1.16	5	5	-1
5746	0.87	0.45	2.3	1.89111111111111e-09	0.1	0.28	1.17	5	5	-1
5747	0.87	0.45	2.3	1.89111111111111e-09	0.1	0.28	1.18	5	5	-1
5748	0.87	0.45	2.3	1.89111111111111e-09	0.1	0.28	1.19	5	5	-1
5749	0.87	0.45	2.3	1.89111111111111e-09	0.1	0.28	1.2	5	5	-1
5750	0.87	0.45	2.3	1.89111111111111e-09	0.1	0.28	1.21	5	5	-1
5751	0.87	0.45	2.3	1.89111111111111e-09	0.1	0.28	1.22	5	5	-1
5752	0.87	0.45	2.3	1.89111111111111e-09	0.1	0.28	1.23	5	5	-1
5753	0.87	0.45	2.3	1.89111111111111e-09	0.1	0.28	1.24	5	5	-1
5754	0.87	0.45	2.3	1.89111111111111e-09	0.1	0.28	1.25	5	5	-1
5755	0.87	0.45	2.3	1.89111111111111e-09	0.1	0.28	1.26	5	5	-1
5756	0.87	0.45	2.3	1.89111111111111e-09	0.1	0.28	1.27	5	5	-1
5757	0.87	0.45	2.3	1.89111111111111e-09	0.1	0.28	1.28	5	5	-1
5758	0.87	0.45	2.3	1.89111111111111e-09	0.1	0.28	1.29	5	5	-1
5759	0.87	0.45	2.3	1.89111111111111e-09	0.1	0.28	1.3	5	5	-1
5760	0.87	0.45	2.3	1.89111111111111e-09	0.1	0.28	1.31	5	5	-1
5761	0.87	0.45	2.3	1.89111111111111e-09	0.1	0.28	1.32	5	5	-1
5762	0.87	0.45	2.3	1.89111111111111e-09	0.1	0.28	1.33	5	5	-1
5763	0.87	0.45	2.3	1.89111111111111e-09	0.1	0.28	1.34	5	5	-1
5764	0.87	0.45	2.3	1.89111111111111e-09	0.1	0.28	1.35	5	5	-1
5765	0.87	0.45	2.3	1.89111111111111e-09	0.1	0.28	1.36	5	5	-1
5766	0.87	0.45	2.3	1.89111111111111e-09	0.1	0.28	1.37	5	5	-1
5767	0.87	0.45	2.3	1.89111111111111e-09	0.1	0.28	1.38	5	5	-1
5768	0.87	0.45	2.3	1.89111111111111e-09	0.1	0.28	1.39	5	5	-1
5769	0.87	0.45	2.3	1.89111111111111e-09	0.1	0.28	1.4	5	5	-1
5770	0.87	0.45	2.3	1.89111111111111e-09	0.1	0.28	1.41	5	5	-1
5771	0.87	0.45	2.3	1.89111111111111e-09	0.1	0.28	1.42	5	5	-1
5772	0.87	0.45	2.3	1.89111111111111e-09	0.1	0.28	1.43	5	5	-1
5773	0.87	0.45	2.3	1.89111111111111e-09	0.1	0.28	1.44	5	5	-1
5774	0.87	0.45	2.3	1.89111111111111e-09	0.1	0.28	1.45	5	5	-1
5775	0.87	0.45	2.3	1.89111111111111e-09	0.1	0.28	1.46	5	5	-1
5776	0.87	0.45	2.3	1.89111111111111e-09	0.1	0.28	1.47	5	5	-1
5777	0.87	0.45	2.3	1.89111111111111e-09	0.1	0.28	1.48	5	5	-1
5778	0.87	0.45	2.3	1.89111111111111e-09	0.1	0.28	1.49	5	5	-1
5779	0.87	0.45	2.3	1.89111111111111e-09	0.1	0.28	1.5	5	5	-1
5780	0.87	0.45	2.3	1.89111111111111e-09	0.1	0.28	1.51	5	5	-1
5781	0.87	0.45	2.3	1.89111111111111e-09	0.1	0.28	1.52	5	5	-1
5782	0.87	0.45	2.3	1.89111111111111e-09	0.1	0.28	1.53	5	5	-1
5783	0.87	0.45	2.3	1.89111111111111e-09	0.1	0.28	1.54	5	5	-1
5784	0.87	0.45	2.3	1.89111111111111e-09	0.1	0.28	1.55	5	5	-1
5785	0.87	0.45	2.3	1.89111111111111e-09	0.1	0.28	1.56	5	5	-1
5786	0.87	0.45	2.3	1.89111111111111e-09	0.1	0.28	1.57	5	5	-1
5787	0.87	0.45	2.3	1.89111111111111e-09	0.1	0.28	1.58	5	5	-1
5788	0.87	0.45	2.3	1.89111111111111e-09	0.1	0.28	1.59	5	5	-1
5789	0.87	0.45	2.3	1.89111111111111e-09	0.1	0.28	1.6	5	5	-1
5790	0.87	0.45	2.3	1.89111111111111e-09	0.1	0.28	1.61	5	5	-1
5791	0.87	0.45	2.3	1.89111111111111e-09	0.1	0.28	1.62	5	5	-1
5792	0.87	0.45	2.3	1.89111111111111e-09	0.1	0.28	1.63	5	5	-1
5793	0.87	0.45	2.3	1.89111111111111e-09	0.1	0.28	1.64	5	5	-1
5794	0.87	0.45	2.3	1.89111111111111e-09	0.1	0.28	1.65	5	5	-1
5795	0.87	0.45	2.3	1.89111111111111e-09	0.1	0.28	1.66	5	5	-1
5796	0.87	0.45	2.3	1.89111111111111e-09	0.1	0.28	1.67	5	5	-1
5797	0.87	0.45	2.3	1.89111111111111e-09	0.1	0.28	1.68	5	5	-1
5798	0.87	0.45	2.3	1.89111111111111e-09	0.1	0.28	1.69	5	5	-1
5799	0.87	0.45	2.3	1.89111111111111e-09	0.1	0.28	1.7	5	5	-1
5800	0.87	0.45	2.3	1.89111111111111e-09	0.1	0.28	1.71	5	5	-1
5801	0.87	0.45	2.3	1.89111111111111e-09	0.1	0.28	1.72	5	5	-1
5802	0.87	0.45	2.3	1.89111111111111e-09	0.1	0.28	1.73	5	5	-1
5803	0.87	0.45	2.3	1.89111111111111e-09	0.1	0.28	1.74	5	5	-1
5804	0.87	0.45	2.3	1.89111111111111e-09	0.1	0.28	1.75	5	5	-1
5805	0.87	0.45	2.3	1.89111111111111e-09	0.1	0.28	1.76	5	5	-1
5806	0.87	0.45	2.3	1.89111111111111e-09	0.1	0.28	1.77	5	5	-1
5807	0.87	0.45	2.3	1.89111111111111e-09	0.1	0.28	1.78	5	5	-1
5808	0.87	0.45	2.3	1.89111111111111e-09	0.1	0.28	1.79	5	5	-1
5809	0.87	0.45	2.3	1.89111111111111e-09	0.1	0.28	1.8	5	5	-1
5810	0.87	0.45	2.3	1.89111111111111e-09	0.1	0.28	1.81	5	5	-1
5811	0.87	0.45	2.3	1.89111111111111e-09	0.1	0.28	1.82	5	5	-1
5812	0.87	0.45	2.3	1.89111111111111e-09	0.1	0.28	1.83	5	5	-1
5813	0.87	0.45	2.3	1.89111111111111e-09	0.1	0.28	1.84	5	5	-1
5814	0.87	0.45	2.3	1.89111111111111e-09	0.1	0.28	1.85	5	5	-1
5815	0.87	0.45	2.3	1.89111111111111e-09	0.1	0.28	1.86	5	5	-1
5816	0.87	0.45	2.3	1.89111111111111e-09	0.1	0.28	1.87	5	5	-1
5817	0.87	0.45	2.3	1.89111111111111e-09	0.1	0.28	1.88	5	5	-1
5818	0.87	0.45	2.3	1.89111111111111e-09	0.1	0.28	1.89	5	5	-1
5819	0.87	0.45	2.3	1.89111111111111e-09	0.1	0.28	1.9	5	5	-1
5820	0.87	0.45	2.3	1.89111111111111e-09	0.1	0.28	1.91	5	5	-1
5821	0.87	0.45	2.3	1.89111111111111e-09	0.1	0.28	1.92	5	5	-1
5822	0.87	0.45	2.3	1.89111111111111e-09	0.1	0.28	1.93	5	5	-1
5823	0.87	0.45	2.3	1.89111111111111e-09	0.1	0.28	1.94	5	5	-1
5824	0.87	0.45	2.3	1.89111111111111e-09	0.1	0.28	1.95	5	5	-1
5825	0.87	0.45	2.3	1.89111111111111e-09	0.1	0.28	1.96	5	5	-1
5826	0.87	0.45	2.3	1.89111111111111e-09	0.1	0.28	1.97	5	5	-1
5827	0.87	0.45	2.3	1.89111111111111e-09	0.1	0.28	1.98	5	5	-1
5828	0.87	0.45	2.3	1.89111111111111e-09	0.1	0.28	1.99	5	5	-1
5829	0.87	0.45	2.3	1.89111111111111e-09	0.1	0.28	2	5	5	-1
5830	0.87	0.45	2.3	1.89111111111111e-09	0.1	0.29	0	5	5	-1
5831	0.87	0.45	2.3	1.89111111111111e-09	0.1	0.29	0.01	5	5	-1
5832	0.87	0.45	2.3	1.89111111111111e-09	0.1	0.29	0.02	5	5	-1
5833	0.87	0.45	2.3	1.89111111111111e-09	0.1	0.29	0.03	5	5	-1
5834	0.87	0.45	2.3	1.89111111111111e-09	0.1	0.29	0.04	5	5	-1
5835	0.87	0.45	2.3	1.89111111111111e-09	0.1	0.29	0.05	5	5	-1
5836	0.87	0.45	2.3	1.89111111111111e-09	0.1	0.29	0.06	5	5	-1
5837	0.87	0.45	2.3	1.89111111111111e-09	0.1	0.29	0.07	5	5	-1
5838	0.87	0.45	2.3	1.89111111111111e-09	0.1	0.29	0.08	5	5	-1
5839	0.87	0.45	2.3	1.89111111111111e-09	0.1	0.29	0.09	5	5	-1
5840	0.87	0.45	2.3	1.89111111111111e-09	0.1	0.29	0.1	5	5	-1
5841	0.87	0.45	2.3	1.89111111111111e-09	0.1	0.29	0.11	5	5	-1
5842	0.87	0.45	2.3	1.89111111111111e-09	0.1	0.29	0.12	5	5	-1
5843	0.87	0.45	2.3	1.89111111111111e-09	0.1	0.29	0.13	5	5	-1
5844	0.87	0.45	2.3	1.89111111111111e-09	0.1	0.29	0.14	5	5	-1
5845	0.87	0.45	2.3	1.89111111111111e-09	0.1	0.29	0.15	5	5	-1
5846	0.87	0.45	2.3	1.89111111111111e-09	0.1	0.29	0.16	5	5	-1
5847	0.87	0.45	2.3	1.89111111111111e-09	0.1	0.29	0.17	5	5	-1
5848	0.87	0.45	2.3	1.89111111111111e-09	0.1	0.29	0.18	5	5	-1
5849	0.87	0.45	2.3	1.89111111111111e-09	0.1	0.29	0.19	5	5	-1
5850	0.87	0.45	2.3	1.89111111111111e-09	0.1	0.29	0.2	5	5	-1
5851	0.87	0.45	2.3	1.89111111111111e-09	0.1	0.29	0.21	5	5	-1
5852	0.87	0.45	2.3	1.89111111111111e-09	0.1	0.29	0.22	5	5	-1
5853	0.87	0.45	2.3	1.89111111111111e-09	0.1	0.29	0.23	5	5	-1
5854	0.87	0.45	2.3	1.89111111111111e-09	0.1	0.29	0.24	5	5	-1
5855	0.87	0.45	2.3	1.89111111111111e-09	0.1	0.29	0.25	5	5	-1
5856	0.87	0.45	2.3	1.89111111111111e-09	0.1	0.29	0.26	5	5	-1
5857	0.87	0.45	2.3	1.89111111111111e-09	0.1	0.29	0.27	5	5	-1
5858	0.87	0.45	2.3	1.89111111111111e-09	0.1	0.29	0.28	5	5	-1
5859	0.87	0.45	2.3	1.89111111111111e-09	0.1	0.29	0.29	5	5	-1
5860	0.87	0.45	2.3	1.89111111111111e-09	0.1	0.29	0.3	5	5	-1
5861	0.87	0.45	2.3	1.89111111111111e-09	0.1	0.29	0.31	5	5	-1
5862	0.87	0.45	2.3	1.89111111111111e-09	0.1	0.29	0.32	5	5	-1
5863	0.87	0.45	2.3	1.89111111111111e-09	0.1	0.29	0.33	5	5	-1
5864	0.87	0.45	2.3	1.89111111111111e-09	0.1	0.29	0.34	5	5	-1
5865	0.87	0.45	2.3	1.89111111111111e-09	0.1	0.29	0.35	5	5	-1
5866	0.87	0.45	2.3	1.89111111111111e-09	0.1	0.29	0.36	5	5	-1
5867	0.87	0.45	2.3	1.89111111111111e-09	0.1	0.29	0.37	5	5	-1
5868	0.87	0.45	2.3	1.89111111111111e-09	0.1	0.29	0.38	5	5	-1
5869	0.87	0.45	2.3	1.89111111111111e-09	0.1	0.29	0.39	5	5	-1
5870	0.87	0.45	2.3	1.89111111111111e-09	0.1	0.29	0.4	5	5	-1
5871	0.87	0.45	2.3	1.89111111111111e-09	0.1	0.29	0.41	5	5	-1
5872	0.87	0.45	2.3	1.89111111111111e-09	0.1	0.29	0.42	5	5	-1
5873	0.87	0.45	2.3	1.89111111111111e-09	0.1	0.29	0.43	5	5	-1
5874	0.87	0.45	2.3	1.89111111111111e-09	0.1	0.29	0.44	5	5	-1
5875	0.87	0.45	2.3	1.89111111111111e-09	0.1	0.29	0.45	5	5	-1
5876	0.87	0.45	2.3	1.89111111111111e-09	0.1	0.29	0.46	5	5	-1
5877	0.87	0.45	2.3	1.89111111111111e-09	0.1	0.29	0.47	5	5	-1
5878	0.87	0.45	2.3	1.89111111111111e-09	0.1	0.29	0.48	5	5	-1
5879	0.87	0.45	2.3	1.89111111111111e-09	0.1	0.29	0.49	5	5	-1
5880	0.87	0.45	2.3	1.89111111111111e-09	0.1	0.29	0.5	5	5	-1
5881	0.87	0.45	2.3	1.89111111111111e-09	0.1	0.29	0.51	5	5	-1
5882	0.87	0.45	2.3	1.89111111111111e-09	0.1	0.29	0.52	5	5	-1
5883	0.87	0.45	2.3	1.89111111111111e-09	0.1	0.29	0.53	5	5	-1
5884	0.87	0.45	2.3	1.89111111111111e-09	0.1	0.29	0.54	5	5	-1
5885	0.87	0.45	2.3	1.89111111111111e-09	0.1	0.29	0.55	5	5	-1
5886	0.87	0.45	2.3	1.89111111111111e-09	0.1	0.29	0.56	5	5	-1
5887	0.87	0.45	2.3	1.89111111111111e-09	0.1	0.29	0.57	5	5	-1
5888	0.87	0.45	2.3	1.89111111111111e-09	0.1	0.29	0.58	5	5	-1
5889	0.87	0.45	2.3	1.89111111111111e-09	0.1	0.29	0.59	5	5	-1
5890	0.87	0.45	2.3	1.89111111111111e-09	0.1	0.29	0.6	5	5	-1
5891	0.87	0.45	2.3	1.89111111111111e-09	0.1	0.29	0.61	5	5	-1
5892	0.87	0.45	2.3	1.89111111111111e-09	0.1	0.29	0.62	5	5	-1
5893	0.87	0.45	2.3	1.89111111111111e-09	0.1	0.29	0.63	5	5	-1
5894	0.87	0.45	2.3	1.89111111111111e-09	0.1	0.29	0.64	5	5	-1
5895	0.87	0.45	2.3	1.89111111111111e-09	0.1	0.29	0.65	5	5	-1
5896	0.87	0.45	2.3	1.89111111111111e-09	0.1	0.29	0.66	5	5	-1
5897	0.87	0.45	2.3	1.89111111111111e-09	0.1	0.29	0.67	5	5	-1
5898	0.87	0.45	2.3	1.89111111111111e-09	0.1	0.29	0.68	5	5	-1
5899	0.87	0.45	2.3	1.89111111111111e-09	0.1	0.29	0.69	5	5	-1
5900	0.87	0.45	2.3	1.89111111111111e-09	0.1	0.29	0.7	5	5	-1
5901	0.87	0.45	2.3	1.89111111111111e-09	0.1	0.29	0.71	5	5	-1
5902	0.87	0.45	2.3	1.89111111111111e-09	0.1	0.29	0.72	5	5	-1
5903	0.87	0.45	2.3	1.89111111111111e-09	0.1	0.29	0.73	5	5	-1
5904	0.87	0.45	2.3	1.89111111111111e-09	0.1	0.29	0.74	5	5	-1
5905	0.87	0.45	2.3	1.89111111111111e-09	0.1	0.29	0.75	5	5	-1
5906	0.87	0.45	2.3	1.89111111111111e-09	0.1	0.29	0.76	5	5	-1
5907	0.87	0.45	2.3	1.89111111111111e-09	0.1	0.29	0.77	5	5	-1
5908	0.87	0.45	2.3	1.89111111111111e-09	0.1	0.29	0.78	5	5	-1
5909	0.87	0.45	2.3	1.89111111111111e-09	0.1	0.29	0.79	5	5	-1
5910	0.87	0.45	2.3	1.89111111111111e-09	0.1	0.29	0.8	5	5	-1
5911	0.87	0.45	2.3	1.89111111111111e-09	0.1	0.29	0.81	5	5	-1
5912	0.87	0.45	2.3	1.89111111111111e-09	0.1	0.29	0.82	5	5	-1
5913	0.87	0.45	2.3	1.89111111111111e-09	0.1	0.29	0.83	5	5	-1
5914	0.87	0.45	2.3	1.89111111111111e-09	0.1	0.29	0.84	5	5	-1
5915	0.87	0.45	2.3	1.89111111111111e-09	0.1	0.29	0.85	5	5	-1
5916	0.87	0.45	2.3	1.89111111111111e-09	0.1	0.29	0.86	5	5	-1
5917	0.87	0.45	2.3	1.89111111111111e-09	0.1	0.29	0.87	5	5	-1
5918	0.87	0.45	2.3	1.89111111111111e-09	0.1	0.29	0.88	5	5	-1
5919	0.87	0.45	2.3	1.89111111111111e-09	0.1	0.29	0.89	5	5	-1
5920	0.87	0.45	2.3	1.89111111111111e-09	0.1	0.29	0.9	5	5	-1
5921	0.87	0.45	2.3	1.89111111111111e-09	0.1	0.29	0.91	5	5	-1
5922	0.87	0.45	2.3	1.89111111111111e-09	0.1	0.29	0.92	5	5	-1
5923	0.87	0.45	2.3	1.89111111111111e-09	0.1	0.29	0.93	5	5	-1
5924	0.87	0.45	2.3	1.89111111111111e-09	0.1	0.29	0.94	5	5	-1
5925	0.87	0.45	2.3	1.89111111111111e-09	0.1	0.29	0.95	5	5	-1
5926	0.87	0.45	2.3	1.89111111111111e-09	0.1	0.29	0.96	5	5	-1
5927	0.87	0.45	2.3	1.89111111111111e-09	0.1	0.29	0.97	5	5	-1
5928	0.87	0.45	2.3	1.89111111111111e-09	0.1	0.29	0.98	5	5	-1
5929	0.87	0.45	2.3	1.89111111111111e-09	0.1	0.29	0.99	5	5	-1
5930	0.87	0.45	2.3	1.89111111111111e-09	0.1	0.29	1	5	5	-1
5931	0.87	0.45	2.3	1.89111111111111e-09	0.1	0.29	1.01	5	5	-1
5932	0.87	0.45	2.3	1.89111111111111e-09	0.1	0.29	1.02	5	5	-1
5933	0.87	0.45	2.3	1.89111111111111e-09	0.1	0.29	1.03	5	5	-1
5934	0.87	0.45	2.3	1.89111111111111e-09	0.1	0.29	1.04	5	5	-1
5935	0.87	0.45	2.3	1.89111111111111e-09	0.1	0.29	1.05	5	5	-1
5936	0.87	0.45	2.3	1.89111111111111e-09	0.1	0.29	1.06	5	5	-1
5937	0.87	0.45	2.3	1.89111111111111e-09	0.1	0.29	1.07	5	5	-1
5938	0.87	0.45	2.3	1.89111111111111e-09	0.1	0.29	1.08	5	5	-1
5939	0.87	0.45	2.3	1.89111111111111e-09	0.1	0.29	1.09	5	5	-1
5940	0.87	0.45	2.3	1.89111111111111e-09	0.1	0.29	1.1	5	5	-1
5941	0.87	0.45	2.3	1.89111111111111e-09	0.1	0.29	1.11	5	5	-1
5942	0.87	0.45	2.3	1.89111111111111e-09	0.1	0.29	1.12	5	5	-1
5943	0.87	0.45	2.3	1.89111111111111e-09	0.1	0.29	1.13	5	5	-1
5944	0.87	0.45	2.3	1.89111111111111e-09	0.1	0.29	1.14	5	5	-1
5945	0.87	0.45	2.3	1.89111111111111e-09	0.1	0.29	1.15	5	5	-1
5946	0.87	0.45	2.3	1.89111111111111e-09	0.1	0.29	1.16	5	5	-1
5947	0.87	0.45	2.3	1.89111111111111e-09	0.1	0.29	1.17	5	5	-1
5948	0.87	0.45	2.3	1.89111111111111e-09	0.1	0.29	1.18	5	5	-1
5949	0.87	0.45	2.3	1.89111111111111e-09	0.1	0.29	1.19	5	5	-1
5950	0.87	0.45	2.3	1.89111111111111e-09	0.1	0.29	1.2	5	5	-1
5951	0.87	0.45	2.3	1.89111111111111e-09	0.1	0.29	1.21	5	5	-1
5952	0.87	0.45	2.3	1.89111111111111e-09	0.1	0.29	1.22	5	5	-1
5953	0.87	0.45	2.3	1.89111111111111e-09	0.1	0.29	1.23	5	5	-1
5954	0.87	0.45	2.3	1.89111111111111e-09	0.1	0.29	1.24	5	5	-1
5955	0.87	0.45	2.3	1.89111111111111e-09	0.1	0.29	1.25	5	5	-1
5956	0.87	0.45	2.3	1.89111111111111e-09	0.1	0.29	1.26	5	5	-1
5957	0.87	0.45	2.3	1.89111111111111e-09	0.1	0.29	1.27	5	5	-1
5958	0.87	0.45	2.3	1.89111111111111e-09	0.1	0.29	1.28	5	5	-1
5959	0.87	0.45	2.3	1.89111111111111e-09	0.1	0.29	1.29	5	5	-1
5960	0.87	0.45	2.3	1.89111111111111e-09	0.1	0.29	1.3	5	5	-1
5961	0.87	0.45	2.3	1.89111111111111e-09	0.1	0.29	1.31	5	5	-1
5962	0.87	0.45	2.3	1.89111111111111e-09	0.1	0.29	1.32	5	5	-1
5963	0.87	0.45	2.3	1.89111111111111e-09	0.1	0.29	1.33	5	5	-1
5964	0.87	0.45	2.3	1.89111111111111e-09	0.1	0.29	1.34	5	5	-1
5965	0.87	0.45	2.3	1.89111111111111e-09	0.1	0.29	1.35	5	5	-1
5966	0.87	0.45	2.3	1.89111111111111e-09	0.1	0.29	1.36	5	5	-1
5967	0.87	0.45	2.3	1.89111111111111e-09	0.1	0.29	1.37	5	5	-1
5968	0.87	0.45	2.3	1.89111111111111e-09	0.1	0.29	1.38	5	5	-1
5969	0.87	0.45	2.3	1.89111111111111e-09	0.1	0.29	1.39	5	5	-1
5970	0.87	0.45	2.3	1.89111111111111e-09	0.1	0.29	1.4	5	5	-1
5971	0.87	0.45	2.3	1.89111111111111e-09	0.1	0.29	1.41	5	5	-1
5972	0.87	0.45	2.3	1.89111111111111e-09	0.1	0.29	1.42	5	5	-1
5973	0.87	0.45	2.3	1.89111111111111e-09	0.1	0.29	1.43	5	5	-1
5974	0.87	0.45	2.3	1.89111111111111e-09	0.1	0.29	1.44	5	5	-1
5975	0.87	0.45	2.3	1.89111111111111e-09	0.1	0.29	1.45	5	5	-1
5976	0.87	0.45	2.3	1.89111111111111e-09	0.1	0.29	1.46	5	5	-1
5977	0.87	0.45	2.3	1.89111111111111e-09	0.1	0.29	1.47	5	5	-1
5978	0.87	0.45	2.3	1.89111111111111e-09	0.1	0.29	1.48	5	5	-1
5979	0.87	0.45	2.3	1.89111111111111e-09	0.1	0.29	1.49	5	5	-1
5980	0.87	0.45	2.3	1.89111111111111e-09	0.1	0.29	1.5	5	5	-1
5981	0.87	0.45	2.3	1.89111111111111e-09	0.1	0.29	1.51	5	5	-1
5982	0.87	0.45	2.3	1.89111111111111e-09	0.1	0.29	1.52	5	5	-1
5983	0.87	0.45	2.3	1.89111111111111e-09	0.1	0.29	1.53	5	5	-1
5984	0.87	0.45	2.3	1.89111111111111e-09	0.1	0.29	1.54	5	5	-1
5985	0.87	0.45	2.3	1.89111111111111e-09	0.1	0.29	1.55	5	5	-1
5986	0.87	0.45	2.3	1.89111111111111e-09	0.1	0.29	1.56	5	5	-1
5987	0.87	0.45	2.3	1.89111111111111e-09	0.1	0.29	1.57	5	5	-1
5988	0.87	0.45	2.3	1.89111111111111e-09	0.1	0.29	1.58	5	5	-1
5989	0.87	0.45	2.3	1.89111111111111e-09	0.1	0.29	1.59	5	5	-1
5990	0.87	0.45	2.3	1.89111111111111e-09	0.1	0.29	1.6	5	5	-1
5991	0.87	0.45	2.3	1.89111111111111e-09	0.1	0.29	1.61	5	5	-1
5992	0.87	0.45	2.3	1.89111111111111e-09	0.1	0.29	1.62	5	5	-1
5993	0.87	0.45	2.3	1.89111111111111e-09	0.1	0.29	1.63	5	5	-1
5994	0.87	0.45	2.3	1.89111111111111e-09	0.1	0.29	1.64	5	5	-1
5995	0.87	0.45	2.3	1.89111111111111e-09	0.1	0.29	1.65	5	5	-1
5996	0.87	0.45	2.3	1.89111111111111e-09	0.1	0.29	1.66	5	5	-1
5997	0.87	0.45	2.3	1.89111111111111e-09	0.1	0.29	1.67	5	5	-1
5998	0.87	0.45	2.3	1.89111111111111e-09	0.1	0.29	1.68	5	5	-1
5999	0.87	0.45	2.3	1.89111111111111e-09	0.1	0.29	1.69	5	5	-1
6000	0.87	0.45	2.3	1.89111111111111e-09	0.1	0.29	1.7	5	5	-1
6001	0.87	0.45	2.3	1.89111111111111e-09	0.1	0.29	1.71	5	5	-1
6002	0.87	0.45	2.3	1.89111111111111e-09	0.1	0.29	1.72	5	5	-1
6003	0.87	0.45	2.3	1.89111111111111e-09	0.1	0.29	1.73	5	5	-1
6004	0.87	0.45	2.3	1.89111111111111e-09	0.1	0.29	1.74	5	5	-1
6005	0.87	0.45	2.3	1.89111111111111e-09	0.1	0.29	1.75	5	5	-1
6006	0.87	0.45	2.3	1.89111111111111e-09	0.1	0.29	1.76	5	5	-1
6007	0.87	0.45	2.3	1.89111111111111e-09	0.1	0.29	1.77	5	5	-1
6008	0.87	0.45	2.3	1.89111111111111e-09	0.1	0.29	1.78	5	5	-1
6009	0.87	0.45	2.3	1.89111111111111e-09	0.1	0.29	1.79	5	5	-1
6010	0.87	0.45	2.3	1.89111111111111e-09	0.1	0.29	1.8	5	5	-1
6011	0.87	0.45	2.3	1.89111111111111e-09	0.1	0.29	1.81	5	5	-1
6012	0.87	0.45	2.3	1.89111111111111e-09	0.1	0.29	1.82	5	5	-1
6013	0.87	0.45	2.3	1.89111111111111e-09	0.1	0.29	1.83	5	5	-1
6014	0.87	0.45	2.3	1.89111111111111e-09	0.1	0.29	1.84	5	5	-1
6015	0.87	0.45	2.3	1.89111111111111e-09	0.1	0.29	1.85	5	5	-1
6016	0.87	0.45	2.3	1.89111111111111e-09	0.1	0.29	1.86	5	5	-1
6017	0.87	0.45	2.3	1.89111111111111e-09	0.1	0.29	1.87	5	5	-1
6018	0.87	0.45	2.3	1.89111111111111e-09	0.1	0.29	1.88	5	5	-1
6019	0.87	0.45	2.3	1.89111111111111e-09	0.1	0.29	1.89	5	5	-1
6020	0.87	0.45	2.3	1.89111111111111e-09	0.1	0.29	1.9	5	5	-1
6021	0.87	0.45	2.3	1.89111111111111e-09	0.1	0.29	1.91	5	5	-1
6022	0.87	0.45	2.3	1.89111111111111e-09	0.1	0.29	1.92	5	5	-1
6023	0.87	0.45	2.3	1.89111111111111e-09	0.1	0.29	1.93	5	5	-1
6024	0.87	0.45	2.3	1.89111111111111e-09	0.1	0.29	1.94	5	5	-1
6025	0.87	0.45	2.3	1.89111111111111e-09	0.1	0.29	1.95	5	5	-1
6026	0.87	0.45	2.3	1.89111111111111e-09	0.1	0.29	1.96	5	5	-1
6027	0.87	0.45	2.3	1.89111111111111e-09	0.1	0.29	1.97	5	5	-1
6028	0.87	0.45	2.3	1.89111111111111e-09	0.1	0.29	1.98	5	5	-1
6029	0.87	0.45	2.3	1.89111111111111e-09	0.1	0.29	1.99	5	5	-1
6030	0.87	0.45	2.3	1.89111111111111e-09	0.1	0.29	2	5	5	-1
6031	0.87	0.45	2.3	1.89111111111111e-09	0.1	0.3	0	5	5	-1
6032	0.87	0.45	2.3	1.89111111111111e-09	0.1	0.3	0.01	5	5	-1
6033	0.87	0.45	2.3	1.89111111111111e-09	0.1	0.3	0.02	5	5	-1
6034	0.87	0.45	2.3	1.89111111111111e-09	0.1	0.3	0.03	5	5	-1
6035	0.87	0.45	2.3	1.89111111111111e-09	0.1	0.3	0.04	5	5	-1
6036	0.87	0.45	2.3	1.89111111111111e-09	0.1	0.3	0.05	5	5	-1
6037	0.87	0.45	2.3	1.89111111111111e-09	0.1	0.3	0.06	5	5	-1
6038	0.87	0.45	2.3	1.89111111111111e-09	0.1	0.3	0.07	5	5	-1
6039	0.87	0.45	2.3	1.89111111111111e-09	0.1	0.3	0.08	5	5	-1
6040	0.87	0.45	2.3	1.89111111111111e-09	0.1	0.3	0.09	5	5	-1
6041	0.87	0.45	2.3	1.89111111111111e-09	0.1	0.3	0.1	5	5	-1
6042	0.87	0.45	2.3	1.89111111111111e-09	0.1	0.3	0.11	5	5	-1
6043	0.87	0.45	2.3	1.89111111111111e-09	0.1	0.3	0.12	5	5	-1
6044	0.87	0.45	2.3	1.89111111111111e-09	0.1	0.3	0.13	5	5	-1
6045	0.87	0.45	2.3	1.89111111111111e-09	0.1	0.3	0.14	5	5	-1
6046	0.87	0.45	2.3	1.89111111111111e-09	0.1	0.3	0.15	5	5	-1
6047	0.87	0.45	2.3	1.89111111111111e-09	0.1	0.3	0.16	5	5	-1
6048	0.87	0.45	2.3	1.89111111111111e-09	0.1	0.3	0.17	5	5	-1
6049	0.87	0.45	2.3	1.89111111111111e-09	0.1	0.3	0.18	5	5	-1
6050	0.87	0.45	2.3	1.89111111111111e-09	0.1	0.3	0.19	5	5	-1
6051	0.87	0.45	2.3	1.89111111111111e-09	0.1	0.3	0.2	5	5	-1
6052	0.87	0.45	2.3	1.89111111111111e-09	0.1	0.3	0.21	5	5	-1
6053	0.87	0.45	2.3	1.89111111111111e-09	0.1	0.3	0.22	5	5	-1
6054	0.87	0.45	2.3	1.89111111111111e-09	0.1	0.3	0.23	5	5	-1
6055	0.87	0.45	2.3	1.89111111111111e-09	0.1	0.3	0.24	5	5	-1
6056	0.87	0.45	2.3	1.89111111111111e-09	0.1	0.3	0.25	5	5	-1
6057	0.87	0.45	2.3	1.89111111111111e-09	0.1	0.3	0.26	5	5	-1
6058	0.87	0.45	2.3	1.89111111111111e-09	0.1	0.3	0.27	5	5	-1
6059	0.87	0.45	2.3	1.89111111111111e-09	0.1	0.3	0.28	5	5	-1
6060	0.87	0.45	2.3	1.89111111111111e-09	0.1	0.3	0.29	5	5	-1
6061	0.87	0.45	2.3	1.89111111111111e-09	0.1	0.3	0.3	5	5	-1
6062	0.87	0.45	2.3	1.89111111111111e-09	0.1	0.3	0.31	5	5	-1
6063	0.87	0.45	2.3	1.89111111111111e-09	0.1	0.3	0.32	5	5	-1
6064	0.87	0.45	2.3	1.89111111111111e-09	0.1	0.3	0.33	5	5	-1
6065	0.87	0.45	2.3	1.89111111111111e-09	0.1	0.3	0.34	5	5	-1
6066	0.87	0.45	2.3	1.89111111111111e-09	0.1	0.3	0.35	5	5	-1
6067	0.87	0.45	2.3	1.89111111111111e-09	0.1	0.3	0.36	5	5	-1
6068	0.87	0.45	2.3	1.89111111111111e-09	0.1	0.3	0.37	5	5	-1
6069	0.87	0.45	2.3	1.89111111111111e-09	0.1	0.3	0.38	5	5	-1
6070	0.87	0.45	2.3	1.89111111111111e-09	0.1	0.3	0.39	5	5	-1
6071	0.87	0.45	2.3	1.89111111111111e-09	0.1	0.3	0.4	5	5	-1
6072	0.87	0.45	2.3	1.89111111111111e-09	0.1	0.3	0.41	5	5	-1
6073	0.87	0.45	2.3	1.89111111111111e-09	0.1	0.3	0.42	5	5	-1
6074	0.87	0.45	2.3	1.89111111111111e-09	0.1	0.3	0.43	5	5	-1
6075	0.87	0.45	2.3	1.89111111111111e-09	0.1	0.3	0.44	5	5	-1
6076	0.87	0.45	2.3	1.89111111111111e-09	0.1	0.3	0.45	5	5	-1
6077	0.87	0.45	2.3	1.89111111111111e-09	0.1	0.3	0.46	5	5	-1
6078	0.87	0.45	2.3	1.89111111111111e-09	0.1	0.3	0.47	5	5	-1
6079	0.87	0.45	2.3	1.89111111111111e-09	0.1	0.3	0.48	5	5	-1
6080	0.87	0.45	2.3	1.89111111111111e-09	0.1	0.3	0.49	5	5	-1
6081	0.87	0.45	2.3	1.89111111111111e-09	0.1	0.3	0.5	5	5	-1
6082	0.87	0.45	2.3	1.89111111111111e-09	0.1	0.3	0.51	5	5	-1
6083	0.87	0.45	2.3	1.89111111111111e-09	0.1	0.3	0.52	5	5	-1
6084	0.87	0.45	2.3	1.89111111111111e-09	0.1	0.3	0.53	5	5	-1
6085	0.87	0.45	2.3	1.89111111111111e-09	0.1	0.3	0.54	5	5	-1
6086	0.87	0.45	2.3	1.89111111111111e-09	0.1	0.3	0.55	5	5	-1
6087	0.87	0.45	2.3	1.89111111111111e-09	0.1	0.3	0.56	5	5	-1
6088	0.87	0.45	2.3	1.89111111111111e-09	0.1	0.3	0.57	5	5	-1
6089	0.87	0.45	2.3	1.89111111111111e-09	0.1	0.3	0.58	5	5	-1
6090	0.87	0.45	2.3	1.89111111111111e-09	0.1	0.3	0.59	5	5	-1
6091	0.87	0.45	2.3	1.89111111111111e-09	0.1	0.3	0.6	5	5	-1
6092	0.87	0.45	2.3	1.89111111111111e-09	0.1	0.3	0.61	5	5	-1
6093	0.87	0.45	2.3	1.89111111111111e-09	0.1	0.3	0.62	5	5	-1
6094	0.87	0.45	2.3	1.89111111111111e-09	0.1	0.3	0.63	5	5	-1
6095	0.87	0.45	2.3	1.89111111111111e-09	0.1	0.3	0.64	5	5	-1
6096	0.87	0.45	2.3	1.89111111111111e-09	0.1	0.3	0.65	5	5	-1
6097	0.87	0.45	2.3	1.89111111111111e-09	0.1	0.3	0.66	5	5	-1
6098	0.87	0.45	2.3	1.89111111111111e-09	0.1	0.3	0.67	5	5	-1
6099	0.87	0.45	2.3	1.89111111111111e-09	0.1	0.3	0.68	5	5	-1
6100	0.87	0.45	2.3	1.89111111111111e-09	0.1	0.3	0.69	5	5	-1
6101	0.87	0.45	2.3	1.89111111111111e-09	0.1	0.3	0.7	5	5	-1
6102	0.87	0.45	2.3	1.89111111111111e-09	0.1	0.3	0.71	5	5	-1
6103	0.87	0.45	2.3	1.89111111111111e-09	0.1	0.3	0.72	5	5	-1
6104	0.87	0.45	2.3	1.89111111111111e-09	0.1	0.3	0.73	5	5	-1
6105	0.87	0.45	2.3	1.89111111111111e-09	0.1	0.3	0.74	5	5	-1
6106	0.87	0.45	2.3	1.89111111111111e-09	0.1	0.3	0.75	5	5	-1
6107	0.87	0.45	2.3	1.89111111111111e-09	0.1	0.3	0.76	5	5	-1
6108	0.87	0.45	2.3	1.89111111111111e-09	0.1	0.3	0.77	5	5	-1
6109	0.87	0.45	2.3	1.89111111111111e-09	0.1	0.3	0.78	5	5	-1
6110	0.87	0.45	2.3	1.89111111111111e-09	0.1	0.3	0.79	5	5	-1
6111	0.87	0.45	2.3	1.89111111111111e-09	0.1	0.3	0.8	5	5	-1
6112	0.87	0.45	2.3	1.89111111111111e-09	0.1	0.3	0.81	5	5	-1
6113	0.87	0.45	2.3	1.89111111111111e-09	0.1	0.3	0.82	5	5	-1
6114	0.87	0.45	2.3	1.89111111111111e-09	0.1	0.3	0.83	5	5	-1
6115	0.87	0.45	2.3	1.89111111111111e-09	0.1	0.3	0.84	5	5	-1
6116	0.87	0.45	2.3	1.89111111111111e-09	0.1	0.3	0.85	5	5	-1
6117	0.87	0.45	2.3	1.89111111111111e-09	0.1	0.3	0.86	5	5	-1
6118	0.87	0.45	2.3	1.89111111111111e-09	0.1	0.3	0.87	5	5	-1
6119	0.87	0.45	2.3	1.89111111111111e-09	0.1	0.3	0.88	5	5	-1
6120	0.87	0.45	2.3	1.89111111111111e-09	0.1	0.3	0.89	5	5	-1
6121	0.87	0.45	2.3	1.89111111111111e-09	0.1	0.3	0.9	5	5	-1
6122	0.87	0.45	2.3	1.89111111111111e-09	0.1	0.3	0.91	5	5	-1
6123	0.87	0.45	2.3	1.89111111111111e-09	0.1	0.3	0.92	5	5	-1
6124	0.87	0.45	2.3	1.89111111111111e-09	0.1	0.3	0.93	5	5	-1
6125	0.87	0.45	2.3	1.89111111111111e-09	0.1	0.3	0.94	5	5	-1
6126	0.87	0.45	2.3	1.89111111111111e-09	0.1	0.3	0.95	5	5	-1
6127	0.87	0.45	2.3	1.89111111111111e-09	0.1	0.3	0.96	5	5	-1
6128	0.87	0.45	2.3	1.89111111111111e-09	0.1	0.3	0.97	5	5	-1
6129	0.87	0.45	2.3	1.89111111111111e-09	0.1	0.3	0.98	5	5	-1
6130	0.87	0.45	2.3	1.89111111111111e-09	0.1	0.3	0.99	5	5	-1
6131	0.87	0.45	2.3	1.89111111111111e-09	0.1	0.3	1	5	5	-1
6132	0.87	0.45	2.3	1.89111111111111e-09	0.1	0.3	1.01	5	5	-1
6133	0.87	0.45	2.3	1.89111111111111e-09	0.1	0.3	1.02	5	5	-1
6134	0.87	0.45	2.3	1.89111111111111e-09	0.1	0.3	1.03	5	5	-1
6135	0.87	0.45	2.3	1.89111111111111e-09	0.1	0.3	1.04	5	5	-1
6136	0.87	0.45	2.3	1.89111111111111e-09	0.1	0.3	1.05	5	5	-1
6137	0.87	0.45	2.3	1.89111111111111e-09	0.1	0.3	1.06	5	5	-1
6138	0.87	0.45	2.3	1.89111111111111e-09	0.1	0.3	1.07	5	5	-1
6139	0.87	0.45	2.3	1.89111111111111e-09	0.1	0.3	1.08	5	5	-1
6140	0.87	0.45	2.3	1.89111111111111e-09	0.1	0.3	1.09	5	5	-1
6141	0.87	0.45	2.3	1.89111111111111e-09	0.1	0.3	1.1	5	5	-1
6142	0.87	0.45	2.3	1.89111111111111e-09	0.1	0.3	1.11	5	5	-1
6143	0.87	0.45	2.3	1.89111111111111e-09	0.1	0.3	1.12	5	5	-1
6144	0.87	0.45	2.3	1.89111111111111e-09	0.1	0.3	1.13	5	5	-1
6145	0.87	0.45	2.3	1.89111111111111e-09	0.1	0.3	1.14	5	5	-1
6146	0.87	0.45	2.3	1.89111111111111e-09	0.1	0.3	1.15	5	5	-1
6147	0.87	0.45	2.3	1.89111111111111e-09	0.1	0.3	1.16	5	5	-1
6148	0.87	0.45	2.3	1.89111111111111e-09	0.1	0.3	1.17	5	5	-1
6149	0.87	0.45	2.3	1.89111111111111e-09	0.1	0.3	1.18	5	5	-1
6150	0.87	0.45	2.3	1.89111111111111e-09	0.1	0.3	1.19	5	5	-1
6151	0.87	0.45	2.3	1.89111111111111e-09	0.1	0.3	1.2	5	5	-1
6152	0.87	0.45	2.3	1.89111111111111e-09	0.1	0.3	1.21	5	5	-1
6153	0.87	0.45	2.3	1.89111111111111e-09	0.1	0.3	1.22	5	5	-1
6154	0.87	0.45	2.3	1.89111111111111e-09	0.1	0.3	1.23	5	5	-1
6155	0.87	0.45	2.3	1.89111111111111e-09	0.1	0.3	1.24	5	5	-1
6156	0.87	0.45	2.3	1.89111111111111e-09	0.1	0.3	1.25	5	5	-1
6157	0.87	0.45	2.3	1.89111111111111e-09	0.1	0.3	1.26	5	5	-1
6158	0.87	0.45	2.3	1.89111111111111e-09	0.1	0.3	1.27	5	5	-1
6159	0.87	0.45	2.3	1.89111111111111e-09	0.1	0.3	1.28	5	5	-1
6160	0.87	0.45	2.3	1.89111111111111e-09	0.1	0.3	1.29	5	5	-1
6161	0.87	0.45	2.3	1.89111111111111e-09	0.1	0.3	1.3	5	5	-1
6162	0.87	0.45	2.3	1.89111111111111e-09	0.1	0.3	1.31	5	5	-1
6163	0.87	0.45	2.3	1.89111111111111e-09	0.1	0.3	1.32	5	5	-1
6164	0.87	0.45	2.3	1.89111111111111e-09	0.1	0.3	1.33	5	5	-1
6165	0.87	0.45	2.3	1.89111111111111e-09	0.1	0.3	1.34	5	5	-1
6166	0.87	0.45	2.3	1.89111111111111e-09	0.1	0.3	1.35	5	5	-1
6167	0.87	0.45	2.3	1.89111111111111e-09	0.1	0.3	1.36	5	5	-1
6168	0.87	0.45	2.3	1.89111111111111e-09	0.1	0.3	1.37	5	5	-1
6169	0.87	0.45	2.3	1.89111111111111e-09	0.1	0.3	1.38	5	5	-1
6170	0.87	0.45	2.3	1.89111111111111e-09	0.1	0.3	1.39	5	5	-1
6171	0.87	0.45	2.3	1.89111111111111e-09	0.1	0.3	1.4	5	5	-1
6172	0.87	0.45	2.3	1.89111111111111e-09	0.1	0.3	1.41	5	5	-1
6173	0.87	0.45	2.3	1.89111111111111e-09	0.1	0.3	1.42	5	5	-1
6174	0.87	0.45	2.3	1.89111111111111e-09	0.1	0.3	1.43	5	5	-1
6175	0.87	0.45	2.3	1.89111111111111e-09	0.1	0.3	1.44	5	5	-1
6176	0.87	0.45	2.3	1.89111111111111e-09	0.1	0.3	1.45	5	5	-1
6177	0.87	0.45	2.3	1.89111111111111e-09	0.1	0.3	1.46	5	5	-1
6178	0.87	0.45	2.3	1.89111111111111e-09	0.1	0.3	1.47	5	5	-1
6179	0.87	0.45	2.3	1.89111111111111e-09	0.1	0.3	1.48	5	5	-1
6180	0.87	0.45	2.3	1.89111111111111e-09	0.1	0.3	1.49	5	5	-1
6181	0.87	0.45	2.3	1.89111111111111e-09	0.1	0.3	1.5	5	5	-1
6182	0.87	0.45	2.3	1.89111111111111e-09	0.1	0.3	1.51	5	5	-1
6183	0.87	0.45	2.3	1.89111111111111e-09	0.1	0.3	1.52	5	5	-1
6184	0.87	0.45	2.3	1.89111111111111e-09	0.1	0.3	1.53	5	5	-1
6185	0.87	0.45	2.3	1.89111111111111e-09	0.1	0.3	1.54	5	5	-1
6186	0.87	0.45	2.3	1.89111111111111e-09	0.1	0.3	1.55	5	5	-1
6187	0.87	0.45	2.3	1.89111111111111e-09	0.1	0.3	1.56	5	5	-1
6188	0.87	0.45	2.3	1.89111111111111e-09	0.1	0.3	1.57	5	5	-1
6189	0.87	0.45	2.3	1.89111111111111e-09	0.1	0.3	1.58	5	5	-1
6190	0.87	0.45	2.3	1.89111111111111e-09	0.1	0.3	1.59	5	5	-1
6191	0.87	0.45	2.3	1.89111111111111e-09	0.1	0.3	1.6	5	5	-1
6192	0.87	0.45	2.3	1.89111111111111e-09	0.1	0.3	1.61	5	5	-1
6193	0.87	0.45	2.3	1.89111111111111e-09	0.1	0.3	1.62	5	5	-1
6194	0.87	0.45	2.3	1.89111111111111e-09	0.1	0.3	1.63	5	5	-1
6195	0.87	0.45	2.3	1.89111111111111e-09	0.1	0.3	1.64	5	5	-1
6196	0.87	0.45	2.3	1.89111111111111e-09	0.1	0.3	1.65	5	5	-1
6197	0.87	0.45	2.3	1.89111111111111e-09	0.1	0.3	1.66	5	5	-1
6198	0.87	0.45	2.3	1.89111111111111e-09	0.1	0.3	1.67	5	5	-1
6199	0.87	0.45	2.3	1.89111111111111e-09	0.1	0.3	1.68	5	5	-1
6200	0.87	0.45	2.3	1.89111111111111e-09	0.1	0.3	1.69	5	5	-1
6201	0.87	0.45	2.3	1.89111111111111e-09	0.1	0.3	1.7	5	5	-1
6202	0.87	0.45	2.3	1.89111111111111e-09	0.1	0.3	1.71	5	5	-1
6203	0.87	0.45	2.3	1.89111111111111e-09	0.1	0.3	1.72	5	5	-1
6204	0.87	0.45	2.3	1.89111111111111e-09	0.1	0.3	1.73	5	5	-1
6205	0.87	0.45	2.3	1.89111111111111e-09	0.1	0.3	1.74	5	5	-1
6206	0.87	0.45	2.3	1.89111111111111e-09	0.1	0.3	1.75	5	5	-1
6207	0.87	0.45	2.3	1.89111111111111e-09	0.1	0.3	1.76	5	5	-1
6208	0.87	0.45	2.3	1.89111111111111e-09	0.1	0.3	1.77	5	5	-1
6209	0.87	0.45	2.3	1.89111111111111e-09	0.1	0.3	1.78	5	5	-1
6210	0.87	0.45	2.3	1.89111111111111e-09	0.1	0.3	1.79	5	5	-1
6211	0.87	0.45	2.3	1.89111111111111e-09	0.1	0.3	1.8	5	5	-1
6212	0.87	0.45	2.3	1.89111111111111e-09	0.1	0.3	1.81	5	5	-1
6213	0.87	0.45	2.3	1.89111111111111e-09	0.1	0.3	1.82	5	5	-1
6214	0.87	0.45	2.3	1.89111111111111e-09	0.1	0.3	1.83	5	5	-1
6215	0.87	0.45	2.3	1.89111111111111e-09	0.1	0.3	1.84	5	5	-1
6216	0.87	0.45	2.3	1.89111111111111e-09	0.1	0.3	1.85	5	5	-1
6217	0.87	0.45	2.3	1.89111111111111e-09	0.1	0.3	1.86	5	5	-1
6218	0.87	0.45	2.3	1.89111111111111e-09	0.1	0.3	1.87	5	5	-1
6219	0.87	0.45	2.3	1.89111111111111e-09	0.1	0.3	1.88	5	5	-1
6220	0.87	0.45	2.3	1.89111111111111e-09	0.1	0.3	1.89	5	5	-1
6221	0.87	0.45	2.3	1.89111111111111e-09	0.1	0.3	1.9	5	5	-1
6222	0.87	0.45	2.3	1.89111111111111e-09	0.1	0.3	1.91	5	5	-1
6223	0.87	0.45	2.3	1.89111111111111e-09	0.1	0.3	1.92	5	5	-1
6224	0.87	0.45	2.3	1.89111111111111e-09	0.1	0.3	1.93	5	5	-1
6225	0.87	0.45	2.3	1.89111111111111e-09	0.1	0.3	1.94	5	5	-1
6226	0.87	0.45	2.3	1.89111111111111e-09	0.1	0.3	1.95	5	5	-1
6227	0.87	0.45	2.3	1.89111111111111e-09	0.1	0.3	1.96	5	5	-1
6228	0.87	0.45	2.3	1.89111111111111e-09	0.1	0.3	1.97	5	5	-1
6229	0.87	0.45	2.3	1.89111111111111e-09	0.1	0.3	1.98	5	5	-1
6230	0.87	0.45	2.3	1.89111111111111e-09	0.1	0.3	1.99	5	5	-1
6231	0.87	0.45	2.3	1.89111111111111e-09	0.1	0.3	2	5	5	-1
6232	0.87	0.45	2.3	1.89111111111111e-09	0.1	0.31	0	5	5	-1
6233	0.87	0.45	2.3	1.89111111111111e-09	0.1	0.31	0.01	5	5	-1
6234	0.87	0.45	2.3	1.89111111111111e-09	0.1	0.31	0.02	5	5	-1
6235	0.87	0.45	2.3	1.89111111111111e-09	0.1	0.31	0.03	5	5	-1
6236	0.87	0.45	2.3	1.89111111111111e-09	0.1	0.31	0.04	5	5	-1
6237	0.87	0.45	2.3	1.89111111111111e-09	0.1	0.31	0.05	5	5	-1
6238	0.87	0.45	2.3	1.89111111111111e-09	0.1	0.31	0.06	5	5	-1
6239	0.87	0.45	2.3	1.89111111111111e-09	0.1	0.31	0.07	5	5	-1
6240	0.87	0.45	2.3	1.89111111111111e-09	0.1	0.31	0.08	5	5	-1
6241	0.87	0.45	2.3	1.89111111111111e-09	0.1	0.31	0.09	5	5	-1
6242	0.87	0.45	2.3	1.89111111111111e-09	0.1	0.31	0.1	5	5	-1
6243	0.87	0.45	2.3	1.89111111111111e-09	0.1	0.31	0.11	5	5	-1
6244	0.87	0.45	2.3	1.89111111111111e-09	0.1	0.31	0.12	5	5	-1
6245	0.87	0.45	2.3	1.89111111111111e-09	0.1	0.31	0.13	5	5	-1
6246	0.87	0.45	2.3	1.89111111111111e-09	0.1	0.31	0.14	5	5	-1
6247	0.87	0.45	2.3	1.89111111111111e-09	0.1	0.31	0.15	5	5	-1
6248	0.87	0.45	2.3	1.89111111111111e-09	0.1	0.31	0.16	5	5	-1
6249	0.87	0.45	2.3	1.89111111111111e-09	0.1	0.31	0.17	5	5	-1
6250	0.87	0.45	2.3	1.89111111111111e-09	0.1	0.31	0.18	5	5	-1
6251	0.87	0.45	2.3	1.89111111111111e-09	0.1	0.31	0.19	5	5	-1
6252	0.87	0.45	2.3	1.89111111111111e-09	0.1	0.31	0.2	5	5	-1
6253	0.87	0.45	2.3	1.89111111111111e-09	0.1	0.31	0.21	5	5	-1
6254	0.87	0.45	2.3	1.89111111111111e-09	0.1	0.31	0.22	5	5	-1
6255	0.87	0.45	2.3	1.89111111111111e-09	0.1	0.31	0.23	5	5	-1
6256	0.87	0.45	2.3	1.89111111111111e-09	0.1	0.31	0.24	5	5	-1
6257	0.87	0.45	2.3	1.89111111111111e-09	0.1	0.31	0.25	5	5	-1
6258	0.87	0.45	2.3	1.89111111111111e-09	0.1	0.31	0.26	5	5	-1
6259	0.87	0.45	2.3	1.89111111111111e-09	0.1	0.31	0.27	5	5	-1
6260	0.87	0.45	2.3	1.89111111111111e-09	0.1	0.31	0.28	5	5	-1
6261	0.87	0.45	2.3	1.89111111111111e-09	0.1	0.31	0.29	5	5	-1
6262	0.87	0.45	2.3	1.89111111111111e-09	0.1	0.31	0.3	5	5	-1
6263	0.87	0.45	2.3	1.89111111111111e-09	0.1	0.31	0.31	5	5	-1
6264	0.87	0.45	2.3	1.89111111111111e-09	0.1	0.31	0.32	5	5	-1
6265	0.87	0.45	2.3	1.89111111111111e-09	0.1	0.31	0.33	5	5	-1
6266	0.87	0.45	2.3	1.89111111111111e-09	0.1	0.31	0.34	5	5	-1
6267	0.87	0.45	2.3	1.89111111111111e-09	0.1	0.31	0.35	5	5	-1
6268	0.87	0.45	2.3	1.89111111111111e-09	0.1	0.31	0.36	5	5	-1
6269	0.87	0.45	2.3	1.89111111111111e-09	0.1	0.31	0.37	5	5	-1
6270	0.87	0.45	2.3	1.89111111111111e-09	0.1	0.31	0.38	5	5	-1
6271	0.87	0.45	2.3	1.89111111111111e-09	0.1	0.31	0.39	5	5	-1
6272	0.87	0.45	2.3	1.89111111111111e-09	0.1	0.31	0.4	5	5	-1
6273	0.87	0.45	2.3	1.89111111111111e-09	0.1	0.31	0.41	5	5	-1
6274	0.87	0.45	2.3	1.89111111111111e-09	0.1	0.31	0.42	5	5	-1
6275	0.87	0.45	2.3	1.89111111111111e-09	0.1	0.31	0.43	5	5	-1
6276	0.87	0.45	2.3	1.89111111111111e-09	0.1	0.31	0.44	5	5	-1
6277	0.87	0.45	2.3	1.89111111111111e-09	0.1	0.31	0.45	5	5	-1
6278	0.87	0.45	2.3	1.89111111111111e-09	0.1	0.31	0.46	5	5	-1
6279	0.87	0.45	2.3	1.89111111111111e-09	0.1	0.31	0.47	5	5	-1
6280	0.87	0.45	2.3	1.89111111111111e-09	0.1	0.31	0.48	5	5	-1
6281	0.87	0.45	2.3	1.89111111111111e-09	0.1	0.31	0.49	5	5	-1
6282	0.87	0.45	2.3	1.89111111111111e-09	0.1	0.31	0.5	5	5	-1
6283	0.87	0.45	2.3	1.89111111111111e-09	0.1	0.31	0.51	5	5	-1
6284	0.87	0.45	2.3	1.89111111111111e-09	0.1	0.31	0.52	5	5	-1
6285	0.87	0.45	2.3	1.89111111111111e-09	0.1	0.31	0.53	5	5	-1
6286	0.87	0.45	2.3	1.89111111111111e-09	0.1	0.31	0.54	5	5	-1
6287	0.87	0.45	2.3	1.89111111111111e-09	0.1	0.31	0.55	5	5	-1
6288	0.87	0.45	2.3	1.89111111111111e-09	0.1	0.31	0.56	5	5	-1
6289	0.87	0.45	2.3	1.89111111111111e-09	0.1	0.31	0.57	5	5	-1
6290	0.87	0.45	2.3	1.89111111111111e-09	0.1	0.31	0.58	5	5	-1
6291	0.87	0.45	2.3	1.89111111111111e-09	0.1	0.31	0.59	5	5	-1
6292	0.87	0.45	2.3	1.89111111111111e-09	0.1	0.31	0.6	5	5	-1
6293	0.87	0.45	2.3	1.89111111111111e-09	0.1	0.31	0.61	5	5	-1
6294	0.87	0.45	2.3	1.89111111111111e-09	0.1	0.31	0.62	5	5	-1
6295	0.87	0.45	2.3	1.89111111111111e-09	0.1	0.31	0.63	5	5	-1
6296	0.87	0.45	2.3	1.89111111111111e-09	0.1	0.31	0.64	5	5	-1
6297	0.87	0.45	2.3	1.89111111111111e-09	0.1	0.31	0.65	5	5	-1
6298	0.87	0.45	2.3	1.89111111111111e-09	0.1	0.31	0.66	5	5	-1
6299	0.87	0.45	2.3	1.89111111111111e-09	0.1	0.31	0.67	5	5	-1
6300	0.87	0.45	2.3	1.89111111111111e-09	0.1	0.31	0.68	5	5	-1
6301	0.87	0.45	2.3	1.89111111111111e-09	0.1	0.31	0.69	5	5	-1
6302	0.87	0.45	2.3	1.89111111111111e-09	0.1	0.31	0.7	5	5	-1
6303	0.87	0.45	2.3	1.89111111111111e-09	0.1	0.31	0.71	5	5	-1
6304	0.87	0.45	2.3	1.89111111111111e-09	0.1	0.31	0.72	5	5	-1
6305	0.87	0.45	2.3	1.89111111111111e-09	0.1	0.31	0.73	5	5	-1
6306	0.87	0.45	2.3	1.89111111111111e-09	0.1	0.31	0.74	5	5	-1
6307	0.87	0.45	2.3	1.89111111111111e-09	0.1	0.31	0.75	5	5	-1
6308	0.87	0.45	2.3	1.89111111111111e-09	0.1	0.31	0.76	5	5	-1
6309	0.87	0.45	2.3	1.89111111111111e-09	0.1	0.31	0.77	5	5	-1
6310	0.87	0.45	2.3	1.89111111111111e-09	0.1	0.31	0.78	5	5	-1
6311	0.87	0.45	2.3	1.89111111111111e-09	0.1	0.31	0.79	5	5	-1
6312	0.87	0.45	2.3	1.89111111111111e-09	0.1	0.31	0.8	5	5	-1
6313	0.87	0.45	2.3	1.89111111111111e-09	0.1	0.31	0.81	5	5	-1
6314	0.87	0.45	2.3	1.89111111111111e-09	0.1	0.31	0.82	5	5	-1
6315	0.87	0.45	2.3	1.89111111111111e-09	0.1	0.31	0.83	5	5	-1
6316	0.87	0.45	2.3	1.89111111111111e-09	0.1	0.31	0.84	5	5	-1
6317	0.87	0.45	2.3	1.89111111111111e-09	0.1	0.31	0.85	5	5	-1
6318	0.87	0.45	2.3	1.89111111111111e-09	0.1	0.31	0.86	5	5	-1
6319	0.87	0.45	2.3	1.89111111111111e-09	0.1	0.31	0.87	5	5	-1
6320	0.87	0.45	2.3	1.89111111111111e-09	0.1	0.31	0.88	5	5	-1
6321	0.87	0.45	2.3	1.89111111111111e-09	0.1	0.31	0.89	5	5	-1
6322	0.87	0.45	2.3	1.89111111111111e-09	0.1	0.31	0.9	5	5	-1
6323	0.87	0.45	2.3	1.89111111111111e-09	0.1	0.31	0.91	5	5	-1
6324	0.87	0.45	2.3	1.89111111111111e-09	0.1	0.31	0.92	5	5	-1
6325	0.87	0.45	2.3	1.89111111111111e-09	0.1	0.31	0.93	5	5	-1
6326	0.87	0.45	2.3	1.89111111111111e-09	0.1	0.31	0.94	5	5	-1
6327	0.87	0.45	2.3	1.89111111111111e-09	0.1	0.31	0.95	5	5	-1
6328	0.87	0.45	2.3	1.89111111111111e-09	0.1	0.31	0.96	5	5	-1
6329	0.87	0.45	2.3	1.89111111111111e-09	0.1	0.31	0.97	5	5	-1
6330	0.87	0.45	2.3	1.89111111111111e-09	0.1	0.31	0.98	5	5	-1
6331	0.87	0.45	2.3	1.89111111111111e-09	0.1	0.31	0.99	5	5	-1
6332	0.87	0.45	2.3	1.89111111111111e-09	0.1	0.31	1	5	5	-1
6333	0.87	0.45	2.3	1.89111111111111e-09	0.1	0.31	1.01	5	5	-1
6334	0.87	0.45	2.3	1.89111111111111e-09	0.1	0.31	1.02	5	5	-1
6335	0.87	0.45	2.3	1.89111111111111e-09	0.1	0.31	1.03	5	5	-1
6336	0.87	0.45	2.3	1.89111111111111e-09	0.1	0.31	1.04	5	5	-1
6337	0.87	0.45	2.3	1.89111111111111e-09	0.1	0.31	1.05	5	5	-1
6338	0.87	0.45	2.3	1.89111111111111e-09	0.1	0.31	1.06	5	5	-1
6339	0.87	0.45	2.3	1.89111111111111e-09	0.1	0.31	1.07	5	5	-1
6340	0.87	0.45	2.3	1.89111111111111e-09	0.1	0.31	1.08	5	5	-1
6341	0.87	0.45	2.3	1.89111111111111e-09	0.1	0.31	1.09	5	5	-1
6342	0.87	0.45	2.3	1.89111111111111e-09	0.1	0.31	1.1	5	5	-1
6343	0.87	0.45	2.3	1.89111111111111e-09	0.1	0.31	1.11	5	5	-1
6344	0.87	0.45	2.3	1.89111111111111e-09	0.1	0.31	1.12	5	5	-1
6345	0.87	0.45	2.3	1.89111111111111e-09	0.1	0.31	1.13	5	5	-1
6346	0.87	0.45	2.3	1.89111111111111e-09	0.1	0.31	1.14	5	5	-1
6347	0.87	0.45	2.3	1.89111111111111e-09	0.1	0.31	1.15	5	5	-1
6348	0.87	0.45	2.3	1.89111111111111e-09	0.1	0.31	1.16	5	5	-1
6349	0.87	0.45	2.3	1.89111111111111e-09	0.1	0.31	1.17	5	5	-1
6350	0.87	0.45	2.3	1.89111111111111e-09	0.1	0.31	1.18	5	5	-1
6351	0.87	0.45	2.3	1.89111111111111e-09	0.1	0.31	1.19	5	5	-1
6352	0.87	0.45	2.3	1.89111111111111e-09	0.1	0.31	1.2	5	5	-1
6353	0.87	0.45	2.3	1.89111111111111e-09	0.1	0.31	1.21	5	5	-1
6354	0.87	0.45	2.3	1.89111111111111e-09	0.1	0.31	1.22	5	5	-1
6355	0.87	0.45	2.3	1.89111111111111e-09	0.1	0.31	1.23	5	5	-1
6356	0.87	0.45	2.3	1.89111111111111e-09	0.1	0.31	1.24	5	5	-1
6357	0.87	0.45	2.3	1.89111111111111e-09	0.1	0.31	1.25	5	5	-1
6358	0.87	0.45	2.3	1.89111111111111e-09	0.1	0.31	1.26	5	5	-1
6359	0.87	0.45	2.3	1.89111111111111e-09	0.1	0.31	1.27	5	5	-1
6360	0.87	0.45	2.3	1.89111111111111e-09	0.1	0.31	1.28	5	5	-1
6361	0.87	0.45	2.3	1.89111111111111e-09	0.1	0.31	1.29	5	5	-1
6362	0.87	0.45	2.3	1.89111111111111e-09	0.1	0.31	1.3	5	5	-1
6363	0.87	0.45	2.3	1.89111111111111e-09	0.1	0.31	1.31	5	5	-1
6364	0.87	0.45	2.3	1.89111111111111e-09	0.1	0.31	1.32	5	5	-1
6365	0.87	0.45	2.3	1.89111111111111e-09	0.1	0.31	1.33	5	5	-1
6366	0.87	0.45	2.3	1.89111111111111e-09	0.1	0.31	1.34	5	5	-1
6367	0.87	0.45	2.3	1.89111111111111e-09	0.1	0.31	1.35	5	5	-1
6368	0.87	0.45	2.3	1.89111111111111e-09	0.1	0.31	1.36	5	5	-1
6369	0.87	0.45	2.3	1.89111111111111e-09	0.1	0.31	1.37	5	5	-1
6370	0.87	0.45	2.3	1.89111111111111e-09	0.1	0.31	1.38	5	5	-1
6371	0.87	0.45	2.3	1.89111111111111e-09	0.1	0.31	1.39	5	5	-1
6372	0.87	0.45	2.3	1.89111111111111e-09	0.1	0.31	1.4	5	5	-1
6373	0.87	0.45	2.3	1.89111111111111e-09	0.1	0.31	1.41	5	5	-1
6374	0.87	0.45	2.3	1.89111111111111e-09	0.1	0.31	1.42	5	5	-1
6375	0.87	0.45	2.3	1.89111111111111e-09	0.1	0.31	1.43	5	5	-1
6376	0.87	0.45	2.3	1.89111111111111e-09	0.1	0.31	1.44	5	5	-1
6377	0.87	0.45	2.3	1.89111111111111e-09	0.1	0.31	1.45	5	5	-1
6378	0.87	0.45	2.3	1.89111111111111e-09	0.1	0.31	1.46	5	5	-1
6379	0.87	0.45	2.3	1.89111111111111e-09	0.1	0.31	1.47	5	5	-1
6380	0.87	0.45	2.3	1.89111111111111e-09	0.1	0.31	1.48	5	5	-1
6381	0.87	0.45	2.3	1.89111111111111e-09	0.1	0.31	1.49	5	5	-1
6382	0.87	0.45	2.3	1.89111111111111e-09	0.1	0.31	1.5	5	5	-1
6383	0.87	0.45	2.3	1.89111111111111e-09	0.1	0.31	1.51	5	5	-1
6384	0.87	0.45	2.3	1.89111111111111e-09	0.1	0.31	1.52	5	5	-1
6385	0.87	0.45	2.3	1.89111111111111e-09	0.1	0.31	1.53	5	5	-1
6386	0.87	0.45	2.3	1.89111111111111e-09	0.1	0.31	1.54	5	5	-1
6387	0.87	0.45	2.3	1.89111111111111e-09	0.1	0.31	1.55	5	5	-1
6388	0.87	0.45	2.3	1.89111111111111e-09	0.1	0.31	1.56	5	5	-1
6389	0.87	0.45	2.3	1.89111111111111e-09	0.1	0.31	1.57	5	5	-1
6390	0.87	0.45	2.3	1.89111111111111e-09	0.1	0.31	1.58	5	5	-1
6391	0.87	0.45	2.3	1.89111111111111e-09	0.1	0.31	1.59	5	5	-1
6392	0.87	0.45	2.3	1.89111111111111e-09	0.1	0.31	1.6	5	5	-1
6393	0.87	0.45	2.3	1.89111111111111e-09	0.1	0.31	1.61	5	5	-1
6394	0.87	0.45	2.3	1.89111111111111e-09	0.1	0.31	1.62	5	5	-1
6395	0.87	0.45	2.3	1.89111111111111e-09	0.1	0.31	1.63	5	5	-1
6396	0.87	0.45	2.3	1.89111111111111e-09	0.1	0.31	1.64	5	5	-1
6397	0.87	0.45	2.3	1.89111111111111e-09	0.1	0.31	1.65	5	5	-1
6398	0.87	0.45	2.3	1.89111111111111e-09	0.1	0.31	1.66	5	5	-1
6399	0.87	0.45	2.3	1.89111111111111e-09	0.1	0.31	1.67	5	5	-1
6400	0.87	0.45	2.3	1.89111111111111e-09	0.1	0.31	1.68	5	5	-1
6401	0.87	0.45	2.3	1.89111111111111e-09	0.1	0.31	1.69	5	5	-1
6402	0.87	0.45	2.3	1.89111111111111e-09	0.1	0.31	1.7	5	5	-1
6403	0.87	0.45	2.3	1.89111111111111e-09	0.1	0.31	1.71	5	5	-1
6404	0.87	0.45	2.3	1.89111111111111e-09	0.1	0.31	1.72	5	5	-1
6405	0.87	0.45	2.3	1.89111111111111e-09	0.1	0.31	1.73	5	5	-1
6406	0.87	0.45	2.3	1.89111111111111e-09	0.1	0.31	1.74	5	5	-1
6407	0.87	0.45	2.3	1.89111111111111e-09	0.1	0.31	1.75	5	5	-1
6408	0.87	0.45	2.3	1.89111111111111e-09	0.1	0.31	1.76	5	5	-1
6409	0.87	0.45	2.3	1.89111111111111e-09	0.1	0.31	1.77	5	5	-1
6410	0.87	0.45	2.3	1.89111111111111e-09	0.1	0.31	1.78	5	5	-1
6411	0.87	0.45	2.3	1.89111111111111e-09	0.1	0.31	1.79	5	5	-1
6412	0.87	0.45	2.3	1.89111111111111e-09	0.1	0.31	1.8	5	5	-1
6413	0.87	0.45	2.3	1.89111111111111e-09	0.1	0.31	1.81	5	5	-1
6414	0.87	0.45	2.3	1.89111111111111e-09	0.1	0.31	1.82	5	5	-1
6415	0.87	0.45	2.3	1.89111111111111e-09	0.1	0.31	1.83	5	5	-1
6416	0.87	0.45	2.3	1.89111111111111e-09	0.1	0.31	1.84	5	5	-1
6417	0.87	0.45	2.3	1.89111111111111e-09	0.1	0.31	1.85	5	5	-1
6418	0.87	0.45	2.3	1.89111111111111e-09	0.1	0.31	1.86	5	5	-1
6419	0.87	0.45	2.3	1.89111111111111e-09	0.1	0.31	1.87	5	5	-1
6420	0.87	0.45	2.3	1.89111111111111e-09	0.1	0.31	1.88	5	5	-1
6421	0.87	0.45	2.3	1.89111111111111e-09	0.1	0.31	1.89	5	5	-1
6422	0.87	0.45	2.3	1.89111111111111e-09	0.1	0.31	1.9	5	5	-1
6423	0.87	0.45	2.3	1.89111111111111e-09	0.1	0.31	1.91	5	5	-1
6424	0.87	0.45	2.3	1.89111111111111e-09	0.1	0.31	1.92	5	5	-1
6425	0.87	0.45	2.3	1.89111111111111e-09	0.1	0.31	1.93	5	5	-1
6426	0.87	0.45	2.3	1.89111111111111e-09	0.1	0.31	1.94	5	5	-1
6427	0.87	0.45	2.3	1.89111111111111e-09	0.1	0.31	1.95	5	5	-1
6428	0.87	0.45	2.3	1.89111111111111e-09	0.1	0.31	1.96	5	5	-1
6429	0.87	0.45	2.3	1.89111111111111e-09	0.1	0.31	1.97	5	5	-1
6430	0.87	0.45	2.3	1.89111111111111e-09	0.1	0.31	1.98	5	5	-1
6431	0.87	0.45	2.3	1.89111111111111e-09	0.1	0.31	1.99	5	5	-1
6432	0.87	0.45	2.3	1.89111111111111e-09	0.1	0.31	2	5	5	-1
6433	0.87	0.45	2.3	1.89111111111111e-09	0.1	0.32	0	5	5	-1
6434	0.87	0.45	2.3	1.89111111111111e-09	0.1	0.32	0.01	5	5	-1
6435	0.87	0.45	2.3	1.89111111111111e-09	0.1	0.32	0.02	5	5	-1
6436	0.87	0.45	2.3	1.89111111111111e-09	0.1	0.32	0.03	5	5	-1
6437	0.87	0.45	2.3	1.89111111111111e-09	0.1	0.32	0.04	5	5	-1
6438	0.87	0.45	2.3	1.89111111111111e-09	0.1	0.32	0.05	5	5	-1
6439	0.87	0.45	2.3	1.89111111111111e-09	0.1	0.32	0.06	5	5	-1
6440	0.87	0.45	2.3	1.89111111111111e-09	0.1	0.32	0.07	5	5	-1
6441	0.87	0.45	2.3	1.89111111111111e-09	0.1	0.32	0.08	5	5	-1
6442	0.87	0.45	2.3	1.89111111111111e-09	0.1	0.32	0.09	5	5	-1
6443	0.87	0.45	2.3	1.89111111111111e-09	0.1	0.32	0.1	5	5	-1
6444	0.87	0.45	2.3	1.89111111111111e-09	0.1	0.32	0.11	5	5	-1
6445	0.87	0.45	2.3	1.89111111111111e-09	0.1	0.32	0.12	5	5	-1
6446	0.87	0.45	2.3	1.89111111111111e-09	0.1	0.32	0.13	5	5	-1
6447	0.87	0.45	2.3	1.89111111111111e-09	0.1	0.32	0.14	5	5	-1
6448	0.87	0.45	2.3	1.89111111111111e-09	0.1	0.32	0.15	5	5	-1
6449	0.87	0.45	2.3	1.89111111111111e-09	0.1	0.32	0.16	5	5	-1
6450	0.87	0.45	2.3	1.89111111111111e-09	0.1	0.32	0.17	5	5	-1
6451	0.87	0.45	2.3	1.89111111111111e-09	0.1	0.32	0.18	5	5	-1
6452	0.87	0.45	2.3	1.89111111111111e-09	0.1	0.32	0.19	5	5	-1
6453	0.87	0.45	2.3	1.89111111111111e-09	0.1	0.32	0.2	5	5	-1
6454	0.87	0.45	2.3	1.89111111111111e-09	0.1	0.32	0.21	5	5	-1
6455	0.87	0.45	2.3	1.89111111111111e-09	0.1	0.32	0.22	5	5	-1
6456	0.87	0.45	2.3	1.89111111111111e-09	0.1	0.32	0.23	5	5	-1
6457	0.87	0.45	2.3	1.89111111111111e-09	0.1	0.32	0.24	5	5	-1
6458	0.87	0.45	2.3	1.89111111111111e-09	0.1	0.32	0.25	5	5	-1
6459	0.87	0.45	2.3	1.89111111111111e-09	0.1	0.32	0.26	5	5	-1
6460	0.87	0.45	2.3	1.89111111111111e-09	0.1	0.32	0.27	5	5	-1
6461	0.87	0.45	2.3	1.89111111111111e-09	0.1	0.32	0.28	5	5	-1
6462	0.87	0.45	2.3	1.89111111111111e-09	0.1	0.32	0.29	5	5	-1
6463	0.87	0.45	2.3	1.89111111111111e-09	0.1	0.32	0.3	5	5	-1
6464	0.87	0.45	2.3	1.89111111111111e-09	0.1	0.32	0.31	5	5	-1
6465	0.87	0.45	2.3	1.89111111111111e-09	0.1	0.32	0.32	5	5	-1
6466	0.87	0.45	2.3	1.89111111111111e-09	0.1	0.32	0.33	5	5	-1
6467	0.87	0.45	2.3	1.89111111111111e-09	0.1	0.32	0.34	5	5	-1
6468	0.87	0.45	2.3	1.89111111111111e-09	0.1	0.32	0.35	5	5	-1
6469	0.87	0.45	2.3	1.89111111111111e-09	0.1	0.32	0.36	5	5	-1
6470	0.87	0.45	2.3	1.89111111111111e-09	0.1	0.32	0.37	5	5	-1
6471	0.87	0.45	2.3	1.89111111111111e-09	0.1	0.32	0.38	5	5	-1
6472	0.87	0.45	2.3	1.89111111111111e-09	0.1	0.32	0.39	5	5	-1
6473	0.87	0.45	2.3	1.89111111111111e-09	0.1	0.32	0.4	5	5	-1
6474	0.87	0.45	2.3	1.89111111111111e-09	0.1	0.32	0.41	5	5	-1
6475	0.87	0.45	2.3	1.89111111111111e-09	0.1	0.32	0.42	5	5	-1
6476	0.87	0.45	2.3	1.89111111111111e-09	0.1	0.32	0.43	5	5	-1
6477	0.87	0.45	2.3	1.89111111111111e-09	0.1	0.32	0.44	5	5	-1
6478	0.87	0.45	2.3	1.89111111111111e-09	0.1	0.32	0.45	5	5	-1
6479	0.87	0.45	2.3	1.89111111111111e-09	0.1	0.32	0.46	5	5	-1
6480	0.87	0.45	2.3	1.89111111111111e-09	0.1	0.32	0.47	5	5	-1
6481	0.87	0.45	2.3	1.89111111111111e-09	0.1	0.32	0.48	5	5	-1
6482	0.87	0.45	2.3	1.89111111111111e-09	0.1	0.32	0.49	5	5	-1
6483	0.87	0.45	2.3	1.89111111111111e-09	0.1	0.32	0.5	5	5	-1
6484	0.87	0.45	2.3	1.89111111111111e-09	0.1	0.32	0.51	5	5	-1
6485	0.87	0.45	2.3	1.89111111111111e-09	0.1	0.32	0.52	5	5	-1
6486	0.87	0.45	2.3	1.89111111111111e-09	0.1	0.32	0.53	5	5	-1
6487	0.87	0.45	2.3	1.89111111111111e-09	0.1	0.32	0.54	5	5	-1
6488	0.87	0.45	2.3	1.89111111111111e-09	0.1	0.32	0.55	5	5	-1
6489	0.87	0.45	2.3	1.89111111111111e-09	0.1	0.32	0.56	5	5	-1
6490	0.87	0.45	2.3	1.89111111111111e-09	0.1	0.32	0.57	5	5	-1
6491	0.87	0.45	2.3	1.89111111111111e-09	0.1	0.32	0.58	5	5	-1
6492	0.87	0.45	2.3	1.89111111111111e-09	0.1	0.32	0.59	5	5	-1
6493	0.87	0.45	2.3	1.89111111111111e-09	0.1	0.32	0.6	5	5	-1
6494	0.87	0.45	2.3	1.89111111111111e-09	0.1	0.32	0.61	5	5	-1
6495	0.87	0.45	2.3	1.89111111111111e-09	0.1	0.32	0.62	5	5	-1
6496	0.87	0.45	2.3	1.89111111111111e-09	0.1	0.32	0.63	5	5	-1
6497	0.87	0.45	2.3	1.89111111111111e-09	0.1	0.32	0.64	5	5	-1
6498	0.87	0.45	2.3	1.89111111111111e-09	0.1	0.32	0.65	5	5	-1
6499	0.87	0.45	2.3	1.89111111111111e-09	0.1	0.32	0.66	5	5	-1
6500	0.87	0.45	2.3	1.89111111111111e-09	0.1	0.32	0.67	5	5	-1
6501	0.87	0.45	2.3	1.89111111111111e-09	0.1	0.32	0.68	5	5	-1
6502	0.87	0.45	2.3	1.89111111111111e-09	0.1	0.32	0.69	5	5	-1
6503	0.87	0.45	2.3	1.89111111111111e-09	0.1	0.32	0.7	5	5	-1
6504	0.87	0.45	2.3	1.89111111111111e-09	0.1	0.32	0.71	5	5	-1
6505	0.87	0.45	2.3	1.89111111111111e-09	0.1	0.32	0.72	5	5	-1
6506	0.87	0.45	2.3	1.89111111111111e-09	0.1	0.32	0.73	5	5	-1
6507	0.87	0.45	2.3	1.89111111111111e-09	0.1	0.32	0.74	5	5	-1
6508	0.87	0.45	2.3	1.89111111111111e-09	0.1	0.32	0.75	5	5	-1
6509	0.87	0.45	2.3	1.89111111111111e-09	0.1	0.32	0.76	5	5	-1
6510	0.87	0.45	2.3	1.89111111111111e-09	0.1	0.32	0.77	5	5	-1
6511	0.87	0.45	2.3	1.89111111111111e-09	0.1	0.32	0.78	5	5	-1
6512	0.87	0.45	2.3	1.89111111111111e-09	0.1	0.32	0.79	5	5	-1
6513	0.87	0.45	2.3	1.89111111111111e-09	0.1	0.32	0.8	5	5	-1
6514	0.87	0.45	2.3	1.89111111111111e-09	0.1	0.32	0.81	5	5	-1
6515	0.87	0.45	2.3	1.89111111111111e-09	0.1	0.32	0.82	5	5	-1
6516	0.87	0.45	2.3	1.89111111111111e-09	0.1	0.32	0.83	5	5	-1
6517	0.87	0.45	2.3	1.89111111111111e-09	0.1	0.32	0.84	5	5	-1
6518	0.87	0.45	2.3	1.89111111111111e-09	0.1	0.32	0.85	5	5	-1
6519	0.87	0.45	2.3	1.89111111111111e-09	0.1	0.32	0.86	5	5	-1
6520	0.87	0.45	2.3	1.89111111111111e-09	0.1	0.32	0.87	5	5	-1
6521	0.87	0.45	2.3	1.89111111111111e-09	0.1	0.32	0.88	5	5	-1
6522	0.87	0.45	2.3	1.89111111111111e-09	0.1	0.32	0.89	5	5	-1
6523	0.87	0.45	2.3	1.89111111111111e-09	0.1	0.32	0.9	5	5	-1
6524	0.87	0.45	2.3	1.89111111111111e-09	0.1	0.32	0.91	5	5	-1
6525	0.87	0.45	2.3	1.89111111111111e-09	0.1	0.32	0.92	5	5	-1
6526	0.87	0.45	2.3	1.89111111111111e-09	0.1	0.32	0.93	5	5	-1
6527	0.87	0.45	2.3	1.89111111111111e-09	0.1	0.32	0.94	5	5	-1
6528	0.87	0.45	2.3	1.89111111111111e-09	0.1	0.32	0.95	5	5	-1
6529	0.87	0.45	2.3	1.89111111111111e-09	0.1	0.32	0.96	5	5	-1
6530	0.87	0.45	2.3	1.89111111111111e-09	0.1	0.32	0.97	5	5	-1
6531	0.87	0.45	2.3	1.89111111111111e-09	0.1	0.32	0.98	5	5	-1
6532	0.87	0.45	2.3	1.89111111111111e-09	0.1	0.32	0.99	5	5	-1
6533	0.87	0.45	2.3	1.89111111111111e-09	0.1	0.32	1	5	5	-1
6534	0.87	0.45	2.3	1.89111111111111e-09	0.1	0.32	1.01	5	5	-1
6535	0.87	0.45	2.3	1.89111111111111e-09	0.1	0.32	1.02	5	5	-1
6536	0.87	0.45	2.3	1.89111111111111e-09	0.1	0.32	1.03	5	5	-1
6537	0.87	0.45	2.3	1.89111111111111e-09	0.1	0.32	1.04	5	5	-1
6538	0.87	0.45	2.3	1.89111111111111e-09	0.1	0.32	1.05	5	5	-1
6539	0.87	0.45	2.3	1.89111111111111e-09	0.1	0.32	1.06	5	5	-1
6540	0.87	0.45	2.3	1.89111111111111e-09	0.1	0.32	1.07	5	5	-1
6541	0.87	0.45	2.3	1.89111111111111e-09	0.1	0.32	1.08	5	5	-1
6542	0.87	0.45	2.3	1.89111111111111e-09	0.1	0.32	1.09	5	5	-1
6543	0.87	0.45	2.3	1.89111111111111e-09	0.1	0.32	1.1	5	5	-1
6544	0.87	0.45	2.3	1.89111111111111e-09	0.1	0.32	1.11	5	5	-1
6545	0.87	0.45	2.3	1.89111111111111e-09	0.1	0.32	1.12	5	5	-1
6546	0.87	0.45	2.3	1.89111111111111e-09	0.1	0.32	1.13	5	5	-1
6547	0.87	0.45	2.3	1.89111111111111e-09	0.1	0.32	1.14	5	5	-1
6548	0.87	0.45	2.3	1.89111111111111e-09	0.1	0.32	1.15	5	5	-1
6549	0.87	0.45	2.3	1.89111111111111e-09	0.1	0.32	1.16	5	5	-1
6550	0.87	0.45	2.3	1.89111111111111e-09	0.1	0.32	1.17	5	5	-1
6551	0.87	0.45	2.3	1.89111111111111e-09	0.1	0.32	1.18	5	5	-1
6552	0.87	0.45	2.3	1.89111111111111e-09	0.1	0.32	1.19	5	5	-1
6553	0.87	0.45	2.3	1.89111111111111e-09	0.1	0.32	1.2	5	5	-1
6554	0.87	0.45	2.3	1.89111111111111e-09	0.1	0.32	1.21	5	5	-1
6555	0.87	0.45	2.3	1.89111111111111e-09	0.1	0.32	1.22	5	5	-1
6556	0.87	0.45	2.3	1.89111111111111e-09	0.1	0.32	1.23	5	5	-1
6557	0.87	0.45	2.3	1.89111111111111e-09	0.1	0.32	1.24	5	5	-1
6558	0.87	0.45	2.3	1.89111111111111e-09	0.1	0.32	1.25	5	5	-1
6559	0.87	0.45	2.3	1.89111111111111e-09	0.1	0.32	1.26	5	5	-1
6560	0.87	0.45	2.3	1.89111111111111e-09	0.1	0.32	1.27	5	5	-1
6561	0.87	0.45	2.3	1.89111111111111e-09	0.1	0.32	1.28	5	5	-1
6562	0.87	0.45	2.3	1.89111111111111e-09	0.1	0.32	1.29	5	5	-1
6563	0.87	0.45	2.3	1.89111111111111e-09	0.1	0.32	1.3	5	5	-1
6564	0.87	0.45	2.3	1.89111111111111e-09	0.1	0.32	1.31	5	5	-1
6565	0.87	0.45	2.3	1.89111111111111e-09	0.1	0.32	1.32	5	5	-1
6566	0.87	0.45	2.3	1.89111111111111e-09	0.1	0.32	1.33	5	5	-1
6567	0.87	0.45	2.3	1.89111111111111e-09	0.1	0.32	1.34	5	5	-1
6568	0.87	0.45	2.3	1.89111111111111e-09	0.1	0.32	1.35	5	5	-1
6569	0.87	0.45	2.3	1.89111111111111e-09	0.1	0.32	1.36	5	5	-1
6570	0.87	0.45	2.3	1.89111111111111e-09	0.1	0.32	1.37	5	5	-1
6571	0.87	0.45	2.3	1.89111111111111e-09	0.1	0.32	1.38	5	5	-1
6572	0.87	0.45	2.3	1.89111111111111e-09	0.1	0.32	1.39	5	5	-1
6573	0.87	0.45	2.3	1.89111111111111e-09	0.1	0.32	1.4	5	5	-1
6574	0.87	0.45	2.3	1.89111111111111e-09	0.1	0.32	1.41	5	5	-1
6575	0.87	0.45	2.3	1.89111111111111e-09	0.1	0.32	1.42	5	5	-1
6576	0.87	0.45	2.3	1.89111111111111e-09	0.1	0.32	1.43	5	5	-1
6577	0.87	0.45	2.3	1.89111111111111e-09	0.1	0.32	1.44	5	5	-1
6578	0.87	0.45	2.3	1.89111111111111e-09	0.1	0.32	1.45	5	5	-1
6579	0.87	0.45	2.3	1.89111111111111e-09	0.1	0.32	1.46	5	5	-1
6580	0.87	0.45	2.3	1.89111111111111e-09	0.1	0.32	1.47	5	5	-1
6581	0.87	0.45	2.3	1.89111111111111e-09	0.1	0.32	1.48	5	5	-1
6582	0.87	0.45	2.3	1.89111111111111e-09	0.1	0.32	1.49	5	5	-1
6583	0.87	0.45	2.3	1.89111111111111e-09	0.1	0.32	1.5	5	5	-1
6584	0.87	0.45	2.3	1.89111111111111e-09	0.1	0.32	1.51	5	5	-1
6585	0.87	0.45	2.3	1.89111111111111e-09	0.1	0.32	1.52	5	5	-1
6586	0.87	0.45	2.3	1.89111111111111e-09	0.1	0.32	1.53	5	5	-1
6587	0.87	0.45	2.3	1.89111111111111e-09	0.1	0.32	1.54	5	5	-1
6588	0.87	0.45	2.3	1.89111111111111e-09	0.1	0.32	1.55	5	5	-1
6589	0.87	0.45	2.3	1.89111111111111e-09	0.1	0.32	1.56	5	5	-1
6590	0.87	0.45	2.3	1.89111111111111e-09	0.1	0.32	1.57	5	5	-1
6591	0.87	0.45	2.3	1.89111111111111e-09	0.1	0.32	1.58	5	5	-1
6592	0.87	0.45	2.3	1.89111111111111e-09	0.1	0.32	1.59	5	5	-1
[truncated: 3,439,558 more chars]
